# Supplementary material for: Mitochondrial DNA control-region and coding-region data highlight geographically structured diversity and post-domestication population dynamics in worldwide donkeys
Source: PLoS One. 2024 Aug 28;19(8):e0307511. doi: 10.1371/journal.pone.0307511 (PMC11356394; doi:10.1371/journal.pone.0307511)
Supplement: S1 Table — This file contains the details of the touch-down PCR cycling conditions used to amplify the 384 bp fragment of the donkey mtDNA control-region analysed in the present work. (XLSX) [file pone.0307511.s001.xlsx]

## Sheet: TableS1_PCR_cycling_details
Additional file 1 Table S1: Cycling conditions used for the amplification of the 384 base-pair control-region fragment.
denaturation		annealing		extension		n. of cycles
T°	duration	T°	duration	T°	duration
94°C	3 min	–	–	–	–	1
94°C	30 sec	54°C	30 sec	72°C	30 sec	2
94°C	30 sec	52°C	30 sec	72°C	30 sec	2
94°C	30 sec	50°C	30 sec	72°C	30 sec	2
94°C	30 sec	48°C	30 sec	72°C	30 sec	2
94°C	30 sec	46°C	30 sec	72°C	30 sec	2
94°C	30 sec	50°C	30 sec	72°C	30 sec	30
–	–	–	–	72°C	5 min	1
