# Supplementary material for: Mitochondrial DNA control-region and coding-region data highlight geographically structured diversity and post-domestication population dynamics in worldwide donkeys
Source: PLoS One. 2024 Aug 28;19(8):e0307511. doi: 10.1371/journal.pone.0307511 (PMC11356394; doi:10.1371/journal.pone.0307511)
Supplement: S2 Table — This file contains all the control-region sequences used to assemble the datasets of the present work. (XLSX) [file pone.0307511.s002.xlsx]

## Sheet: TableS2_Control_region_database
Additional file 2 Table S2: Database of mitochondrial control-region sequences used in the present work.
SEQUENCE	COD6	CODWORK	Haplotype code	REFERENCE	haplogroup	ACCESSION	bp	BREED-SPECIES	Continent	GeographicArea	Country	trimmed aligned sequence
DRS	DRS	DRS001	B003	Xu et al 1996; JME	B	X97337	16670	Equus asinus	reference	Europe west	United Kingdom	AAACGACAGCAATTCATCCTCATGTGCTATGTCAGTATTAAAATACACCCCCGC?ACAACACCATATCAGCTCAACATACAATACTCTATTAATACCCTATGTACATCGTGCATTAAATTGTTCACCCCATGAATAATAAGCATGTACATAATATTATTTATCTTACATGAGTACATCATATTATTGATCGTACATACCCCATCCAAGTCAAATCATTTCCAGCC?AACACGCATATCACCACCCATATTCCACGAGCTTAATCACCAAGCCGCGG
IS01	IS01	EUB042	A005	Ivankovic et al., 2002; AG	A	AF403063	418	Istrian	Europe	Europe Balkans	Croatia	AAACGACAACAATT?ATCCTCATGTGCCATGTCAGTATTAAAATACACCCCCGCTACAACACCATATCAGCTCAACATACAATACTCTATTAATGCCCTATGTACGTCGTGCATTAAATTGTTTACCCCATGAATAATAAGCATGTACATAATATTATTTATCTTACATAAGTACATTATATTATTGGTCGTACATACCCCATCCAAGTCAAATCATTTCCAGTC?AACACGCATATCACCACCCATATTCCACGAGCTTAATCACCAAGCCGCGG
IS02	IS02	EUB043	A005	Ivankovic et al., 2002; AG	A	AF403063	418	Istrian	Europe	Europe Balkans	Croatia	AAACGACAACAATT?ATCCTCATGTGCCATGTCAGTATTAAAATACACCCCCGCTACAACACCATATCAGCTCAACATACAATACTCTATTAATGCCCTATGTACGTCGTGCATTAAATTGTTTACCCCATGAATAATAAGCATGTACATAATATTATTTATCTTACATAAGTACATTATATTATTGGTCGTACATACCCCATCCAAGTCAAATCATTTCCAGTC?AACACGCATATCACCACCCATATTCCACGAGCTTAATCACCAAGCCGCGG
IS03	IS03	EUB044	A005	Ivankovic et al., 2002; AG	A	AF403063	418	Istrian	Europe	Europe Balkans	Croatia	AAACGACAACAATT?ATCCTCATGTGCCATGTCAGTATTAAAATACACCCCCGCTACAACACCATATCAGCTCAACATACAATACTCTATTAATGCCCTATGTACGTCGTGCATTAAATTGTTTACCCCATGAATAATAAGCATGTACATAATATTATTTATCTTACATAAGTACATTATATTATTGGTCGTACATACCCCATCCAAGTCAAATCATTTCCAGTC?AACACGCATATCACCACCCATATTCCACGAGCTTAATCACCAAGCCGCGG
IS04	IS04	EUB045	A005	Ivankovic et al., 2002; AG	A	AF403063	418	Istrian	Europe	Europe Balkans	Croatia	AAACGACAACAATT?ATCCTCATGTGCCATGTCAGTATTAAAATACACCCCCGCTACAACACCATATCAGCTCAACATACAATACTCTATTAATGCCCTATGTACGTCGTGCATTAAATTGTTTACCCCATGAATAATAAGCATGTACATAATATTATTTATCTTACATAAGTACATTATATTATTGGTCGTACATACCCCATCCAAGTCAAATCATTTCCAGTC?AACACGCATATCACCACCCATATTCCACGAGCTTAATCACCAAGCCGCGG
IS05	IS05	EUB046	A005	Ivankovic et al., 2002; AG	A	AF403063	418	Istrian	Europe	Europe Balkans	Croatia	AAACGACAACAATT?ATCCTCATGTGCCATGTCAGTATTAAAATACACCCCCGCTACAACACCATATCAGCTCAACATACAATACTCTATTAATGCCCTATGTACGTCGTGCATTAAATTGTTTACCCCATGAATAATAAGCATGTACATAATATTATTTATCTTACATAAGTACATTATATTATTGGTCGTACATACCCCATCCAAGTCAAATCATTTCCAGTC?AACACGCATATCACCACCCATATTCCACGAGCTTAATCACCAAGCCGCGG
IS06	IS06	EUB047	A005	Ivankovic et al., 2002; AG	A	AF403063	418	Istrian	Europe	Europe Balkans	Croatia	AAACGACAACAATT?ATCCTCATGTGCCATGTCAGTATTAAAATACACCCCCGCTACAACACCATATCAGCTCAACATACAATACTCTATTAATGCCCTATGTACGTCGTGCATTAAATTGTTTACCCCATGAATAATAAGCATGTACATAATATTATTTATCTTACATAAGTACATTATATTATTGGTCGTACATACCCCATCCAAGTCAAATCATTTCCAGTC?AACACGCATATCACCACCCATATTCCACGAGCTTAATCACCAAGCCGCGG
IS07	IS07	EUB048	A005	Ivankovic et al., 2002; AG	A	AF403063	418	Istrian	Europe	Europe Balkans	Croatia	AAACGACAACAATT?ATCCTCATGTGCCATGTCAGTATTAAAATACACCCCCGCTACAACACCATATCAGCTCAACATACAATACTCTATTAATGCCCTATGTACGTCGTGCATTAAATTGTTTACCCCATGAATAATAAGCATGTACATAATATTATTTATCTTACATAAGTACATTATATTATTGGTCGTACATACCCCATCCAAGTCAAATCATTTCCAGTC?AACACGCATATCACCACCCATATTCCACGAGCTTAATCACCAAGCCGCGG
IS08	IS08	EUB049	A005	Ivankovic et al., 2002; AG	A	AF403063	418	Istrian	Europe	Europe Balkans	Croatia	AAACGACAACAATT?ATCCTCATGTGCCATGTCAGTATTAAAATACACCCCCGCTACAACACCATATCAGCTCAACATACAATACTCTATTAATGCCCTATGTACGTCGTGCATTAAATTGTTTACCCCATGAATAATAAGCATGTACATAATATTATTTATCTTACATAAGTACATTATATTATTGGTCGTACATACCCCATCCAAGTCAAATCATTTCCAGTC?AACACGCATATCACCACCCATATTCCACGAGCTTAATCACCAAGCCGCGG
IS09	IS09	EUB050	A005	Ivankovic et al., 2002; AG	A	AF403063	418	Istrian	Europe	Europe Balkans	Croatia	AAACGACAACAATT?ATCCTCATGTGCCATGTCAGTATTAAAATACACCCCCGCTACAACACCATATCAGCTCAACATACAATACTCTATTAATGCCCTATGTACGTCGTGCATTAAATTGTTTACCCCATGAATAATAAGCATGTACATAATATTATTTATCTTACATAAGTACATTATATTATTGGTCGTACATACCCCATCCAAGTCAAATCATTTCCAGTC?AACACGCATATCACCACCCATATTCCACGAGCTTAATCACCAAGCCGCGG
LD01	LD01	EUB051	A040	Ivankovic et al., 2002; AG	A	AF403065	421	Littoral-Dinaric	Europe	Europe Balkans	Croatia	AAACGACAACAATTTATCCTCATGTGCCATGTCAGTATTAAAATACACCCCCGC?ACAACACCATATCAGCTCAACATACAATACTCTATTAATGCCCTATGTACGTCGTGCATTAAATTGTTCGTCCCATGAATAATAAGCATGTGCATAATATTATTTATCTTACATAAGTACATTACATTATTGGTCGTACATACCCCAGCCAAGTCAAATCATTTCCAGTGCAACACGCATATCACCACCCATATTCCAGGAGCTTAATCACCAAGCCGCGG
LD02	LD02	EUB052	A040	Ivankovic et al., 2002; AG	A	AF403065	421	Littoral-Dinaric	Europe	Europe Balkans	Croatia	AAACGACAACAATTTATCCTCATGTGCCATGTCAGTATTAAAATACACCCCCGC?ACAACACCATATCAGCTCAACATACAATACTCTATTAATGCCCTATGTACGTCGTGCATTAAATTGTTCGTCCCATGAATAATAAGCATGTGCATAATATTATTTATCTTACATAAGTACATTACATTATTGGTCGTACATACCCCAGCCAAGTCAAATCATTTCCAGTGCAACACGCATATCACCACCCATATTCCAGGAGCTTAATCACCAAGCCGCGG
LD03	LD03	EUB053	B001	Ivankovic et al., 2002; AG	B	AF403064	419	Littoral-Dinaric	Europe	Europe Balkans	Croatia	AAACGACAACAATT?ATCCTCATGTGCCATGTCAGTATTAAAATACACCCCCGCTACAACACCATATCAGCTCAACATACAATACTCTATTAATGCCCTATGTACGTCGTGCATTAAATTGTTTACCCCATGAATAATAAGCATGTACATAATATTATTTATCTTACATAAGTACATTATATTATTGGTCGTACATACCCCATCCAAGTCAAATCATTTCCAGTC?AACACGCATATCACCACCCATATTCCACGAGCTTAATCACCAAGCCGCGG
LD04	LD04	EUB054	B001	Ivankovic et al., 2002; AG	B	AF403064	419	Littoral-Dinaric	Europe	Europe Balkans	Croatia	AAACGACAACAATT?ATCCTCATGTGCCATGTCAGTATTAAAATACACCCCCGCTACAACACCATATCAGCTCAACATACAATACTCTATTAATGCCCTATGTACGTCGTGCATTAAATTGTTTACCCCATGAATAATAAGCATGTACATAATATTATTTATCTTACATAAGTACATTATATTATTGGTCGTACATACCCCATCCAAGTCAAATCATTTCCAGTC?AACACGCATATCACCACCCATATTCCACGAGCTTAATCACCAAGCCGCGG
LD05	LD05	EUB055	B001	Ivankovic et al., 2002; AG	B	AF403064	419	Littoral-Dinaric	Europe	Europe Balkans	Croatia	AAACGACAACAATT?ATCCTCATGTGCCATGTCAGTATTAAAATACACCCCCGCTACAACACCATATCAGCTCAACATACAATACTCTATTAATGCCCTATGTACGTCGTGCATTAAATTGTTTACCCCATGAATAATAAGCATGTACATAATATTATTTATCTTACATAAGTACATTATATTATTGGTCGTACATACCCCATCCAAGTCAAATCATTTCCAGTC?AACACGCATATCACCACCCATATTCCACGAGCTTAATCACCAAGCCGCGG
LD06	LD06	EUB056	A005	Ivankovic et al., 2002; AG	A	AF403063	418	Littoral-Dinaric	Europe	Europe Balkans	Croatia	AAACGACAACAATT?ATCCTCATGTGCCATGTCAGTATTAAAATACACCCCCGCTACAACACCATATCAGCTCAACATACAATACTCTATTAATGCCCTATGTACGTCGTGCATTAAATTGTTTACCCCATGAATAATAAGCATGTACATAATATTATTTATCTTACATAAGTACATTATATTATTGGTCGTACATACCCCATCCAAGTCAAATCATTTCCAGTC?AACACGCATATCACCACCCATATTCCACGAGCTTAATCACCAAGCCGCGG
LD07	LD07	EUB057	A005	Ivankovic et al., 2002; AG	A	AF403063	418	Littoral-Dinaric	Europe	Europe Balkans	Croatia	AAACGACAACAATT?ATCCTCATGTGCCATGTCAGTATTAAAATACACCCCCGCTACAACACCATATCAGCTCAACATACAATACTCTATTAATGCCCTATGTACGTCGTGCATTAAATTGTTTACCCCATGAATAATAAGCATGTACATAATATTATTTATCTTACATAAGTACATTATATTATTGGTCGTACATACCCCATCCAAGTCAAATCATTTCCAGTC?AACACGCATATCACCACCCATATTCCACGAGCTTAATCACCAAGCCGCGG
LD08	LD08	EUB058	A005	Ivankovic et al., 2002; AG	A	AF403063	418	Littoral-Dinaric	Europe	Europe Balkans	Croatia	AAACGACAACAATT?ATCCTCATGTGCCATGTCAGTATTAAAATACACCCCCGCTACAACACCATATCAGCTCAACATACAATACTCTATTAATGCCCTATGTACGTCGTGCATTAAATTGTTTACCCCATGAATAATAAGCATGTACATAATATTATTTATCTTACATAAGTACATTATATTATTGGTCGTACATACCCCATCCAAGTCAAATCATTTCCAGTC?AACACGCATATCACCACCCATATTCCACGAGCTTAATCACCAAGCCGCGG
LD09	LD09	EUB059	A005	Ivankovic et al., 2002; AG	A	AF403063	418	Littoral-Dinaric	Europe	Europe Balkans	Croatia	AAACGACAACAATT?ATCCTCATGTGCCATGTCAGTATTAAAATACACCCCCGCTACAACACCATATCAGCTCAACATACAATACTCTATTAATGCCCTATGTACGTCGTGCATTAAATTGTTTACCCCATGAATAATAAGCATGTACATAATATTATTTATCTTACATAAGTACATTATATTATTGGTCGTACATACCCCATCCAAGTCAAATCATTTCCAGTC?AACACGCATATCACCACCCATATTCCACGAGCTTAATCACCAAGCCGCGG
NA01	NA01	EUB060	B001	Ivankovic et al., 2002; AG	B	AF403064	419	North-Adriatic	Europe	Europe Balkans	Croatia	AAACGACAACAATT?ATCCTCATGTGCCATGTCAGTATTAAAATACACCCCCGCTACAACACCATATCAGCTCAACATACAATACTCTATTAATGCCCTATGTACGTCGTGCATTAAATTGTTTACCCCATGAATAATAAGCATGTACATAATATTATTTATCTTACATAAGTACATTATATTATTGGTCGTACATACCCCATCCAAGTCAAATCATTTCCAGTC?AACACGCATATCACCACCCATATTCCACGAGCTTAATCACCAAGCCGCGG
NA02	NA02	EUB061	B001	Ivankovic et al., 2002; AG	B	AF403064	419	North-Adriatic	Europe	Europe Balkans	Croatia	AAACGACAACAATT?ATCCTCATGTGCCATGTCAGTATTAAAATACACCCCCGCTACAACACCATATCAGCTCAACATACAATACTCTATTAATGCCCTATGTACGTCGTGCATTAAATTGTTTACCCCATGAATAATAAGCATGTACATAATATTATTTATCTTACATAAGTACATTATATTATTGGTCGTACATACCCCATCCAAGTCAAATCATTTCCAGTC?AACACGCATATCACCACCCATATTCCACGAGCTTAATCACCAAGCCGCGG
NA03	NA03	EUB062	A005	Ivankovic et al., 2002; AG	A	AF403063	418	North-Adriatic	Europe	Europe Balkans	Croatia	AAACGACAACAATT?ATCCTCATGTGCCATGTCAGTATTAAAATACACCCCCGCTACAACACCATATCAGCTCAACATACAATACTCTATTAATGCCCTATGTACGTCGTGCATTAAATTGTTTACCCCATGAATAATAAGCATGTACATAATATTATTTATCTTACATAAGTACATTATATTATTGGTCGTACATACCCCATCCAAGTCAAATCATTTCCAGTC?AACACGCATATCACCACCCATATTCCACGAGCTTAATCACCAAGCCGCGG
NA04	NA04	EUB063	A005	Ivankovic et al., 2002; AG	A	AF403063	418	North-Adriatic	Europe	Europe Balkans	Croatia	AAACGACAACAATT?ATCCTCATGTGCCATGTCAGTATTAAAATACACCCCCGCTACAACACCATATCAGCTCAACATACAATACTCTATTAATGCCCTATGTACGTCGTGCATTAAATTGTTTACCCCATGAATAATAAGCATGTACATAATATTATTTATCTTACATAAGTACATTATATTATTGGTCGTACATACCCCATCCAAGTCAAATCATTTCCAGTC?AACACGCATATCACCACCCATATTCCACGAGCTTAATCACCAAGCCGCGG
NA05	NA05	EUB064	A005	Ivankovic et al., 2002; AG	A	AF403063	418	North-Adriatic	Europe	Europe Balkans	Croatia	AAACGACAACAATT?ATCCTCATGTGCCATGTCAGTATTAAAATACACCCCCGCTACAACACCATATCAGCTCAACATACAATACTCTATTAATGCCCTATGTACGTCGTGCATTAAATTGTTTACCCCATGAATAATAAGCATGTACATAATATTATTTATCTTACATAAGTACATTATATTATTGGTCGTACATACCCCATCCAAGTCAAATCATTTCCAGTC?AACACGCATATCACCACCCATATTCCACGAGCTTAATCACCAAGCCGCGG
NA06	NA06	EUB065	A005	Ivankovic et al., 2002; AG	A	AF403063	418	North-Adriatic	Europe	Europe Balkans	Croatia	AAACGACAACAATTTATCCTCATGTGCCATGTCAGTATTAAAATACACCCCCGC?ACAACACCATATCAGCTCAACATACAATACTCTATTAATGCCCTATGTACGTCGTGCATTAAATTGTTTACCCCATGAATAATAAGCATGTACATAATATTATTTATCTTACATAAGTACATTACATTATTGGTCGTACATACCCCATCCAAGTCAAATCATTTCCAGTC?AACACGCATATCACCACCCATATTCCACGAGCTTAATCACCAAGCCGCGG
NA07	NA07	EUB066	A005	Ivankovic et al., 2002; AG	A	AF403063	418	North-Adriatic	Europe	Europe Balkans	Croatia	AAACGACAACAATTTATCCTCATGTGCCATGTCAGTATTAAAATACACCCCCGC?ACAACACCATATCAGCTCAACATACAATACTCTATTAATGCCCTATGTACGTCGTGCATTAAATTGTTTGCCCCATGAATAATAAGCATGTACATAATATTATTTATCTTACATAAGTACATTATATTATTGGTCGTACATACCCCATCCAAGTCAAATCATTTCCAGTC?AACACGCATATCACCACCCATATTCCACGAGCTTAATCACCAAGCCGCGG
NA08	NA08	EUB067	A005	Ivankovic et al., 2002; AG	A	AF403063	418	North-Adriatic	Europe	Europe Balkans	Croatia	AAACGACAACAATTTATCCTCATGTGCCATGTCAGTATTAAAATACACCCCCGC?ACAACACCATATCAGCTCAACATACAATACTCTATTAATGCCCTATGTACGTCGTGCATTAAATTGTTTGCCCCATGAATAATAAGCATGTGCATAATATTATTTATCTTACATAAGTACATTATATTATTGGTCGTACATACCCCATCCAAGTCAAATCATTTCCAGTC?AACACGCATATCACCACCCATATTCCACGAGCTTAATCACCAAGCCGCGG
NA09	NA09	EUB068	A005	Ivankovic et al., 2002; AG	A	AF403063	418	North-Adriatic	Europe	Europe Balkans	Croatia	AAACGACAACAATTTATCCTCATGTGCCATGTCAGTATTAAAATACACCCCCGC?ACAACACCATATCAGCTCAACATACAATACTCTATTAATGCCCTATGTACGTCGTGCATTAAATTGTTTGCCCCATGAATAATAAGCATGTGCATAATATTATTTATCTTACATAAGTACATTATATTATTGGTCGTACATACCCCATCCAAGTCAAATCATTTCCAGTC?AACACGCATATCACCACCCATATTCCACGAGCTTAATCACCAAGCCGCGG
NA10	NA10	EUB069	A005	Ivankovic et al., 2002; AG	A	AF403063	418	North-Adriatic	Europe	Europe Balkans	Croatia	AAACGACAACAATTTATCCTCATGTGCCATGTCAGTATTAAAATACACCCCCGC?ACAACACCATATCAGCTCAACATACAATACTCTATTAATGCCCTATGTACGTCGTGCATTAAATTGTTTGCCCCATGAATAATAAGCATGTGCATAATATTATTTATCTTACATAAGTACATTATATTATTGGTCGTACATACCCCATCCAAGTCAAATCATTTCCAGTC?AACACGCATATCACCACCCATATTCCACGAGCTTAATCACCAAGCCGCGG
AND01	AND01	EUW012	B001	Aranguren-Mendez et al., 2004; JABG	B	AF416594	325	Andaluza	Europe	Europe west	Spain	AAACGACAGCAATTCATCCTCATGTGCTATGTCAGTATTAAAATACACCCCCGC?ACAACACCATATCAGCTCAACATACAATACTCTATTAATACCCTATGTACATCGTGCATTAAATTGTTCGCCCCATGAATAATAAGCATGTACATAATATTATTTATCTTACATGAGTACATCATATTATTGATCGTACATACCCCATCCAAGTCAAATCATTTCCAGCC?AACACGCATATCaccacccatattccacgagcttaatcaccaagccgcgg
AND02	AND02	EUW013	B001	Aranguren-Mendez et al., 2004; JABG	B	AF416594	325	Andaluza	Europe	Europe west	Spain	AAACGACAGCAATTCATCCTCATGTGCTATGTCAGTATTAAAATACACCCCCGC?ACAACACCATATCAGCTCAACATACAATACTCTATTAATACCCTATGTACATCGTGCATTAAATTGTTCGCCCCATGAATAATAAGCATGTACATAATATTATTTATCTTACATGAGTACATCATATTATTGATCGTACATACCCCATCCAAGTCAAATCATTTCCAGCC?AACACGCATATCaccacccatattccacgagcttaatcaccaagccgcgg
AND03	AND03	EUW014	B001	Aranguren-Mendez et al., 2004; JABG	B	AF416594	325	Andaluza	Europe	Europe west	Spain	AAACGACAGCAATTCATCCTCATGTGCTATGTCAGTATTAAAATACACCCCCGC?ACAACACCATATCAGCTCAACATACAATACTCTATTAATACCCTATGTACATCGTGCATTAAATTGTTCGCCCCATGAATAATAAGCATGTACATAATATTATTTATCTTACATGAGTACATCATATTATTGATCGTACATACCCCATCCAAGTCAAATCATTTCCAGCC?AACACGCATATCaccacccatattccacgagcttaatcaccaagccgcgg
AND04	AND04	EUW015	B001	Aranguren-Mendez et al., 2004; JABG	B	AF416594	325	Andaluza	Europe	Europe west	Spain	AAACGACAGCAATTCATCCTCATGTGCTATGTCAGTATTAAAATACACCCCCGC?ACAACACCATATCAGCTCAACATACAATACTCTATTAATACCCTATGTACATCGTGCATTAAATTGTTCGCCCCATGAATAATAAGCATGTACATAATATTATTTATCTTACATGAGTACATCATATTATTGATCGTACATACCCCATCCAAGTCAAATCATTTCCAGCC?AACACGCATATCaccacccatattccacgagcttaatcaccaagccgcgg
AND05	AND05	EUW016	A001	Aranguren-Mendez et al., 2004; JABG	A	AF416593	325	Andaluza	Europe	Europe west	Spain	AAACGACAACAATTTATCCTCATGTGCCATGTCAGTATTAAAATACACCCCCGC?ACAACACCATATCAGCTCAACATACAATACTCTATTAATGCCCTATGTACGTCGTGCATTAAATTGTTTGCCCCATGAATAATAAGCATGTGCATAATATTATTTATCTTACATAAGTACATTATATTATTGGTCGTACATACCCCATCCAAGTCAAATCATTTCCAGTC?AACACGCATATCaccacccatattccacgagcttaatcaccaagccgcgg
AND06	AND06	EUW017	A001	Aranguren-Mendez et al., 2004; JABG	A	AF416593	325	Andaluza	Europe	Europe west	Spain	AAACGACAACAATTTATCCTCATGTGCCATGTCAGTATTAAAATACACCCCCGC?ACAACACCATATCAGCTCAACATACAATACTCTATTAATGCCCTATGTACGTCGTGCATTAAATTGTTTGCCCCATGAATAATAAGCATGTGCATAATATTATTTATCTTACATAAGTACATTATATTATTGGTCGTACATACCCCATCCAAGTCAAATCATTTCCAGTC?AACACGCATATCaccacccatattccacgagcttaatcaccaagccgcgg
AND07	AND07	EUW018	A001	Aranguren-Mendez et al., 2004; JABG	A	AF416593	325	Andaluza	Europe	Europe west	Spain	AAACGACAACAATTTATCCTCATGTGCCATGTCAGTATTAAAATACACCCCCGC?ACAACACCATATCAGCTCAACATACAATACTCTATTAATGCCCTATGTACGTCGTGCATTAAATTGTTTGCCCCATGAATAATAAGCATGTGCATAATATTATTTATCTTACATAAGTACATTATATTATTGGTCGTACATACCCCATCCAAGTCAAATCATTTCCAGTC?AACACGCATATCaccacccatattccacgagcttaatcaccaagccgcgg
AND08	AND08	EUW019	A001	Aranguren-Mendez et al., 2004; JABG	A	AF416593	325	Andaluza	Europe	Europe west	Spain	AAACGACAACAATTTATCCTCATGTGCCATGTCAGTATTAAAATACACCCCCGC?ACAACACCATATCAGCTCAACATACAATACTCTATTAATGCCCTATGTACGTCGTGCATTAAATTGTTTGCCCCATGAATAATAAGCATGTGCATAATATTATTTATCTTACATAAGTACATTATATTATTGGTCGTACATACCCCATCCAAGTCAAATCATTTCCAGTC?AACACGCATATCaccacccatattccacgagcttaatcaccaagccgcgg
AND09	AND09	EUW020	A001	Aranguren-Mendez et al., 2004; JABG	A	AF416593	325	Andaluza	Europe	Europe west	Spain	AAACGACAACAATTTATCCTCATGTGCCATGTCAGTATTAAAATACACCCCCGC?ACAACACCATATCAGCTCAACATACAATACTCTATTAATGCCCTATGTACGTCGTGCATTAAATTGTTTGCCCCATGAATAATAAGCATGTGCATAATATTATTTATCTTACATAAGTACATTATATTATTGGTCGTACATACCCCATCCAAGTCAAATCATTTCCAGTC?AACACGCATATCaccacccatattccacgagcttaatcaccaagccgcgg
AND10	AND10	EUW021	A001	Aranguren-Mendez et al., 2004; JABG	A	AF416593	325	Andaluza	Europe	Europe west	Spain	AAACGACAACAATTTATCCTCATGTGCCATGTCAGTATTAAAATACACCCCCGC?ACAACACCATATCAGCTCAACATACAATACTCTATTAATGCCCTATGTACGTCGTGCATTAAATTGTTTGCCCCATGAATAATAAGCATGTGCATAATATTATTTATCTTACATAAGTACATTATATTATTGGTCGTACATACCCCATCCAAGTCAAATCATTTCCAGTC?AACACGCATATCaccacccatattccacgagcttaatcaccaagccgcgg
AND11	AND11	EUW022	A002	Aranguren-Mendez et al., 2004; JABG	A	AF416596	325	Andaluza	Europe	Europe west	Spain	AAACGACAACAATTTATCCTCATGTGCCATGTCAGTATTAAAATACACCCCCGC?ACAACACCATATCAGCTCAACATACAATACTCTATTAATGCCCTATGTACGTCGTGCATTAAATTGTTTGCCCCATGAATAATAAGCATGTACATAATATTATTTATCTTACATAAGTACATTATATTATTGGTCGTACATACCCCATCCAAGTCAAATCATTTCCAGTC?AACACGCATATCaccacccatattccacgagcttaatcaccaagccgcgg
AND12	AND12	EUW023	A002	Aranguren-Mendez et al., 2004; JABG	A	AF416596	325	Andaluza	Europe	Europe west	Spain	AAACGACAACAATTTATCCTCATGTGCCATGTCAGTATTAAAATACACCCCCGC?ACAACACCATATCAGCTCAACATACAATACTCTATTAATGCCCTATGTACGTCGTGCATTAAATTGTTTGCCCCATGAATAATAAGCATGTACATAATATTATTTATCTTACATAAGTACATTATATTATTGGTCGTACATACCCCATCCAAGTCAAATCATTTCCAGTC?AACACGCATATCaccacccatattccacgagcttaatcaccaagccgcgg
AND13	AND13	EUW024	B006	Aranguren-Mendez et al., 2004; JABG	B	AF416597	325	Andaluza	Europe	Europe west	Spain	AAACGACAGCAATTCATCCTCATGTGCTATGTCAGTATTAAAATACACCCCCGC?ACAACACCATATCAGCTCAACATACAATACTCTATTAATACCCTATGTACATCGTGCATTAAATTGTTCGCCCCATGAATAATAAGCATGTACATAATATTATTTATCTTACATGAGTACATCATATTATTGATCGTACATACCCCATCCAAGTCAAATCATTTCCAGTC?AACACGCATATCaccacccatattccacgagcttaatcaccaagccgcgg
AND14	AND14	EUW025	B006	Aranguren-Mendez et al., 2004; JABG	B	AF416597	325	Andaluza	Europe	Europe west	Spain	AAACGACAGCAATTCATCCTCATGTGCTATGTCAGTATTAAAATACACCCCCGC?ACAACACCATATCAGCTCAACATACAATACTCTATTAATACCCTATGTACATCGTGCATTAAATTGTTCGCCCCATGAATAATAAGCATGTACATAATATTATTTATCTTACATGAGTACATCATATTATTGATCGTACATACCCCATCCAAGTCAAATCATTTCCAGTC?AACACGCATATCaccacccatattccacgagcttaatcaccaagccgcgg
AND15	AND15	EUW026	B006	Aranguren-Mendez et al., 2004; JABG	B	AF416597	325	Andaluza	Europe	Europe west	Spain	AAACGACAGCAATTCATCCTCATGTGCTATGTCAGTATTAAAATACACCCCCGC?ACAACACCATATCAGCTCAACATACAATACTCTATTAATACCCTATGTACATCGTGCATTAAATTGTTCGCCCCATGAATAATAAGCATGTACATAATATTATTTATCTTACATGAGTACATCATATTATTGATCGTACATACCCCATCCAAGTCAAATCATTTCCAGTC?AACACGCATATCaccacccatattccacgagcttaatcaccaagccgcgg
AND16	AND16	EUW027	B006	Aranguren-Mendez et al., 2004; JABG	B	AF416597	325	Andaluza	Europe	Europe west	Spain	AAACGACAGCAATTCATCCTCATGTGCTATGTCAGTATTAAAATACACCCCCGC?ACAACACCATATCAGCTCAACATACAATACTCTATTAATACCCTATGTACATCGTGCATTAAATTGTTCGCCCCATGAATAATAAGCATGTACATAATATTATTTATCTTACATGAGTACATCATATTATTGATCGTACATACCCCATCCAAGTCAAATCATTTCCAGTC?AACACGCATATCaccacccatattccacgagcttaatcaccaagccgcgg
AND17	AND17	EUW028	B006	Aranguren-Mendez et al., 2004; JABG	B	AF416597	325	Andaluza	Europe	Europe west	Spain	AAACGACAGCAATTCATCCTCATGTGCTATGTCAGTATTAAAATACACCCCCGC?ACAACACCATATCAGCTCAACATACAATACTCTATTAATACCCTATGTACATCGTGCATTAAATTGTTCGCCCCATGAATAATAAGCATGTACATAATATTATTTATCTTACATGAGTACATCATATTATTGATCGTACATACCCCATCCAAGTCAAATCATTTCCAGTC?AACACGCATATCaccacccatattccacgagcttaatcaccaagccgcgg
AND18	AND18	EUW029	B006	Aranguren-Mendez et al., 2004; JABG	B	AF416597	325	Andaluza	Europe	Europe west	Spain	AAACGACAGCAATTCATCCTCATGTGCTATGTCAGTATTAAAATACACCCCCGC?ACAACACCATATCAGCTCAACATACAATACTCTATTAATACCCTATGTACATCGTGCATTAAATTGTTCGCCCCATGAATAATAAGCATGTACATAATATTATTTATCTTACATGAGTACATCATATTATTGATCGTACATACCCCATCCAAGTCAAATCATTTCCAGTC?AACACGCATATCaccacccatattccacgagcttaatcaccaagccgcgg
AND19	AND19	EUW030	B006	Aranguren-Mendez et al., 2004; JABG	B	AF416597	325	Andaluza	Europe	Europe west	Spain	AAACGACAGCAATTCATCCTCATGTGCTATGTCAGTATTAAAATACACCCCCGC?ACAACACCATATCAGCTCAACATACAATACTCTATTAATACCCTATGTACATCGTGCATTAAATTGTTCGCCCCATGAATAATAAGCATGTACATAATATTATTTATCTTACATGAGTACATCATATTATTGATCGTACATACCCCATCCAAGTCAAATCATTTCCAGTC?AACACGCATATCaccacccatattccacgagcttaatcaccaagccgcgg
AND20	AND20	EUW031	B006	Aranguren-Mendez et al., 2004; JABG	B	AF416597	325	Andaluza	Europe	Europe west	Spain	AAACGACAGCAATTCATCCTCATGTGCTATGTCAGTATTAAAATACACCCCCGC?ACAACACCATATCAGCTCAACATACAATACTCTATTAATACCCTATGTACATCGTGCATTAAATTGTTCGCCCCATGAATAATAAGCATGTACATAATATTATTTATCTTACATGAGTACATCATATTATTGATCGTACATACCCCATCCAAGTCAAATCATTTCCAGTC?AACACGCATATCaccacccatattccacgagcttaatcaccaagccgcgg
CAT01	CAT01	EUW032	B001	Aranguren-Mendez et al., 2004; JABG	B	AF416594	325	Catalana	Europe	Europe west	Spain	AAACGACAGCAATTCATCCTCATGTGCTATGTCAGTATTAAAATACACCCCCGC?ACAACACCATATCAGCTCAACATACAATACTCTATTAATACCCTATGTACATCGTGCATTAAATTGTTCGCCCCATGAATAATAAGCATGTACATAATATTATTTATCTTACATGAGTACATCATATTATTGATCGTACATACCCCATCCAAGTCAAATCATTTCCAGCC?AACACGCATATCaccacccatattccacgagcttaatcaccaagccgcgg
CAT02	CAT02	EUW033	B001	Aranguren-Mendez et al., 2004; JABG	B	AF416594	325	Catalana	Europe	Europe west	Spain	AAACGACAGCAATTCATCCTCATGTGCTATGTCAGTATTAAAATACACCCCCGC?ACAACACCATATCAGCTCAACATACAATACTCTATTAATACCCTATGTACATCGTGCATTAAATTGTTCGCCCCATGAATAATAAGCATGTACATAATATTATTTATCTTACATGAGTACATCATATTATTGATCGTACATACCCCATCCAAGTCAAATCATTTCCAGCC?AACACGCATATCaccacccatattccacgagcttaatcaccaagccgcgg
CAT03	CAT03	EUW034	B001	Aranguren-Mendez et al., 2004; JABG	B	AF416594	325	Catalana	Europe	Europe west	Spain	AAACGACAGCAATTCATCCTCATGTGCTATGTCAGTATTAAAATACACCCCCGC?ACAACACCATATCAGCTCAACATACAATACTCTATTAATACCCTATGTACATCGTGCATTAAATTGTTCGCCCCATGAATAATAAGCATGTACATAATATTATTTATCTTACATGAGTACATCATATTATTGATCGTACATACCCCATCCAAGTCAAATCATTTCCAGCC?AACACGCATATCaccacccatattccacgagcttaatcaccaagccgcgg
CAT04	CAT04	EUW035	B001	Aranguren-Mendez et al., 2004; JABG	B	AF416594	325	Catalana	Europe	Europe west	Spain	AAACGACAGCAATTCATCCTCATGTGCTATGTCAGTATTAAAATACACCCCCGC?ACAACACCATATCAGCTCAACATACAATACTCTATTAATACCCTATGTACATCGTGCATTAAATTGTTCGCCCCATGAATAATAAGCATGTACATAATATTATTTATCTTACATGAGTACATCATATTATTGATCGTACATACCCCATCCAAGTCAAATCATTTCCAGCC?AACACGCATATCaccacccatattccacgagcttaatcaccaagccgcgg
CAT05	CAT05	EUW036	B001	Aranguren-Mendez et al., 2004; JABG	B	AF416594	325	Catalana	Europe	Europe west	Spain	AAACGACAGCAATTCATCCTCATGTGCTATGTCAGTATTAAAATACACCCCCGC?ACAACACCATATCAGCTCAACATACAATACTCTATTAATACCCTATGTACATCGTGCATTAAATTGTTCGCCCCATGAATAATAAGCATGTACATAATATTATTTATCTTACATGAGTACATCATATTATTGATCGTACATACCCCATCCAAGTCAAATCATTTCCAGCC?AACACGCATATCaccacccatattccacgagcttaatcaccaagccgcgg
CAT06	CAT06	EUW037	B001	Aranguren-Mendez et al., 2004; JABG	B	AF416594	325	Catalana	Europe	Europe west	Spain	AAACGACAGCAATTCATCCTCATGTGCTATGTCAGTATTAAAATACACCCCCGC?ACAACACCATATCAGCTCAACATACAATACTCTATTAATACCCTATGTACATCGTGCATTAAATTGTTCGCCCCATGAATAATAAGCATGTACATAATATTATTTATCTTACATGAGTACATCATATTATTGATCGTACATACCCCATCCAAGTCAAATCATTTCCAGCC?AACACGCATATCaccacccatattccacgagcttaatcaccaagccgcgg
CAT07	CAT07	EUW038	B001	Aranguren-Mendez et al., 2004; JABG	B	AF416594	325	Catalana	Europe	Europe west	Spain	AAACGACAGCAATTCATCCTCATGTGCTATGTCAGTATTAAAATACACCCCCGC?ACAACACCATATCAGCTCAACATACAATACTCTATTAATACCCTATGTACATCGTGCATTAAATTGTTCGCCCCATGAATAATAAGCATGTACATAATATTATTTATCTTACATGAGTACATCATATTATTGATCGTACATACCCCATCCAAGTCAAATCATTTCCAGCC?AACACGCATATCaccacccatattccacgagcttaatcaccaagccgcgg
CAT08	CAT08	EUW039	B001	Aranguren-Mendez et al., 2004; JABG	B	AF416594	325	Catalana	Europe	Europe west	Spain	AAACGACAGCAATTCATCCTCATGTGCTATGTCAGTATTAAAATACACCCCCGC?ACAACACCATATCAGCTCAACATACAATACTCTATTAATACCCTATGTACATCGTGCATTAAATTGTTCGCCCCATGAATAATAAGCATGTACATAATATTATTTATCTTACATGAGTACATCATATTATTGATCGTACATACCCCATCCAAGTCAAATCATTTCCAGCC?AACACGCATATCaccacccatattccacgagcttaatcaccaagccgcgg
CAT09	CAT09	EUW040	B001	Aranguren-Mendez et al., 2004; JABG	B	AF416594	325	Catalana	Europe	Europe west	Spain	AAACGACAGCAATTCATCCTCATGTGCTATGTCAGTATTAAAATACACCCCCGC?ACAACACCATATCAGCTCAACATACAATACTCTATTAATACCCTATGTACATCGTGCATTAAATTGTTCGCCCCATGAATAATAAGCATGTACATAATATTATTTATCTTACATGAGTACATCATATTATTGATCGTACATACCCCATCCAAGTCAAATCATTTCCAGCC?AACACGCATATCaccacccatattccacgagcttaatcaccaagccgcgg
CAT10	CAT10	EUW041	B003	Aranguren-Mendez et al., 2004; JABG	B	AF416595	325	Catalana	Europe	Europe west	Spain	AAACGACAGCAATTCATCCTCATGTGCTATGTCAGTATTAAAATACACCCCCGC?ACAACACCATATCAGCTCAACATACAATACTCTATTAATACCCTATGTACATCGTGCATTAAATTGTTCACCCCATGAATAATAAGCATGTACATAATATTATTTATCTTACATGAGTACATCATATTATTGATCGTACATACCCCATCCAAGTCAAATCATTTCCAGCC?AACACGCATATCaccacccatattccacgagcttaatcaccaagccgcgg
ENC01	ENC01	EUW042	B003	Aranguren-Mendez et al., 2004; JABG	B	AF416595	325	Encartaciones	Europe	Europe west	Spain	AAACGACAGCAATTCATCCTCATGTGCTATGTCAGTATTAAAATACACCCCCGC?ACAACACCATATCAGCTCAACATACAATACTCTATTAATACCCTATGTACATCGTGCATTAAATTGTTCACCCCATGAATAATAAGCATGTACATAATATTATTTATCTTACATGAGTACATCATATTATTGATCGTACATACCCCATCCAAGTCAAATCATTTCCAGCC?AACACGCATATCaccacccatattccacgagcttaatcaccaagccgcgg
ENC02	ENC02	EUW043	A012	Aranguren-Mendez et al., 2004; JABG	A	AF416598	325	Encartaciones	Europe	Europe west	Spain	AAACGACAACAATTTATCCTCATGTGCCATGTCAGTATTAAAATACACCCCCGC?ACAACACCATATCAGCTCAACATACAATACTCTATTAATACCCTATGTACGTCGTGCATTAAATTGTTTGCCCCATGAATAATAAGCATGTGCATAATATTATTTATCTTACATAAGTACATTATATTATTGGTCGTACATACCCCATCCAAGTCAAATCATTTCCAGTC?AACACGCATATCaccacccatattccacgagcttaatcaccaagccgcgg
ENC03	ENC03	EUW044	A012	Aranguren-Mendez et al., 2004; JABG	A	AF416598	325	Encartaciones	Europe	Europe west	Spain	AAACGACAACAATTTATCCTCATGTGCCATGTCAGTATTAAAATACACCCCCGC?ACAACACCATATCAGCTCAACATACAATACTCTATTAATACCCTATGTACGTCGTGCATTAAATTGTTTGCCCCATGAATAATAAGCATGTGCATAATATTATTTATCTTACATAAGTACATTATATTATTGGTCGTACATACCCCATCCAAGTCAAATCATTTCCAGTC?AACACGCATATCaccacccatattccacgagcttaatcaccaagccgcgg
ENC04	ENC04	EUW045	A012	Aranguren-Mendez et al., 2004; JABG	A	AF416598	325	Encartaciones	Europe	Europe west	Spain	AAACGACAACAATTTATCCTCATGTGCCATGTCAGTATTAAAATACACCCCCGC?ACAACACCATATCAGCTCAACATACAATACTCTATTAATACCCTATGTACGTCGTGCATTAAATTGTTTGCCCCATGAATAATAAGCATGTGCATAATATTATTTATCTTACATAAGTACATTATATTATTGGTCGTACATACCCCATCCAAGTCAAATCATTTCCAGTC?AACACGCATATCaccacccatattccacgagcttaatcaccaagccgcgg
ENC05	ENC05	EUW046	A012	Aranguren-Mendez et al., 2004; JABG	A	AF416598	325	Encartaciones	Europe	Europe west	Spain	AAACGACAACAATTTATCCTCATGTGCCATGTCAGTATTAAAATACACCCCCGC?ACAACACCATATCAGCTCAACATACAATACTCTATTAATACCCTATGTACGTCGTGCATTAAATTGTTTGCCCCATGAATAATAAGCATGTGCATAATATTATTTATCTTACATAAGTACATTATATTATTGGTCGTACATACCCCATCCAAGTCAAATCATTTCCAGTC?AACACGCATATCaccacccatattccacgagcttaatcaccaagccgcgg
ENC06	ENC06	EUW047	A012	Aranguren-Mendez et al., 2004; JABG	A	AF416598	325	Encartaciones	Europe	Europe west	Spain	AAACGACAACAATTTATCCTCATGTGCCATGTCAGTATTAAAATACACCCCCGC?ACAACACCATATCAGCTCAACATACAATACTCTATTAATACCCTATGTACGTCGTGCATTAAATTGTTTGCCCCATGAATAATAAGCATGTGCATAATATTATTTATCTTACATAAGTACATTATATTATTGGTCGTACATACCCCATCCAAGTCAAATCATTTCCAGTC?AACACGCATATCaccacccatattccacgagcttaatcaccaagccgcgg
ENC07	ENC07	EUW048	A012	Aranguren-Mendez et al., 2004; JABG	A	AF416598	325	Encartaciones	Europe	Europe west	Spain	AAACGACAACAATTTATCCTCATGTGCCATGTCAGTATTAAAATACACCCCCGC?ACAACACCATATCAGCTCAACATACAATACTCTATTAATACCCTATGTACGTCGTGCATTAAATTGTTTGCCCCATGAATAATAAGCATGTGCATAATATTATTTATCTTACATAAGTACATTATATTATTGGTCGTACATACCCCATCCAAGTCAAATCATTTCCAGTC?AACACGCATATCaccacccatattccacgagcttaatcaccaagccgcgg
ENC08	ENC08	EUW049	A012	Aranguren-Mendez et al., 2004; JABG	A	AF416598	325	Encartaciones	Europe	Europe west	Spain	AAACGACAACAATTTATCCTCATGTGCCATGTCAGTATTAAAATACACCCCCGC?ACAACACCATATCAGCTCAACATACAATACTCTATTAATACCCTATGTACGTCGTGCATTAAATTGTTTGCCCCATGAATAATAAGCATGTGCATAATATTATTTATCTTACATAAGTACATTATATTATTGGTCGTACATACCCCATCCAAGTCAAATCATTTCCAGTC?AACACGCATATCaccacccatattccacgagcttaatcaccaagccgcgg
ENC09	ENC09	EUW050	A012	Aranguren-Mendez et al., 2004; JABG	A	AF416598	325	Encartaciones	Europe	Europe west	Spain	AAACGACAACAATTTATCCTCATGTGCCATGTCAGTATTAAAATACACCCCCGC?ACAACACCATATCAGCTCAACATACAATACTCTATTAATACCCTATGTACGTCGTGCATTAAATTGTTTGCCCCATGAATAATAAGCATGTGCATAATATTATTTATCTTACATAAGTACATTATATTATTGGTCGTACATACCCCATCCAAGTCAAATCATTTCCAGTC?AACACGCATATCaccacccatattccacgagcttaatcaccaagccgcgg
ENC10	ENC10	EUW051	A012	Aranguren-Mendez et al., 2004; JABG	A	AF416598	325	Encartaciones	Europe	Europe west	Spain	AAACGACAACAATTTATCCTCATGTGCCATGTCAGTATTAAAATACACCCCCGC?ACAACACCATATCAGCTCAACATACAATACTCTATTAATACCCTATGTACGTCGTGCATTAAATTGTTTGCCCCATGAATAATAAGCATGTGCATAATATTATTTATCTTACATAAGTACATTATATTATTGGTCGTACATACCCCATCCAAGTCAAATCATTTCCAGTC?AACACGCATATCaccacccatattccacgagcttaatcaccaagccgcgg
ENC11	ENC11	EUW052	A012	Aranguren-Mendez et al., 2004; JABG	A	AF416599	325	Encartaciones	Europe	Europe west	Spain	AAACGACAACAATTTATCCTCATGTGCCATGTCAGTATTAAAATACACCCCCGC?ACAACACCATATCAGCTCAACATACAATACTCTATTAATACCCTATGTACGTCGTGCATTAAATTGTTTGCCCCATGAATAATAAGCATGTGCATAATATTATTTATCTTACATAAGTACATTATATTATTGGTCGTACATACCCCATCCAAGTCAAATCATTTCCAGTC?AACACGCATATCaccacccatattccacgagcttaatcaccaagccgcgg
MAJ01	MAJ01	EUW053	B001	Aranguren-Mendez et al., 2004; JABG	B	AF416594	325	Majorera	Europe	Europe west	Spain	AAACGACAGCAATTCATCCTCATGTGCTATGTCAGTATTAAAATACACCCCCGC?ACAACACCATATCAGCTCAACATACAATACTCTATTAATACCCTATGTACATCGTGCATTAAATTGTTCGCCCCATGAATAATAAGCATGTACATAATATTATTTATCTTACATGAGTACATCATATTATTGATCGTACATACCCCATCCAAGTCAAATCATTTCCAGCC?AACACGCATATCaccacccatattccacgagcttaatcaccaagccgcgg
MAJ02	MAJ02	EUW054	B001	Aranguren-Mendez et al., 2004; JABG	B	AF416594	325	Majorera	Europe	Europe west	Spain	AAACGACAGCAATTCATCCTCATGTGCTATGTCAGTATTAAAATACACCCCCGC?ACAACACCATATCAGCTCAACATACAATACTCTATTAATACCCTATGTACATCGTGCATTAAATTGTTCGCCCCATGAATAATAAGCATGTACATAATATTATTTATCTTACATGAGTACATCATATTATTGATCGTACATACCCCATCCAAGTCAAATCATTTCCAGCC?AACACGCATATCaccacccatattccacgagcttaatcaccaagccgcgg
MAJ03	MAJ03	EUW055	A001	Aranguren-Mendez et al., 2004; JABG	A	AF416593	325	Majorera	Europe	Europe west	Spain	AAACGACAACAATTTATCCTCATGTGCCATGTCAGTATTAAAATACACCCCCGC?ACAACACCATATCAGCTCAACATACAATACTCTATTAATGCCCTATGTACGTCGTGCATTAAATTGTTTGCCCCATGAATAATAAGCATGTGCATAATATTATTTATCTTACATAAGTACATTATATTATTGGTCGTACATACCCCATCCAAGTCAAATCATTTCCAGTC?AACACGCATATCaccacccatattccacgagcttaatcaccaagccgcgg
MAJ04	MAJ04	EUW056	A001	Aranguren-Mendez et al., 2004; JABG	A	AF416593	325	Majorera	Europe	Europe west	Spain	AAACGACAACAATTTATCCTCATGTGCCATGTCAGTATTAAAATACACCCCCGC?ACAACACCATATCAGCTCAACATACAATACTCTATTAATGCCCTATGTACGTCGTGCATTAAATTGTTTGCCCCATGAATAATAAGCATGTGCATAATATTATTTATCTTACATAAGTACATTATATTATTGGTCGTACATACCCCATCCAAGTCAAATCATTTCCAGTC?AACACGCATATCaccacccatattccacgagcttaatcaccaagccgcgg
MAJ05	MAJ05	EUW057	A001	Aranguren-Mendez et al., 2004; JABG	A	AF416593	325	Majorera	Europe	Europe west	Spain	AAACGACAACAATTTATCCTCATGTGCCATGTCAGTATTAAAATACACCCCCGC?ACAACACCATATCAGCTCAACATACAATACTCTATTAATGCCCTATGTACGTCGTGCATTAAATTGTTTGCCCCATGAATAATAAGCATGTGCATAATATTATTTATCTTACATAAGTACATTATATTATTGGTCGTACATACCCCATCCAAGTCAAATCATTTCCAGTC?AACACGCATATCaccacccatattccacgagcttaatcaccaagccgcgg
MAJ06	MAJ06	EUW058	B006	Aranguren-Mendez et al., 2004; JABG	B	AF416597	325	Majorera	Europe	Europe west	Spain	AAACGACAGCAATTCATCCTCATGTGCTATGTCAGTATTAAAATACACCCCCGC?ACAACACCATATCAGCTCAACATACAATACTCTATTAATACCCTATGTACATCGTGCATTAAATTGTTCGCCCCATGAATAATAAGCATGTACATAATATTATTTATCTTACATGAGTACATCATATTATTGATCGTACATACCCCATCCAAGTCAAATCATTTCCAGTC?AACACGCATATCaccacccatattccacgagcttaatcaccaagccgcgg
MAJ07	MAJ07	EUW059	B006	Aranguren-Mendez et al., 2004; JABG	B	AF416597	325	Majorera	Europe	Europe west	Spain	AAACGACAGCAATTCATCCTCATGTGCTATGTCAGTATTAAAATACACCCCCGC?ACAACACCATATCAGCTCAACATACAATACTCTATTAATACCCTATGTACATCGTGCATTAAATTGTTCGCCCCATGAATAATAAGCATGTACATAATATTATTTATCTTACATGAGTACATCATATTATTGATCGTACATACCCCATCCAAGTCAAATCATTTCCAGTC?AACACGCATATCaccacccatattccacgagcttaatcaccaagccgcgg
MAJ08	MAJ08	EUW060	B006	Aranguren-Mendez et al., 2004; JABG	B	AF416597	325	Majorera	Europe	Europe west	Spain	AAACGACAGCAATTCATCCTCATGTGCTATGTCAGTATTAAAATACACCCCCGC?ACAACACCATATCAGCTCAACATACAATACTCTATTAATACCCTATGTACATCGTGCATTAAATTGTTCGCCCCATGAATAATAAGCATGTACATAATATTATTTATCTTACATGAGTACATCATATTATTGATCGTACATACCCCATCCAAGTCAAATCATTTCCAGTC?AACACGCATATCaccacccatattccacgagcttaatcaccaagccgcgg
MAJ09	MAJ09	EUW061	B006	Aranguren-Mendez et al., 2004; JABG	B	AF416597	325	Majorera	Europe	Europe west	Spain	AAACGACAGCAATTCATCCTCATGTGCTATGTCAGTATTAAAATACACCCCCGC?ACAACACCATATCAGCTCAACATACAATACTCTATTAATACCCTATGTACATCGTGCATTAAATTGTTCGCCCCATGAATAATAAGCATGTACATAATATTATTTATCTTACATGAGTACATCATATTATTGATCGTACATACCCCATCCAAGTCAAATCATTTCCAGTC?AACACGCATATCaccacccatattccacgagcttaatcaccaagccgcgg
MAJ10	MAJ10	EUW062	B006	Aranguren-Mendez et al., 2004; JABG	B	AF416597	325	Majorera	Europe	Europe west	Spain	AAACGACAGCAATTCATCCTCATGTGCTATGTCAGTATTAAAATACACCCCCGC?ACAACACCATATCAGCTCAACATACAATACTCTATTAATACCCTATGTACATCGTGCATTAAATTGTTCGCCCCATGAATAATAAGCATGTACATAATATTATTTATCTTACATGAGTACATCATATTATTGATCGTACATACCCCATCCAAGTCAAATCATTTCCAGTC?AACACGCATATCaccacccatattccacgagcttaatcaccaagccgcgg
MAL01	MAL01	EUW063	B001	Aranguren-Mendez et al., 2004; JABG	B	AF416594	325	Mallorquina	Europe	Europe west	Spain	AAACGACAGCAATTCATCCTCATGTGCTATGTCAGTATTAAAATACACCCCCGC?ACAACACCATATCAGCTCAACATACAATACTCTATTAATACCCTATGTACATCGTGCATTAAATTGTTCGCCCCATGAATAATAAGCATGTACATAATATTATTTATCTTACATGAGTACATCATATTATTGATCGTACATACCCCATCCAAGTCAAATCATTTCCAGCC?AACACGCATATCaccacccatattccacgagcttaatcaccaagccgcgg
MAL02	MAL02	EUW064	B001	Aranguren-Mendez et al., 2004; JABG	B	AF416594	325	Mallorquina	Europe	Europe west	Spain	AAACGACAGCAATTCATCCTCATGTGCTATGTCAGTATTAAAATACACCCCCGC?ACAACACCATATCAGCTCAACATACAATACTCTATTAATACCCTATGTACATCGTGCATTAAATTGTTCGCCCCATGAATAATAAGCATGTACATAATATTATTTATCTTACATGAGTACATCATATTATTGATCGTACATACCCCATCCAAGTCAAATCATTTCCAGCC?AACACGCATATCaccacccatattccacgagcttaatcaccaagccgcgg
MAL03	MAL03	EUW065	B001	Aranguren-Mendez et al., 2004; JABG	B	AF416594	325	Mallorquina	Europe	Europe west	Spain	AAACGACAGCAATTCATCCTCATGTGCTATGTCAGTATTAAAATACACCCCCGC?ACAACACCATATCAGCTCAACATACAATACTCTATTAATACCCTATGTACATCGTGCATTAAATTGTTCGCCCCATGAATAATAAGCATGTACATAATATTATTTATCTTACATGAGTACATCATATTATTGATCGTACATACCCCATCCAAGTCAAATCATTTCCAGCC?AACACGCATATCaccacccatattccacgagcttaatcaccaagccgcgg
MAL04	MAL04	EUW066	B001	Aranguren-Mendez et al., 2004; JABG	B	AF416594	325	Mallorquina	Europe	Europe west	Spain	AAACGACAGCAATTCATCCTCATGTGCTATGTCAGTATTAAAATACACCCCCGC?ACAACACCATATCAGCTCAACATACAATACTCTATTAATACCCTATGTACATCGTGCATTAAATTGTTCGCCCCATGAATAATAAGCATGTACATAATATTATTTATCTTACATGAGTACATCATATTATTGATCGTACATACCCCATCCAAGTCAAATCATTTCCAGCC?AACACGCATATCaccacccatattccacgagcttaatcaccaagccgcgg
MAL05	MAL05	EUW067	B001	Aranguren-Mendez et al., 2004; JABG	B	AF416594	325	Mallorquina	Europe	Europe west	Spain	AAACGACAGCAATTCATCCTCATGTGCTATGTCAGTATTAAAATACACCCCCGC?ACAACACCATATCAGCTCAACATACAATACTCTATTAATACCCTATGTACATCGTGCATTAAATTGTTCGCCCCATGAATAATAAGCATGTACATAATATTATTTATCTTACATGAGTACATCATATTATTGATCGTACATACCCCATCCAAGTCAAATCATTTCCAGCC?AACACGCATATCaccacccatattccacgagcttaatcaccaagccgcgg
MAL06	MAL06	EUW068	B001	Aranguren-Mendez et al., 2004; JABG	B	AF416594	325	Mallorquina	Europe	Europe west	Spain	AAACGACAGCAATTCATCCTCATGTGCTATGTCAGTATTAAAATACACCCCCGC?ACAACACCATATCAGCTCAACATACAATACTCTATTAATACCCTATGTACATCGTGCATTAAATTGTTCGCCCCATGAATAATAAGCATGTACATAATATTATTTATCTTACATGAGTACATCATATTATTGATCGTACATACCCCATCCAAGTCAAATCATTTCCAGCC?AACACGCATATCaccacccatattccacgagcttaatcaccaagccgcgg
MAL07	MAL07	EUW069	B001	Aranguren-Mendez et al., 2004; JABG	B	AF416594	325	Mallorquina	Europe	Europe west	Spain	AAACGACAGCAATTCATCCTCATGTGCTATGTCAGTATTAAAATACACCCCCGC?ACAACACCATATCAGCTCAACATACAATACTCTATTAATACCCTATGTACATCGTGCATTAAATTGTTCGCCCCATGAATAATAAGCATGTACATAATATTATTTATCTTACATGAGTACATCATATTATTGATCGTACATACCCCATCCAAGTCAAATCATTTCCAGCC?AACACGCATATCaccacccatattccacgagcttaatcaccaagccgcgg
MAL08	MAL08	EUW070	B003	Aranguren-Mendez et al., 2004; JABG	B	AF416595	325	Mallorquina	Europe	Europe west	Spain	AAACGACAGCAATTCATCCTCATGTGCTATGTCAGTATTAAAATACACCCCCGC?ACAACACCATATCAGCTCAACATACAATACTCTATTAATACCCTATGTACATCGTGCATTAAATTGTTCACCCCATGAATAATAAGCATGTACATAATATTATTTATCTTACATGAGTACATCATATTATTGATCGTACATACCCCATCCAAGTCAAATCATTTCCAGCC?AACACGCATATCaccacccatattccacgagcttaatcaccaagccgcgg
MAL09	MAL09	EUW071	B003	Aranguren-Mendez et al., 2004; JABG	B	AF416595	325	Mallorquina	Europe	Europe west	Spain	AAACGACAGCAATTCATCCTCATGTGCTATGTCAGTATTAAAATACACCCCCGC?ACAACACCATATCAGCTCAACATACAATACTCTATTAATACCCTATGTACATCGTGCATTAAATTGTTCACCCCATGAATAATAAGCATGTACATAATATTATTTATCTTACATGAGTACATCATATTATTGATCGTACATACCCCATCCAAGTCAAATCATTTCCAGCC?AACACGCATATCaccacccatattccacgagcttaatcaccaagccgcgg
MAL10	MAL10	EUW072	B003	Aranguren-Mendez et al., 2004; JABG	B	AF416595	325	Mallorquina	Europe	Europe west	Spain	AAACGACAGCAATTCATCCTCATGTGCTATGTCAGTATTAAAATACACCCCCGC?ACAACACCATATCAGCTCAACATACAATACTCTATTAATACCCTATGTACATCGTGCATTAAATTGTTCACCCCATGAATAATAAGCATGTACATAATATTATTTATCTTACATGAGTACATCATATTATTGATCGTACATACCCCATCCAAGTCAAATCATTTCCAGCC?AACACGCATATCaccacccatattccacgagcttaatcaccaagccgcgg
MOR01	MOR01	AFN014	B001	Aranguren-Mendez et al., 2004; JABG	B	AF416594	286	domestic donkey	Africa	Africa north	Morocco	AAACGACAGCAATTCATCCTCATGTGCTATGTCAGTATTAAAATACACCCCCGC?ACAACACCATATCAGCTCAACATACAATACTCTATTAATACCCTATGTACATCGTGCATTAAATTGTTCGCCCCATGAATAATAAGCATGTACATAATATTATTTATCTTACATGAGTACATCATATTATTGATCGTACATACCCCATCCAAGTCAAATCATTTCCAGCC?AACACGCATATCaccacccatattccacgagcttaatcaccaagccgcgg
MOR02	MOR02	AFN015	B001	Aranguren-Mendez et al., 2004; JABG	B	AF416594	286	domestic donkey	Africa	Africa north	Morocco	AAACGACAGCAATTCATCCTCATGTGCTATGTCAGTATTAAAATACACCCCCGC?ACAACACCATATCAGCTCAACATACAATACTCTATTAATACCCTATGTACATCGTGCATTAAATTGTTCGCCCCATGAATAATAAGCATGTACATAATATTATTTATCTTACATGAGTACATCATATTATTGATCGTACATACCCCATCCAAGTCAAATCATTTCCAGCC?AACACGCATATCaccacccatattccacgagcttaatcaccaagccgcgg
MOR03	MOR03	AFN016	B001	Aranguren-Mendez et al., 2004; JABG	B	AF416594	286	domestic donkey	Africa	Africa north	Morocco	AAACGACAGCAATTCATCCTCATGTGCTATGTCAGTATTAAAATACACCCCCGC?ACAACACCATATCAGCTCAACATACAATACTCTATTAATACCCTATGTACATCGTGCATTAAATTGTTCGCCCCATGAATAATAAGCATGTACATAATATTATTTATCTTACATGAGTACATCATATTATTGATCGTACATACCCCATCCAAGTCAAATCATTTCCAGCC?AACACGCATATCaccacccatattccacgagcttaatcaccaagccgcgg
MOR04	MOR04	AFN017	B001	Aranguren-Mendez et al., 2004; JABG	B	AF416594	286	domestic donkey	Africa	Africa north	Morocco	AAACGACAGCAATTCATCCTCATGTGCTATGTCAGTATTAAAATACACCCCCGC?ACAACACCATATCAGCTCAACATACAATACTCTATTAATACCCTATGTACATCGTGCATTAAATTGTTCGCCCCATGAATAATAAGCATGTACATAATATTATTTATCTTACATGAGTACATCATATTATTGATCGTACATACCCCATCCAAGTCAAATCATTTCCAGCC?AACACGCATATCaccacccatattccacgagcttaatcaccaagccgcgg
MOR05	MOR05	AFN018	B001	Aranguren-Mendez et al., 2004; JABG	B	AF416594	286	domestic donkey	Africa	Africa north	Morocco	AAACGACAGCAATTCATCCTCATGTGCTATGTCAGTATTAAAATACACCCCCGC?ACAACACCATATCAGCTCAACATACAATACTCTATTAATACCCTATGTACATCGTGCATTAAATTGTTCGCCCCATGAATAATAAGCATGTACATAATATTATTTATCTTACATGAGTACATCATATTATTGATCGTACATACCCCATCCAAGTCAAATCATTTCCAGCC?AACACGCATATCaccacccatattccacgagcttaatcaccaagccgcgg
MOR06	MOR06	AFN019	B001	Aranguren-Mendez et al., 2004; JABG	B	AF416594	286	domestic donkey	Africa	Africa north	Morocco	AAACGACAGCAATTCATCCTCATGTGCTATGTCAGTATTAAAATACACCCCCGC?ACAACACCATATCAGCTCAACATACAATACTCTATTAATACCCTATGTACATCGTGCATTAAATTGTTCGCCCCATGAATAATAAGCATGTACATAATATTATTTATCTTACATGAGTACATCATATTATTGATCGTACATACCCCATCCAAGTCAAATCATTTCCAGCC?AACACGCATATCaccacccatattccacgagcttaatcaccaagccgcgg
MOR07	MOR07	AFN020	B001	Aranguren-Mendez et al., 2004; JABG	B	AF416594	286	domestic donkey	Africa	Africa north	Morocco	AAACGACAGCAATTCATCCTCATGTGCTATGTCAGTATTAAAATACACCCCCGC?ACAACACCATATCAGCTCAACATACAATACTCTATTAATACCCTATGTACATCGTGCATTAAATTGTTCGCCCCATGAATAATAAGCATGTACATAATATTATTTATCTTACATGAGTACATCATATTATTGATCGTACATACCCCATCCAAGTCAAATCATTTCCAGCC?AACACGCATATCaccacccatattccacgagcttaatcaccaagccgcgg
MOR08	MOR08	AFN021	B003	Aranguren-Mendez et al., 2004; JABG	B	AF416595	325	domestic donkey	Africa	Africa north	Morocco	AAACGACAGCAATTCATCCTCATGTGCTATGTCAGTATTAAAATACACCCCCGC?ACAACACCATATCAGCTCAACATACAATACTCTATTAATACCCTATGTACATCGTGCATTAAATTGTTCACCCCATGAATAATAAGCATGTACATAATATTATTTATCTTACATGAGTACATCATATTATTGATCGTACATACCCCATCCAAGTCAAATCATTTCCAGCC?AACACGCATATCaccacccatattccacgagcttaatcaccaagccgcgg
MOR09	MOR09	AFN022	B003	Aranguren-Mendez et al., 2004; JABG	B	AF416595	325	domestic donkey	Africa	Africa north	Morocco	AAACGACAGCAATTCATCCTCATGTGCTATGTCAGTATTAAAATACACCCCCGC?ACAACACCATATCAGCTCAACATACAATACTCTATTAATACCCTATGTACATCGTGCATTAAATTGTTCACCCCATGAATAATAAGCATGTACATAATATTATTTATCTTACATGAGTACATCATATTATTGATCGTACATACCCCATCCAAGTCAAATCATTTCCAGCC?AACACGCATATCaccacccatattccacgagcttaatcaccaagccgcgg
ZAM01	ZAM01	EUW073	B001	Aranguren-Mendez et al., 2004; JABG	B	AF416594	325	Zamorano-Leonesa	Europe	Europe west	Spain	AAACGACAGCAATTCATCCTCATGTGCTATGTCAGTATTAAAATACACCCCCGC?ACAACACCATATCAGCTCAACATACAATACTCTATTAATACCCTATGTACATCGTGCATTAAATTGTTCGCCCCATGAATAATAAGCATGTACATAATATTATTTATCTTACATGAGTACATCATATTATTGATCGTACATACCCCATCCAAGTCAAATCATTTCCAGCC?AACACGCATATCaccacccatattccacgagcttaatcaccaagccgcgg
ZAM02	ZAM02	EUW074	B001	Aranguren-Mendez et al., 2004; JABG	B	AF416594	325	Zamorano-Leonesa	Europe	Europe west	Spain	AAACGACAGCAATTCATCCTCATGTGCTATGTCAGTATTAAAATACACCCCCGC?ACAACACCATATCAGCTCAACATACAATACTCTATTAATACCCTATGTACATCGTGCATTAAATTGTTCGCCCCATGAATAATAAGCATGTACATAATATTATTTATCTTACATGAGTACATCATATTATTGATCGTACATACCCCATCCAAGTCAAATCATTTCCAGCC?AACACGCATATCaccacccatattccacgagcttaatcaccaagccgcgg
ZAM03	ZAM03	EUW075	B001	Aranguren-Mendez et al., 2004; JABG	B	AF416594	325	Zamorano-Leonesa	Europe	Europe west	Spain	AAACGACAGCAATTCATCCTCATGTGCTATGTCAGTATTAAAATACACCCCCGC?ACAACACCATATCAGCTCAACATACAATACTCTATTAATACCCTATGTACATCGTGCATTAAATTGTTCGCCCCATGAATAATAAGCATGTACATAATATTATTTATCTTACATGAGTACATCATATTATTGATCGTACATACCCCATCCAAGTCAAATCATTTCCAGCC?AACACGCATATCaccacccatattccacgagcttaatcaccaagccgcgg
ZAM04	ZAM04	EUW076	B001	Aranguren-Mendez et al., 2004; JABG	B	AF416594	286	Zamorano-Leonesa	Europe	Europe west	Spain	AAACGACAGCAATTCATCCTCATGTGCTATGTCAGTATTAAAATACACCCCCGC?ACAACACCATATCAGCTCAACATACAATACTCTATTAATACCCTATGTACATCGTGCATTAAATTGTTCGCCCCATGAATAATAAGCATGTACATAATATTATTTATCTTACATGAGTACATCATATTATTGATCGTACATACCCCATCCAAGTCAAATCATTTCCAGCC?AACACGCATATCaccacccatattccacgagcttaatcaccaagccgcgg
ZAM05	ZAM05	EUW077	B001	Aranguren-Mendez et al., 2004; JABG	B	AF416594	286	Zamorano-Leonesa	Europe	Europe west	Spain	AAACGACAGCAATTCATCCTCATGTGCTATGTCAGTATTAAAATACACCCCCGC?ACAACACCATATCAGCTCAACATACAATACTCTATTAATACCCTATGTACATCGTGCATTAAATTGTTCGCCCCATGAATAATAAGCATGTACATAATATTATTTATCTTACATGAGTACATCATATTATTGATCGTACATACCCCATCCAAGTCAAATCATTTCCAGCC?AACACGCATATCaccacccatattccacgagcttaatcaccaagccgcgg
ZAM06	ZAM06	EUW078	B001	Aranguren-Mendez et al., 2004; JABG	B	AF416594	286	Zamorano-Leonesa	Europe	Europe west	Spain	AAACGACAGCAATTCATCCTCATGTGCTATGTCAGTATTAAAATACACCCCCGC?ACAACACCATATCAGCTCAACATACAATACTCTATTAATACCCTATGTACATCGTGCATTAAATTGTTCGCCCCATGAATAATAAGCATGTACATAATATTATTTATCTTACATGAGTACATCATATTATTGATCGTACATACCCCATCCAAGTCAAATCATTTCCAGCC?AACACGCATATCaccacccatattccacgagcttaatcaccaagccgcgg
ZAM07	ZAM07	EUW079	B001	Aranguren-Mendez et al., 2004; JABG	B	AF416594	286	Zamorano-Leonesa	Europe	Europe west	Spain	AAACGACAGCAATTCATCCTCATGTGCTATGTCAGTATTAAAATACACCCCCGC?ACAACACCATATCAGCTCAACATACAATACTCTATTAATACCCTATGTACATCGTGCATTAAATTGTTCGCCCCATGAATAATAAGCATGTACATAATATTATTTATCTTACATGAGTACATCATATTATTGATCGTACATACCCCATCCAAGTCAAATCATTTCCAGCC?AACACGCATATCaccacccatattccacgagcttaatcaccaagccgcgg
ZAM08	ZAM08	EUW080	B001	Aranguren-Mendez et al., 2004; JABG	B	AF416594	286	Zamorano-Leonesa	Europe	Europe west	Spain	AAACGACAGCAATTCATCCTCATGTGCTATGTCAGTATTAAAATACACCCCCGC?ACAACACCATATCAGCTCAACATACAATACTCTATTAATACCCTATGTACATCGTGCATTAAATTGTTCGCCCCATGAATAATAAGCATGTACATAATATTATTTATCTTACATGAGTACATCATATTATTGATCGTACATACCCCATCCAAGTCAAATCATTTCCAGCC?AACACGCATATCaccacccatattccacgagcttaatcaccaagccgcgg
ZAM09	ZAM09	EUW081	A001	Aranguren-Mendez et al., 2004; JABG	A	AF416593	325	Zamorano-Leonesa	Europe	Europe west	Spain	AAACGACAACAATTTATCCTCATGTGCCATGTCAGTATTAAAATACACCCCCGC?ACAACACCATATCAGCTCAACATACAATACTCTATTAATGCCCTATGTACGTCGTGCATTAAATTGTTTGCCCCATGAATAATAAGCATGTGCATAATATTATTTATCTTACATAAGTACATTATATTATTGGTCGTACATACCCCATCCAAGTCAAATCATTTCCAGTC?AACACGCATATCaccacccatattccacgagcttaatcaccaagccgcgg
ZAM10	ZAM10	EUW082	A001	Aranguren-Mendez et al., 2004; JABG	A	AF416593	325	Zamorano-Leonesa	Europe	Europe west	Spain	AAACGACAACAATTTATCCTCATGTGCCATGTCAGTATTAAAATACACCCCCGC?ACAACACCATATCAGCTCAACATACAATACTCTATTAATGCCCTATGTACGTCGTGCATTAAATTGTTTGCCCCATGAATAATAAGCATGTGCATAATATTATTTATCTTACATAAGTACATTATATTATTGGTCGTACATACCCCATCCAAGTCAAATCATTTCCAGTC?AACACGCATATCaccacccatattccacgagcttaatcaccaagccgcgg
ZIM01	ZIM01	AFS016	B001	Aranguren-Mendez et al., 2004; JABG	B	AF416594	286	domestic donkey	Africa	Africa south	Zimbawe	AAACGACAGCAATTCATCCTCATGTGCTATGTCAGTATTAAAATACACCCCCGC?ACAACACCATATCAGCTCAACATACAATACTCTATTAATACCCTATGTACATCGTGCATTAAATTGTTCGCCCCATGAATAATAAGCATGTACATAATATTATTTATCTTACATGAGTACATCATATTATTGATCGTACATACCCCATCCAAGTCAAATCATTTCCAGCC?AACACGCATATCaccacccatattccacgagcttaatcaccaagccgcgg
ZIM02	ZIM02	AFS017	B001	Aranguren-Mendez et al., 2004; JABG	B	AF416594	286	domestic donkey	Africa	Africa south	Zimbawe	AAACGACAGCAATTCATCCTCATGTGCTATGTCAGTATTAAAATACACCCCCGC?ACAACACCATATCAGCTCAACATACAATACTCTATTAATACCCTATGTACATCGTGCATTAAATTGTTCGCCCCATGAATAATAAGCATGTACATAATATTATTTATCTTACATGAGTACATCATATTATTGATCGTACATACCCCATCCAAGTCAAATCATTTCCAGCC?AACACGCATATCaccacccatattccacgagcttaatcaccaagccgcgg
ZIM03	ZIM03	AFS018	B001	Aranguren-Mendez et al., 2004; JABG	B	AF416594	286	domestic donkey	Africa	Africa south	Zimbawe	AAACGACAGCAATTCATCCTCATGTGCTATGTCAGTATTAAAATACACCCCCGC?ACAACACCATATCAGCTCAACATACAATACTCTATTAATACCCTATGTACATCGTGCATTAAATTGTTCGCCCCATGAATAATAAGCATGTACATAATATTATTTATCTTACATGAGTACATCATATTATTGATCGTACATACCCCATCCAAGTCAAATCATTTCCAGCC?AACACGCATATCaccacccatattccacgagcttaatcaccaagccgcgg
ZIM04	ZIM04	AFS019	B001	Aranguren-Mendez et al., 2004; JABG	B	AF416594	286	domestic donkey	Africa	Africa south	Zimbawe	AAACGACAGCAATTCATCCTCATGTGCTATGTCAGTATTAAAATACACCCCCGC?ACAACACCATATCAGCTCAACATACAATACTCTATTAATACCCTATGTACATCGTGCATTAAATTGTTCGCCCCATGAATAATAAGCATGTACATAATATTATTTATCTTACATGAGTACATCATATTATTGATCGTACATACCCCATCCAAGTCAAATCATTTCCAGCC?AACACGCATATCaccacccatattccacgagcttaatcaccaagccgcgg
ZIM05	ZIM05	AFS020	B001	Aranguren-Mendez et al., 2004; JABG	B	AF416594	286	domestic donkey	Africa	Africa south	Zimbawe	AAACGACAGCAATTCATCCTCATGTGCTATGTCAGTATTAAAATACACCCCCGC?ACAACACCATATCAGCTCAACATACAATACTCTATTAATACCCTATGTACATCGTGCATTAAATTGTTCGCCCCATGAATAATAAGCATGTACATAATATTATTTATCTTACATGAGTACATCATATTATTGATCGTACATACCCCATCCAAGTCAAATCATTTCCAGCC?AACACGCATATCaccacccatattccacgagcttaatcaccaagccgcgg
ZIM06	ZIM06	AFS021	B001	Aranguren-Mendez et al., 2004; JABG	B	AF416594	286	domestic donkey	Africa	Africa south	Zimbawe	AAACGACAGCAATTCATCCTCATGTGCTATGTCAGTATTAAAATACACCCCCGC?ACAACACCATATCAGCTCAACATACAATACTCTATTAATACCCTATGTACATCGTGCATTAAATTGTTCGCCCCATGAATAATAAGCATGTACATAATATTATTTATCTTACATGAGTACATCATATTATTGATCGTACATACCCCATCCAAGTCAAATCATTTCCAGCC?AACACGCATATCaccacccatattccacgagcttaatcaccaagccgcgg
ZIM07	ZIM07	AFS022	B001	Aranguren-Mendez et al., 2004; JABG	B	AF416594	286	domestic donkey	Africa	Africa south	Zimbawe	AAACGACAGCAATTCATCCTCATGTGCTATGTCAGTATTAAAATACACCCCCGC?ACAACACCATATCAGCTCAACATACAATACTCTATTAATACCCTATGTACATCGTGCATTAAATTGTTCGCCCCATGAATAATAAGCATGTACATAATATTATTTATCTTACATGAGTACATCATATTATTGATCGTACATACCCCATCCAAGTCAAATCATTTCCAGCC?AACACGCATATCaccacccatattccacgagcttaatcaccaagccgcgg
ZIM08	ZIM08	AFS023	B001	Aranguren-Mendez et al., 2004; JABG	B	AF416594	286	domestic donkey	Africa	Africa south	Zimbawe	AAACGACAGCAATTCATCCTCATGTGCTATGTCAGTATTAAAATACACCCCCGC?ACAACACCATATCAGCTCAACATACAATACTCTATTAATACCCTATGTACATCGTGCATTAAATTGTTCGCCCCATGAATAATAAGCATGTACATAATATTATTTATCTTACATGAGTACATCATATTATTGATCGTACATACCCCATCCAAGTCAAATCATTTCCAGCC?AACACGCATATCaccacccatattccacgagcttaatcaccaagccgcgg
ZIM09	ZIM09	AFS024	B001	Aranguren-Mendez et al., 2004; JABG	B	AF416594	286	domestic donkey	Africa	Africa south	Zimbawe	AAACGACAGCAATTCATCCTCATGTGCTATGTCAGTATTAAAATACACCCCCGC?ACAACACCATATCAGCTCAACATACAATACTCTATTAATACCCTATGTACATCGTGCATTAAATTGTTCGCCCCATGAATAATAAGCATGTACATAATATTATTTATCTTACATGAGTACATCATATTATTGATCGTACATACCCCATCCAAGTCAAATCATTTCCAGCC?AACACGCATATCaccacccatattccacgagcttaatcaccaagccgcgg
ZIM10	ZIM10	AFS025	B001	Aranguren-Mendez et al., 2004; JABG	B	AF416594	286	domestic donkey	Africa	Africa south	Zimbawe	AAACGACAGCAATTCATCCTCATGTGCTATGTCAGTATTAAAATACACCCCCGC?ACAACACCATATCAGCTCAACATACAATACTCTATTAATACCCTATGTACATCGTGCATTAAATTGTTCGCCCCATGAATAATAAGCATGTACATAATATTATTTATCTTACATGAGTACATCATATTATTGATCGTACATACCCCATCCAAGTCAAATCATTTCCAGCC?AACACGCATATCaccacccatattccacgagcttaatcaccaagccgcgg
ZIM11	ZIM11	AFS026	B003	Aranguren-Mendez et al., 2004; JABG	B	AF416595	325	domestic donkey	Africa	Africa south	Zimbawe	AAACGACAGCAATTCATCCTCATGTGCTATGTCAGTATTAAAATACACCCCCGC?ACAACACCATATCAGCTCAACATACAATACTCTATTAATACCCTATGTACATCGTGCATTAAATTGTTCACCCCATGAATAATAAGCATGTACATAATATTATTTATCTTACATGAGTACATCATATTATTGATCGTACATACCCCATCCAAGTCAAATCATTTCCAGCC?AACACGCATATCaccacccatattccacgagcttaatcaccaagccgcgg
YN01F1	YN01F1	ASE001	B001	Chen et al., 2002; Unpublished	B	AF531459	399	Yunnan	Asia	Asia east	China	AAACGACAGCAATTCATCCTCATGTGCTATGTCAGTATTAAAATACACCCCCGC?ACAACACCATATCAGCTCAACATACAATACTCTATTAATACCCTATGTACATCGTGCATTAAATTGTTCGCCCCATGAATAATAAGCATGTACATAATATTATTTATCTTACATGAGTACATCATATTATTGATCGTACATACCCCATCCAAGTCAAATCATTTCCAGCC?AACACGCATATCACCACCTATATTCCACGAGCTTAATCACCAAGCCGCGG
YN01F2	YN01F2	ASE002	B001	Chen et al., 2002; Unpublished	B	AF531460	399	Yunnan	Asia	Asia east	China	AAACGACAGCAATTCATCCTCATGTGCTATGTCAGTATTAAAATACACCCCCGC?ACAACACCATATCAGCTCAACATACAATACTCTATTAATACCCTATGTACATCGTGCATTAAATTGTTCGCCCCATGAATAATAAGCATGTACATAATATTATTTATCTTACATGAGTACATCATATTATTGATCGTACATACCCCATCCAAGTCAAATCATTTCCAGCC?AACACGCATATCACCACCCATATTCCACGAGCTTAATCACCAAGCCGCGG
YN01F3	YN01F3	ASE003	B004	Chen et al., 2002; Unpublished	B	AF531461	399	Yunnan	Asia	Asia east	China	AAACGACAGCAATTCATCCTCATGTGCTATGTCAGTATTAAAATACACCCCCGC?ACAACACCATATCAGCTCAACATACAATACTCTATTAATACCCTATGTACATCGTGCATTAAATTGTTCGCCCCATGAATAATAAGCATGTACATAATATTATTTATCTTACATAAGTACATCATATTATTGATCGTACATACCCCATCCAAGTCAAATCATTTCTAGCC?AACACGCATATCACCACCCATATTCCACGAGCTTAATCACCAAGCCGCGG
YN01F4	YN01F4	ASE004	A018	Chen et al., 2002; Unpublished	A	AF531462	399	Yunnan	Asia	Asia east	China	AAACGACAACAATTTATCCTCATGTGCCATGTCAGTATTAAAATACACCCCCGC?ACAACACCATATCAGCTCAACATACAATACTCTATTAATGCCCTATGTACGTCGTGCATTAAATTGTTTACCCCATGAATAATAAGCATGTACATAATATTATTTATCTTACATAAGTACATTATATTATTGGTCGTACATACCCCATCCAAGTCAAATCATTTCCAGTC?AACACGCATATCACCACCCATATTCCACGAGCTTAATCACCAAGCCGCGG
GZ01F1	GZ01F1	ASE005	A003	Chen et al., 2002; Unpublished	A	AF531463	399	Guanzhong	Asia	Asia east	China	AAACGACAACAATTTATCCTCATGTGCCATGTCAGTATTAAAATACACCCCCGC?ACAACACCATATCAGCTCAACATACAATACTCTATTAATGCCCTATGTACGTCGTGCATTAAATTGTTTGCCCCATGAATAATAAGCATGTACATAATATTATTTATCTTACATAGGTACATTATATTATTGGTCGTACATACCCCATCCAAGTCAAATCATTTCCAGTC?AACACGCATATCACCACCCATATTCCACGAGCTTAATCACCAAGCCGCGG
GZ01F2	GZ01F2	ASE006	A002	Chen et al., 2002; Unpublished	A	AF531464	399	Guanzhong	Asia	Asia east	China	AAACGACAACAATTTATCCTCATGTGCCATGTCAGTATTAAAATACACCCCCGC?ACAACACCATATCAGCTCAACATACAATACTCTATTAATGCCCTATGTACGTCGTGCATTAAATTGTTTGCCCCATGAATAATAAGCATGTACATAATATTATTTATCTTACATAAGTACATTATATTATTGGTCGTACATACCCCATCCAAGTCAAATCATTTCCAGTC?AACACGCATATCACCACCCATATTCCACGAGCTTAATCACCAAGCCGCGG
GZ01F3	GZ01F3	ASE007	B001	Chen et al., 2002; Unpublished	B	AF531465	399	Guanzhong	Asia	Asia east	China	AAACGACAGCAATTCATCCTCATGTGCTATGTCAGTATTAAAATACACCCCCGC?ACAACACCATATCAGCTCAACATACAATACTCTATTAATACCCTATGTACATCGTGCATTAAATTGTTCGCCCCATGAATAATAAGCATGTACATAATATTATTTATCTTACATGAGTACATCATATTATTGATCGTACATACCCCATCCAAGTCAAATCATTTCCAGCC?AACACGCATATCACCACCCATATTCCACGAGCTTAATCACCAAGCCGCGG
GZ01F4	GZ01F4	ASE008	B001	Chen et al., 2002; Unpublished	B	AF531466	399	Guanzhong	Asia	Asia east	China	AAACGACAGCAATTCATCCTCATGTGCTATGTCAGTATTAAAATACACCCCCGC?ACAACACCATATCAGCTCAACATACAATACTCTATTAATACCCTATGTACATCGTGCATTAAATTGTTCGCCCCATGAATAATAAGCATGTACATAATATTATTTATCTTACATGAGTACATCATATTATTGATCGTACATACCCCATCCAAGTCAAATCATTTCCAGCC?AACACGCATATCACCACCCATATTCCACGAGCTTAATCACCAAGCCGCGG
GZ01F5	GZ01F5	ASE009	B001	Chen et al., 2002; Unpublished	B	AF531467	399	Guanzhong	Asia	Asia east	China	AAACGACAGCAATTCATCCTCATGTGCTATGTCAGTATTAAAATACACCCCCGC?ACAACACCATATCAGCTCAACATACAATACTCTATTAATACCCTATGTACATCGTGCATTAAATTGTTCGCCCCATGAATAATAAGCATGTACATAATATTATTTATCTTACATGAGTACATCATATTATTGATCGTACATACCCCATCCAAGTCAAATCATTTCCAGCC?AACACGCATATCACCACCCATATTCCACGAGCTTAATCACCAAGCCGCGG
XJ01F1	XJ01F1	ASE010	B004	Chen et al., 2002; Unpublished	B	AF531468	399	Xinjiang	Asia	Asia east	China	AAACGACAGCAATTCATCCTCATGTGCTATGTCAGTATTAAAATACACCCCCGC?ACAACACCATATCAGCTCAACATACAATACTCTATTAATACCCTATGTACATCGTGCATTAAATTGTTCGCCCCATGAATAATAAGCATGTACATAATATTATTTATCTTACATAAGTACATCATATTATTGATCGTACATACCCCATCCAAGTCAAATCATTTCTAGCC?AACACGCATATCACCACCCATATTCCACGAGCTTAATCACCAAGCCGCGG
LZ01F1	LZ01F1	ASE011	B001	Chen et al., 2002; Unpublished	B	AF531469	399	Liangzhou	Asia	Asia east	China	AAACGACAGCAATTCATCCTCATGTGCTATGTCAGTATTAAAATACACCCCCGC?ACAACACCATATCAGCTCAACATACAATACTCTATTAATACCCTATGTACATCGTGCATTAAATTGTTCGCCCCATGAATAATAAGCATGTACATAATATTATTTATCTTACATGAGTACATCATATTATTGATCGTACATACCCCATCCAAGTCAAATCATTTCCAGCC?AACACGCATATCACCACCCATATTCCACGAGCTTAATCACCAAGCCGCGG
LZ01F2	LZ01F2	ASE012	B001	Chen et al., 2002; Unpublished	B	AF531470	399	Liangzhou	Asia	Asia east	China	AAACGACAGCAATTCATCCTCATGTGCTATGTCAGTATTAAAATACACCCCCGC?ACAACACCATATCAGCTCAACATACAATACTCTATTAATACCCTATGTACATCGTGCATTAAATTGTTCGCCCCATGAATAATAAGCATGTACATAATATTATTTATCTTACATGAGTACATCATATTATTGATCGTACATACCCCATCCAAGTCAAATCATTTCCAGCC?AACACGCATATCACCACCCATATTCCACGAGCTTAATCACCAAGCCGCGG
YN02F5	YN02F5	ASE013	B004	Lei et al., 2002; Unpublished	B	AF532118	399	Yunnan	Asia	Asia east	China	AAACGACAGCAATTCATCCTCATGTGCTATGTCAGTATTAAAATACACCCCCGC?ACAACACCATATCAGCTCAACATACAATACTCTATTAATACCCTATGTACATCGTGCATTAAATTGTTCGCCCCATGAATAATAAGCATGTACATAATATTATTTATCTTACATAAGTACATCATATTATTGATCGTACATACCCCATCCAAGTCAAATCATTTCTAGCC?AACACGCATATCACCACCCATATTCCACGAGCTTAATCACCAAGCCGCGG
XJ02F2	XJ02F2	ASE014	A001	Lei et al., 2002; Unpublished	A	AF532119	399	Xinjiang	Asia	Asia east	China	AAACGACAACAATTTATCCTCATGTGCCATGTCAGTATTAAAATACACCCCCGC?ACAACACCATATCAGCTCAACATACAATACTCTATTAATGCCCTATGTACGTCGTGCATTAAATTGTTTGCCCCATGAATAATAAGCATGTGCATAATATTATTTATCTTACATAAGTACATTATATTATTGGTCGTACATACCCCATCCAAGTCAAATCATTTCCAGTC?AACACGCATATCACCACCCATATTCCACGAGCTTAATCACCAAGCCGCGG
XJ02F3	XJ02F3	ASE015	A001	Lei et al., 2002; Unpublished	A	AF532120	399	Xinjiang	Asia	Asia east	China	AAACGACAACAATTTATCCTCATGTGCCATGTCAGTATTAAAATACACCCCCGC?ACAACACCATATCAGCTCAACATACAATACTCTATTAATGCCCTATGTACGTCGTGCATTAAATTGTTTGCCCCATGAATAATAAGCATGTGCATAATATTATTTATCTTACATAAGTACATTATATTATTGGTCGTACATACCCCATCCAAGTCAAATCATTTCCAGTC?AACACGCATATCACCACCCATATTCCACGAGCTTAATCACCAAGCCGCGG
XJ02F4	XJ02F4	ASE016	A002	Lei et al., 2002; Unpublished	A	AF532121	399	Xinjiang	Asia	Asia east	China	AAACGACAACAATTTATCCTCATGTGCCATGTCAGTATTAAAATACACCCCCGC?ACAACACCATATCAGCTCAACATACAATACTCTATTAATGCCCTATGTACGTCGTGCATTAAATTGTTTGCCCCATGAATAATAAGCATGTACATAATATTATTTATCTTACATAAGTACATTATATTATTGGTCGTACATACCCCATCCAAGTCAAATCATTTCCAGTC?AACACGCATATCACCACCCATATTCCACGAGCTTAATCACCAAGCCGCGG
XJ02F5	XJ02F5	ASE017	B001	Lei et al., 2002; Unpublished	B	AF532122	399	Xinjiang	Asia	Asia east	China	AAACGACAGCAATTCATCCTCATGTGCTATGTCAGTATTAAAATACACCCCCGC?ACAACACCATATCAGCTCAACATACAATACTCTATTAATACCCTATGTACATCGTGCATTAAATTGTTCGCCCCATGAATAATAAGCATGTACATAATATTATTTATCTTACATGAGTACATCATATTATTGATCGTACATACCCCATCCAAGTCAAATCATTTCCAGCC?AACACGCATATCACCACCCATATTCCACGAGCTTAATCACCAAGCCGCGG
LZ02F3	LZ02F3	ASE018	B001	Lei et al., 2002; Unpublished	B	AF532123	399	Liangzhou	Asia	Asia east	China	AAACGACAGCAATTCATCCTCATGTGCTATGTCAGTATTAAAATACACCCCCGC?ACAACACCATATCAGCTCAACATACAATACTCTATTAATACCCTATGTACATCGTGCATTAAATTGTTCGCCCCATGAATAATAAGCATGTACATAATATTATTTATCTTACATGAGTACATCATATTATTGATCGTACATACCCCATCCAAGTCAAATCATTTCCAGCC?AACACGCATATCACCACCCATATTCCACGAGCTTAATCACCAAGCCGCGG
LZ02F4	LZ02F4	ASE019	B001	Lei et al., 2002; Unpublished	B	AF532124	399	Liangzhou	Asia	Asia east	China	AAACGACAGCAATTCATCCTCATGTGCTATGTCAGTATTAAAATACACCCCCGC?ACAACACCATATCAGCTCAACATACAATACTCTATTAATACCCTATGTACATCGTGCATTAAATTGTTCGCCCCATGAATAATAAGCATGTACATAATATTATTTATCTTACATGAGTACATCATATTATTGATCGTACATACCCCATCCAAGTCAAATCATTTCCAGCC?AACACGCATATCACCACCCATATTCCACGAGCTTAATCACCAAGCCGCGG
LZ02F5	LZ02F5	ASE020	B001	Lei et al., 2002; Unpublished	B	AF532125	399	Liangzhou	Asia	Asia east	China	AAACGACAGCAATTCATCCTCATGTGCTATGTCAGTATTAAAATACACCCCCGC?ACAACACCATATCAGCTCAACATACAATACTCTATTAATACCCTATGTACATCGTGCATTAAATTGTTCGCCCCATGAATAATAAGCATGTACATAATATTATTTATCTTACATGAGTACATCATATTATTGATCGTACATACCCCATCCAAGTCAAATCATTTCCAGCC?AACACGCATATCACCACCCATATTCCACGAGCTTAATCACCAAGCCGCGG
GZ02F6	GZ02F6	ASE021	A003	Lei et al., 2002; Unpublished	A	AF532126	399	Guanzhong	Asia	Asia east	China	AAACGACAACAATTTATCCTCATGTGCCATGTCAGTATTAAAATACACCCCCGC?ACAACACCATATCAGCTCAACATACAATACTCTATTAATGCCCTATGTACGTCGTGCATTAAATTGTTTGCCCCATGAATAATAAGCATGTACATAATATTATTTATCTTACATAGGTACATTATATTATTGGTCGTACATACCCCATCCAAGTCAAATCATTTCCAGTC?AACACGCATATCACCACCCATATTCCACGAGCTTAATCACCAAGCCGCGG
Albania_AL04.1	AL04	EUB001	A001	Beja-Pereira et al., 2004; Science	A	AY569472	479	domestic donkey	Europe	Europe Balkans	Albania	AAACGACAACAATTTATCCTCATGTGCCATGTCAGTATTAAAATACACCCCCGC?ACAACACCATATCAGCTCAACATACAATACTCTATTAATGCCCTATGTACGTCGTGCATTAAATTGTTTGCCCCATGAATAATAAGCATGTGCATAATATTATTTATCTTACATAAGTACATTATATTATTGGTCGTACATACCCCATCCAAGTCAAATCATTTCCAGTC?AACACGCATATCACCACCCATATTCCACGAGCTTAATCACCAAGCCGCGG
Albania_AL17.1	AL17	EUB002	A002	Beja-Pereira et al., 2004; Science	A	AY569473	479	domestic donkey	Europe	Europe Balkans	Albania	AAACGACAACAATTTATCCTCATGTGCCATGTCAGTATTAAAATACACCCCCGC?ACAACACCATATCAGCTCAACATACAATACTCTATTAATGCCCTATGTACGTCGTGCATTAAATTGTTTGCCCCATGAATAATAAGCATGTACATAATATTATTTATCTTACATAAGTACATTATATTATTGGTCGTACATACCCCATCCAAGTCAAATCATTTCCAGTC?AACACGCATATCACCACCCATATTCCACGAGCTTAATCACCAAGCCGCGG
Albania_AL18.1	AL18	EUB003	A001	Beja-Pereira et al., 2004; Science	A	AY569474	479	domestic donkey	Europe	Europe Balkans	Albania	AAACGACAACAATTTATCCTCATGTGCCATGTCAGTATTAAAATACACCCCCGC?ACAACACCATATCAGCTCAACATACAATACTCTATTAATGCCCTATGTACGTCGTGCATTAAATTGTTTGCCCCATGAATAATAAGCATGTGCATAATATTATTTATCTTACATAAGTACATTATATTATTGGTCGTACATACCCCATCCAAGTCAAATCATTTCCAGTC?AACACGCATATCACCACCCATATTCCACGAGCTTAATCACCAAGCCGCGG
Albania_IR14.1	IR14	EUB004	B001	Beja-Pereira et al., 2004; Science	B	AY569468	479	domestic donkey	Europe	Europe Balkans	Albania	AAACGACAACAATTTATCCTCATGTGCCATGTCAGTATTAAAATACACCCCCGC?ACAACACCATATCAGCTCAACATACAATACTCTATTAATGCCCTATGTACGTCGTGCATTAAATTGTTTGCCCCATGAATAATAAGCATGTGCATAATATTATTTATCTTACATGAGTACATTATATTATTGGTCGTACATACCCCATCCAAGTCAAATCATTTCCAGTC?AACACGCATATCACCACCCATATTCCACGAGCTTAATCACCAAGCCGCGG
Albania_IR14.2	IR14	EUB005	B001	Beja-Pereira et al., 2004; Science	B	AY569468	479	domestic donkey	Europe	Europe Balkans	Albania	AAACGACAACAATTTATCCTCATGTGCCATGTCAGTATTAAAATACACCCCCGC?ACAACACCATATCAGCTCAACATACAATACTCTATTAATGCCCTATGTACGTCGTGCATTAAATTGTTTGCCCCATGAATAATAAGCATGTACATAATATTATTTATCTTACATAAGTACATTATATTATTGGTCGTACATACCCCATCCAAGTCAAATCATTTCCAGTC?AACACGCATATCACCACCCATATTCCACGAGCTTAATCACCAAGCCGCGG
Algeria_AL17.1	AL17	AFN001	A002	Beja-Pereira et al., 2004; Science	A	AY569473	479	domestic donkey	Africa	Africa north	Algeria	AAACGACAACAATTTATCCTCATGTGCCATGTCAGTATTAAAATACACCCCCGC?ACAACACCATATCAGCTCAACATACAATACTCTATTAATGCCCTATGTACGTCGTGCATTAAATTGTTTGCCCCATGAATAATAAGCATGTACATAATATTATTTATCTTACATAAGTACATTATATTATTGGTCGTACATACCCCATCCAAGTCAAATCATTTCCAGTC?AACACGCATATCACCACCCATATTCCACGAGCTTAATCACCAAGCCGCGG
Algeria_AR05.1	AR05	AFN002	A015	Beja-Pereira et al., 2004; Science	A	AY569475	479	domestic donkey	Africa	Africa north	Algeria	AAACGACAACAATTTATCCTCATGTGCCATGTCAGTATTAAAATACACCCCCGC?ACAACACCATATCAGCTCAACATACAATACTCTATTAATGCCCTATGTACGTCGTGCATTAAATTGTTTGCCCCATGAATAATAAGCATGTGCATGATATTATTTATCTTACATAAGTACATTATATTATTGGTCGTACATACCCCATCCAAGTCAAATCATTTCCAGTC?AACACGCATATCACCACCCATATTCCACGAGCTTAATCACCAAGCCGCGG
Algeria_AR05.2	AR05	AFN003	A015	Beja-Pereira et al., 2004; Science	A	AY569475	479	domestic donkey	Africa	Africa north	Algeria	AAACGACAACAATTTATCCTCATGTGCCATGTCAGTATTAAAATACACCCCCGC?ACAACACCATATCAGCTCAACATACAATACTCTATTAATGCCCTATGTACGTCGTGCATTAAATTGTTTGCCCCATGAATAATAAGCATGTGCATGATATTATTTATCTTACATAAGTACATTATATTATTGGTCGTACATACCCCATCCAAGTCAAATCATTTCCAGTC?AACACGCATATCACCACCCATATTCCACGAGCTTAATCACCAAGCCGCGG
Algeria_AR06.1	AR06	AFN004	B001	Beja-Pereira et al., 2004; Science	B	AY569476	479	domestic donkey	Africa	Africa north	Algeria	AAACGACAGCAATTCATCCTCATGTGCTATGTCAGTATTAAAATACACCCCCGC?ACAACACCATATCAGCTCAACATACAATACTCTATTAATACCCTATGTACATCGTGCATTAAATTGTTCGCCCCATGAATAATAAGCATGTACATAATATTATTTATCTTACATGAGTACATCATATTATTGATCGTACATACCCCATCCAAGTCAAATCATTTCCAGCC?AACACGCATATCACCACCCATATTCCACGAGCTTAATCACCAAGCCGCGG
Algeria_YU05.1	YU05	AFN005	B015	Beja-Pereira et al., 2004; Science	B	AY569529	479	domestic donkey	Africa	Africa north	Algeria	AAACGACAGCAATTCATCCTCATGTGCTATGTCAGTATTAAAATACACCCCCGC?ACAACACCATATCAGCTCAACATACAATACTCTATTAATACCCTATGTACATCGTGCATTAAATTGTTCGCCCCATGAATAATAAGCATGTACATAACATTATTTATCTTACATGAGTACATCATATTATTGATCGTACATACCCCATCCAAGTCAAATCATTTCCAGCC?AACACGCATATCACCACCCATATTCCACGAGCTTAATCACCAAGCCGCGG
Azerbaijan_AL04.1	AL04	ASC001	A001	Beja-Pereira et al., 2004; Science	A	AY569472	479	domestic donkey	Asia	Asia central-west	Azerbaijan	AAACGACAACAATTTATCCTCATGTGCCATGTCAGTATTAAAATACACCCCCGC?ACAACACCATATCAGCTCAACATACAATACTCTATTAATGCCCTATGTACGTCGTGCATTAAATTGTTTGCCCCATGAATAATAAGCATGTGCATAATATTATTTATCTTACATAAGTACATTATATTATTGGTCGTACATACCCCATCCAAGTCAAATCATTTCCAGTC?AACACGCATATCACCACCCATATTCCACGAGCTTAATCACCAAGCCGCGG
Azerbaijan_AZ01.1	AZ01	ASC002	B005	Beja-Pereira et al., 2004; Science	B	AY569484	479	domestic donkey	Asia	Asia central-west	Azerbaijan	AAACGACAGCAATTCATCCTCATGTGCTATGTCAGTATTAAAATACACCCCCGC?ACAACACCATATCAGCTCAACATACAATACTCTATTAATACCCTATGTACGTCGTGCATTAAATTGTTCGCCCCATGAATAATAAGCATGTACATAATATTATTTATCTTACATGAGTACATCATATTATTGATCGTACATACCCCATCCAAGTCAAATCATTTCCAGCC?AACACGCATATCACCACCCATATTCCACGAGCTTAATCACCAAGCCGCGG
Azerbaijan_AZ01.2	AZ01	ASC003	B005	Beja-Pereira et al., 2004; Science	B	AY569484	479	domestic donkey	Asia	Asia central-west	Azerbaijan	AAACGACAGCAATTCATCCTCATGTGCTATGTCAGTATTAAAATACACCCCCGC?ACAACACCATATCAGCTCAACATACAATACTCTATTAATACCCTATGTACGTCGTGCATTAAATTGTTCGCCCCATGAATAATAAGCATGTACATAATATTATTTATCTTACATGAGTACATCATATTATTGATCGTACATACCCCATCCAAGTCAAATCATTTCCAGCC?AACACGCATATCACCACCCATATTCCACGAGCTTAATCACCAAGCCGCGG
Bangladesh_AL17.1	AL17	ASS001	A002	Beja-Pereira et al., 2004; Science	A	AY569473	479	domestic donkey	Asia	Asia south	Bangladesh	AAACGACAACAATTTATCCTCATGTGCCATGTCAGTATTAAAATACACCCCCGC?ACAACACCATATCAGCTCAACATACAATACTCTATTAATGCCCTATGTACGTCGTGCATTAAATTGTTTGCCCCATGAATAATAAGCATGTACATAATATTATTTATCTTACATAAGTACATTATATTATTGGTCGTACATACCCCATCCAAGTCAAATCATTTCCAGTC?AACACGCATATCACCACCCATATTCCACGAGCTTAATCACCAAGCCGCGG
Bangladesh_IR14.1	IR14	ASS002	B001	Beja-Pereira et al., 2004; Science	B	AY569468	479	domestic donkey	Asia	Asia south	Bangladesh	AAACGACAGCAATTCATCCTCATGTGCTATGTCAGTATTAAAATACACCCCCGC?ACAACACCATATCAGCTCAACATACAATACTCTATTAATACCCTATGTACATCGTGCATTAAATTGTTCGCCCCATGAATAATAAGCATGTACATAATATTATTTATCTTACATGAGTACATCATATTATTGATCGTACATACCCCATCCAAGTCAAATCATTTCCAGCC?AACACGCATATCACCACCCATATTCCACGAGCTTAATCACCAAGCCGCGG
Bangladesh_IR14.2	IR14	ASS003	B001	Beja-Pereira et al., 2004; Science	B	AY569468	479	domestic donkey	Asia	Asia south	Bangladesh	AAACGACAGCAATTCATCCTCATGTGCTATGTCAGTATTAAAATACACCCCCGC?ACAACACCATATCAGCTCAACATACAATACTCTATTAATACCCTATGTACATCGTGCATTAAATTGTTCGCCCCATGAATAATAAGCATGTACATAATATTATTTATCTTACATGAGTACATCATATTATTGATCGTACATACCCCATCCAAGTCAAATCATTTCCAGCC?AACACGCATATCACCACCCATATTCCACGAGCTTAATCACCAAGCCGCGG
Bangladesh_IR14.3	IR14	ASS004	B001	Beja-Pereira et al., 2004; Science	B	AY569468	479	domestic donkey	Asia	Asia south	Bangladesh	AAACGACAGCAATTCATCCTCATGTGCTATGTCAGTATTAAAATACACCCCCGC?ACAACACCATATCAGCTCAACATACAATACTCTATTAATACCCTATGTACATCGTGCATTAAATTGTTCGCCCCATGAATAATAAGCATGTACATAATATTATTTATCTTACATGAGTACATCATATTATTGATCGTACATACCCCATCCAAGTCAAATCATTTCCAGCC?AACACGCATATCACCACCCATATTCCACGAGCTTAATCACCAAGCCGCGG
Benin_AL04.1	AL04	AFW001	A001	Beja-Pereira et al., 2004; Science	A	AY569472	479	domestic donkey	Africa	Africa west	Benin	AAACGACAACAATTTATCCTCATGTGCCATGTCAGTATTAAAATACACCCCCGC?ACAACACCATATCAGCTCAACATACAATACTCTATTAATGCCCTATGTACGTCGTGCATTAAATTGTTTGCCCCATGAATAATAAGCATGTGCATAATATTATTTATCTTACATAAGTACATTATATTATTGGTCGTACATACCCCATCCAAGTCAAATCATTTCCAGTC?AACACGCATATCACCACCCATATTCCACGAGCTTAATCACCAAGCCGCGG
Benin_AL17.1	AL17	AFW002	A002	Beja-Pereira et al., 2004; Science	A	AY569473	479	domestic donkey	Africa	Africa west	Benin	AAACGACAACAATTTATCCTCATGTGCCATGTCAGTATTAAAATACACCCCCGC?ACAACACCATATCAGCTCAACATACAATACTCTATTAATGCCCTATGTACGTCGTGCATTAAATTGTTTGCCCCATGAATAATAAGCATGTACATAATATTATTTATCTTACATAAGTACATTATATTATTGGTCGTACATACCCCATCCAAGTCAAATCATTTCCAGTC?AACACGCATATCACCACCCATATTCCACGAGCTTAATCACCAAGCCGCGG
Benin_BE10.1	BE10	AFW003	A037	Beja-Pereira et al., 2004; Science	A	AY569485	479	domestic donkey	Africa	Africa west	Benin	AAACGACAACAATTTATCCTCATGTGCCATGTCAGTATTAAAATACACCCCCGC?ACAACACCATATCAGCTCAACATACAATACTCTATTAATGCCCTATGTACGTCGTGCATTAAGTTGTTTGCCCCATGAATAATAAGCATGTGCATAATATTATTTATCTTACATAGGTACATTATATTATTGGTCGTACATACCCCATCCAAGTCAAATCATTTCCAGTC?AACACGCATATCACCACCCATATTCCACGAGCTTAATCACCAAGCCGCGG
Benin_IR14.1	IR14	AFW004	B001	Beja-Pereira et al., 2004; Science	B	AY569468	479	domestic donkey	Africa	Africa west	Benin	AAACGACAGCAATTCATCCTCATGTGCTATGTCAGTATTAAAATACACCCCCGC?ACAACACCATATCAGCTCAACATACAATACTCTATTAATACCCTATGTACATCGTGCATTAAATTGTTCGCCCCATGAATAATAAGCATGTACATAATATTATTTATCTTACATGAGTACATCATATTATTGATCGTACATACCCCATCCAAGTCAAATCATTTCCAGCC?AACACGCATATCACCACCCATATTCCACGAGCTTAATCACCAAGCCGCGG
Bulgaria_AL04.1	AL04	EUB020	A001	Beja-Pereira et al., 2004; Science	A	AY569472	479	domestic donkey	Europe	Europe Balkans	Bulgaria	AAACGACAACAATTTATCCTCATGTGCCATGTCAGTATTAAAATACACCCCCGC?ACAACACCATATCAGCTCAACATACAATACTCTATTAATGCCCTATGTACGTCGTGCATTAAATTGTTTGCCCCATGAATAATAAGCATGTGCATAATATTATTTATCTTACATAAGTACATTATATTATTGGTCGTACATACCCCATCCAAGTCAAATCATTTCCAGTC?AACACGCATATCACCACCCATATTCCACGAGCTTAATCACCAAGCCGCGG
Bulgaria_AL04.2	AL04	EUB021	A001	Beja-Pereira et al., 2004; Science	A	AY569472	479	domestic donkey	Europe	Europe Balkans	Bulgaria	AAACGACAACAATTTATCCTCATGTGCCATGTCAGTATTAAAATACACCCCCGC?ACAACACCATATCAGCTCAACATACAATACTCTATTAATGCCCTATGTACGTCGTGCATTAAATTGTTTGCCCCATGAATAATAAGCATGTGCATAATATTATTTATCTTACATAAGTACATTATATTATTGGTCGTACATACCCCATCCAAGTCAAATCATTTCCAGTC?AACACGCATATCACCACCCATATTCCACGAGCTTAATCACCAAGCCGCGG
Bulgaria_BU09.1	BU09	EUB022	A001	Beja-Pereira et al., 2004; Science	A	AY569492	479	domestic donkey	Europe	Europe Balkans	Bulgaria	AAACGACAACAATTTATCCTCATGTGCCATGTCAGTATTAAAATACACCCCCGC?ACAACACCATATCAGCTCAACATACAATACTCTATTAATGCCCTATGTACGTCGTGCATTAAATTGTTTGCCCCATGAATAATAAGCATGTGCATAATATTATTTATCTTACATAAGTACATTATATTATTGGTCGTACATACCCCATCCAAGTCAAATCATTTCCAGTC?AACACGCATATCACCACCCATATTCCACGAGCTTAATCACCAAGCCGCGG
Bulgaria_BU09.2	BU09	EUB023	A001	Beja-Pereira et al., 2004; Science	A	AY569492	479	domestic donkey	Europe	Europe Balkans	Bulgaria	AAACGACAACAATTTATCCTCATGTGCCATGTCAGTATTAAAATACACCCCCGC?ACAACACCATATCAGCTCAACATACAATACTCTATTAATGCCCTATGTACGTCGTGCATTAAATTGTTTGCCCCATGAATAATAAGCATGTGCATAATATTATTTATCTTACATAAGTACATTATATTATTGGTCGTACATACCCCATCCAAGTCAAATCATTTCCAGTC?AACACGCATATCACCACCCATATTCCACGAGCTTAATCACCAAGCCGCGG
Bulgaria_BU09.3	BU09	EUB024	A001	Beja-Pereira et al., 2004; Science	A	AY569492	479	domestic donkey	Europe	Europe Balkans	Bulgaria	AAACGACAACAATTTATCCTCATGTGCCATGTCAGTATTAAAATACACCCCCGC?ACAACACCATATCAGCTCAACATACAATACTCTATTAATGCCCTATGTACGTCGTGCATTAAATTGTTTGCCCCATGAATAATAAGCATGTGCATAATATTATTTATCTTACATAAGTACATTATATTATTGGTCGTACATACCCCATCCAAGTCAAATCATTTCCAGTC?AACACGCATATCACCACCCATATTCCACGAGCTTAATCACCAAGCCGCGG
Bulgaria_YUm01.1	YUm01	EUB025	B001	Beja-Pereira et al., 2004; Science	B	AY569530	479	domestic donkey	Europe	Europe Balkans	Bulgaria	AAACGACAACAATTTATCCTCATGTGCCATGTCAGTATTAAAATACACCCCCGC?ACAACACCATATCAGCTCAACATACAATACTCTATTAATGCCCTATGTACGTCGTGCATTAAATTGTTTGCCCCATGAATAATAAGCATGTACATAATATTATTTATCTTACATAAGTACATTATATTATTGGTCGTACATACCCCATCCAAGTCAAATCATTTCCAGTC?AACACGCATATCACCACCCATATTCCACGAGCTTAATCACCAAGCCGCGG
Bulgaria_YUm01.2	YUm01	EUB026	B001	Beja-Pereira et al., 2004; Science	B	AY569530	479	domestic donkey	Europe	Europe Balkans	Bulgaria	AAACGACAACAATTTATCCTCATGTGCCATGTCAGTATTAAAATACACCCCCGC?ACAACACCATATCAGCTCAACATACAATACTCTATTAATGCCCTATGTACGTCGTGCATTAAATTGTTTGCCCCATGAATAATAAGCATGTGCATAATATTATTTATCTTACATAAGTACATTATATTATTGGTCGTACATACCCCATCCAAGTCAAATCATTTCCAGTC?AACACGCATATCACCACCCATATTCCACGAGCTTAATCACCAAGCCGCGG
BurkinaFaso_BF05.1	BF05	AFW005	A002	Beja-Pereira et al., 2004; Science	A	AY569486	479	domestic donkey	Africa	Africa west	Burkina Faso	AAACGACAACAATTTATCCTCATGTGCCATGTCAGTATTAAAATACACCCCCGC?ACAACACCATATCAGCTCAACATACAATACTCTATTAATGCCCTATGTACGTCGTGCATTAAATTGTTTGCCCCATGAATAATAAGCATGTACATAATATTATTTATCTTACATAAGTACATTATATTATTGGTCGTACATACCCCATCCAAGTCAAATCATTTCCAGTC?AACACGCATATCACCACCCATATTCCACGAGCTTAATCACCAAGCCGCGG
BurkinaFaso_BF07.1	BF07	AFW006	A048	Beja-Pereira et al., 2004; Science	A	AY569487	479	domestic donkey	Africa	Africa west	Burkina Faso	AAACGACAACAATTAATCCTCATGTGCCATGTCAGTATTAAAATACACCCCCGC?ACAACACCATATCAGCTCAACATACAATACTCTATTAATGCCCTATGTACGTCGTGCATTAAGTTGTTTGCCCCATGAATAATAAGCATGTGCATAATATTATTTATCTTACATAGGTACATTATATTATTGGTCGTACATACCCCATCCAAGTCAAATCATTTCCAGTC?AACACGCGTATCACCACCCATATTCCACGAGCTTAATCACCAAGCCGCGG
BurkinaFaso_BF10.1	BF10	AFW007	A008	Beja-Pereira et al., 2004; Science	A	AY569488	479	domestic donkey	Africa	Africa west	Burkina Faso	AAACGACAACAATTTATCCTCATGTGCCATGTCAGTATTAAAATACACCCCCGC?ACAACACCATATCAGCTCAACATACAATACTCTATTAATGCCCTATGTACGTCGTGCATTGAATTGTTTGCCCCATGAATAATAAGCATGTGCATAATATTATTTATCTTACATAAGTACATTATATTATTGGTCGTACATACCCCATCCAAGTCAAATCATTTCCAGTC?AACACGCATATCACCACCCATATTCCACGAGCTTAATCACCAAGCCGCGG
BurkinaFaso_BF20.1	BF20	AFW008	A028	Beja-Pereira et al., 2004; Science	A	AY569489	479	domestic donkey	Africa	Africa west	Burkina Faso	AAACGACAACAATTTATCCTCATGTGCCATGTCAGTATTAAAATACACCCCCGC?ACAACACCATATCAGCTCAACATACAATACTCTATTAATGCCCTATGTACGTCGTGCATTAAGTTGTTTGCCCCATGAATAATAAGCATGTGCATAATATTATTTATCTTACATAGGTACATTATATTATTGGTCGTACATACCCCATCCAAGTCAAATCATTTCCAGTC?AACACGCGTATCACCACCCATATTCCACGAGCTTAATCACCAAGCCGCGG
BurkinaFaso_BF21.1	BF21	AFW009	A028	Beja-Pereira et al., 2004; Science	A	AY569490	479	domestic donkey	Africa	Africa west	Burkina Faso	AAACGACAACAATTTATCCTCATGTGCCATGTCAGTATTAAAATACACCCCCGC?ACAACACCATATCAGCTCAACATACAATACTCTATTAATGCCCTATGTACGTCGTGCATTAAGTTGTTTGCCCCATGAATAATAAGCATGTGCATAATATTATTTATCTTACATAGGTACATTATATTATTGGTCGTACATACCCCATCCAAGTCAAATCATTTCCAGTC?AACACGCGTATCACCACCCATATTCCACGAGCTTAATCACCAAGCCGCGG
BurkinaFaso_EG36.1	EG36	AFW010	B001	Beja-Pereira et al., 2004; Science	B	AY569534	479	domestic donkey	Africa	Africa west	Burkina Faso	AAACGACAGCAATTCATCCTCATGTGCTATGTCAGTATTAAAATACACCCCCGC?ACAACACCATATCAGCTCAACATACAATACTCTATTAATACCCTATGTACATCGTGCATTAAATTGTTCGCCCCATGAATAATAAGCATGTACATAATATTATTTATCTTACATGAGTACATCATATTATTGATCGTACATACCCCATCCAAGTCAAATCATTTCCAGCC?AACACGCATATCACCACCCATATTCCACGAGCTTAATCACCAAGCCGCGG
Chade_CH02.1	CH02	AFW051	B001	Beja-Pereira et al., 2004; Science	B	AY569493	479	domestic donkey	Africa	Africa west	Chad	AAACGACAGCAATTCATCCTCATGTGCTATGTCAGTATTAAAATACACCCCCGC?ACAACACCATATCAGCTCAACATACAATACTCTATTAATACCCTATGTACATCGTGCATTAAATTGTTCGCCCCATGAATAATAAGCATGTACATAATATTATTTATCTTACATGAGTACATCATATTATTGATCGTACATACCCCATCCAAGTCAAATCATTTCCAGCC?AACACGCATATCACCACCCATATTCCACGAGCTTAATCACCAAGCCGCGG
Chade_GH08.1	GH08	AFW052	A019	Beja-Pereira et al., 2004; Science	A	AY569532	479	domestic donkey	Africa	Africa west	Chad	AAACGACAGCAATTTATCCTCATGTGCCATGTCAGTATTAAAATACACCCCCGC?ACAACACCATATCAGCTCAACATACAATACTCTATTAATGCCCTATGTACGTCGTGCATTAAATTGTTTGCCCCATGAATAATAAGCATGTGCATAATATTATTTATCTTACATAAGTACATTATATTATTGGTCGTACATACCCCATCCAAGTCAAATCATTTCCAGCC?AACACGCATATCACCACCCATATTCCACGAGCTTAATCACCAAGCCGCGG
Chade_MA01.1	MA01	AFW053	A001	Beja-Pereira et al., 2004; Science	A	AY569507	479	domestic donkey	Africa	Africa west	Chad	AAACGACAACAATTTATCCTCATGTGCCATGTCAGTATTAAAATACACCCCCGC?ACAACACCATATCAGCTCAACATACAATACTCTATTAATGCCCTATGTACGTCGTGCATTAAATTGTTTGCCCCATGAATAATAAGCATGTGCATAATATTATTTATCTTACATAAGTACATTATATTATTGGTCGTACATACCCCATCCAAGTCAAATCATTTCCAGTC?AACACGCATATCACCACCCATATTCCACGAGCTTAATCACCAAGCCGCGG
Chade_NW01.1	NW01	AFW054	A001	Beja-Pereira et al. Unpublished	A		479	domestic donkey	Africa	Africa west	Chad	AAACGACAACAATTTATCCTCATGTGCCATGTCAGTATTAAAATACACCCCCGC?ACAACACCATATCAGCTCAACATACAATACTCTATTAATGCCCTATGTACGTCGTGCATTAAATTGTTTGCCCCATGAATAATAAGCATGTGCATAATATTATTTATCTTACATAAGTACATTATATTATTGGTCGTACATACCCCATCCAAGTCAAATCATTTCCAGTC?AACACGCATATCACCACCCATATTCCACGAGCTTAATCACCAAGCCGCGG
Chade_SU01.1	SU01	AFW055	A006	Beja-Pereira et al., 2004; Science	A	AY569523	479	domestic donkey	Africa	Africa west	Chad	AAACGACAACAATTTATCCTCATGTGCCATGTCAGTATTAAAATACACCCCCGC?ACAACACCATATCAGCTCAACATACAATACTCTATTAATGCCCTATGTACGTCGTGCATTAAATTGTTTGCCCCATGAATAATAAGCATGTGCATAATATTATTTATCTTACATAGGTACATTATATTATTGGTCGTACATACCCCATCCAAGTCAAATCATTTCCAGTC?AACACGCATATCACCACCCATATTCCACGAGCTTAATCACCAAGCCGCGG
China_AL04.1	AL04	ASE022	A001	Beja-Pereira et al., 2004; Science	A	AY569472	479	domestic donkey	Asia	Asia east	China	AAACGACAACAATTTATCCTCATGTGCCATGTCAGTATTAAAATACACCCCCGC?ACAACACCATATCAGCTCAACATACAATACTCTATTAATGCCCTATGTACGTCGTGCATTAAATTGTTTGCCCCATGAATAATAAGCATGTGCATAATATTATTTATCTTACATAAGTACATTATATTATTGGTCGTACATACCCCATCCAAGTCAAATCATTTCCAGTC?AACACGCATATCACCACCCATATTCCACGAGCTTAATCACCAAGCCGCGG
China_AL04.2	AL04	ASE023	A001	Beja-Pereira et al., 2004; Science	A	AY569472	479	domestic donkey	Asia	Asia east	China	AAACGACAACAATTTATCCTCATGTGCCATGTCAGTATTAAAATACACCCCCGC?ACAACACCATATCAGCTCAACATACAATACTCTATTAATGCCCTATGTACGTCGTGCATTAAATTGTTTGCCCCATGAATAATAAGCATGTGCATAATATTATTTATCTTACATAAGTACATTATATTATTGGTCGTACATACCCCATCCAAGTCAAATCATTTCCAGTC?AACACGCATATCACCACCCATATTCCACGAGCTTAATCACCAAGCCGCGG
China_CH02.1	CH02	ASE024	B001	Beja-Pereira et al., 2004; Science	B	AY569493	479	domestic donkey	Asia	Asia east	China	AAACGACAGCAATTCATCCTCATGTGCTATGTCAGTATTAAAATACACCCCCGC?ACAACACCATATCAGCTCAACATACAATACTCTATTAATACCCTATGTACATCGTGCATTAAATTGTTCGCCCCATGAATAATAAGCATGTACATAATATTATTTATCTTACATGAGTACATCATATTATTGATCGTACATACCCCATCCAAGTCAAATCATTTCCAGCC?AACACGCATATCACCACCCATATTCCACGAGCTTAATCACCAAGCCGCGG
China_CH02.2	CH02	ASE025	B001	Beja-Pereira et al., 2004; Science	B	AY569493	479	domestic donkey	Asia	Asia east	China	AAACGACAGCAATTCATCCTCATGTGCTATGTCAGTATTAAAATACACCCCCGC?ACAACACCATATCAGCTCAACATACAATACTCTATTAATACCCTATGTACATCGTGCATTAAATTGTTCGCCCCATGAATAATAAGCATGTACATAATATTATTTATCTTACATGAGTACATCATATTATTGATCGTACATACCCCATCCAAGTCAAATCATTTCCAGCC?AACACGCATATCACCACCCATATTCCACGAGCTTAATCACCAAGCCGCGG
China_CH02.3	CH02	ASE026	B001	Beja-Pereira et al., 2004; Science	B	AY569493	479	domestic donkey	Asia	Asia east	China	AAACGACAGCAATTCATCCTCATGTGCTATGTCAGTATTAAAATACACCCCCGC?ACAACACCATATCAGCTCAACATACAATACTCTATTAATACCCTATGTACATCGTGCATTAAATTGTTCGCCCCATGAATAATAAGCATGTACATAATATTATTTATCTTACATGAGTACATCATATTATTGATCGTACATACCCCATCCAAGTCAAATCATTTCCAGCC?AACACGCATATCACCACCCATATTCCACGAGCTTAATCACCAAGCCGCGG
China_CH05.1	CH05	ASE027	B035	Beja-Pereira et al., 2004; Science	B	AY569494	479	domestic donkey	Asia	Asia east	China	AAACGACAGCAATGCATCCTCATGTGCTATGTCAGTATTAAAATACACCCCCGC?ACAACACCATATCAGCTCAACATACAATACTCTATTAATACCCTATGTACATCGTGCATTAAATTGTTCGCCCCATGAATAATAAGCATGTACATAATATTATTTATCTTACATGAGTACATCATATTATTGATCGTACATACCCCATCCAAGTCAAATCATTTCCAGCC?AACACGCATATCACCACCCATATTCCACGAGCTTAATCACCAAGCCGCGG
China_CH07.1	CH07	ASE028	B001	Beja-Pereira et al., 2004; Science	B	AY569462	479	domestic donkey	Asia	Asia east	China	AAACGACAGCAATTCATCCTCATGTGCTATGTCAGTATTAAAATACACCCCCGC?ACAACACCATATCAGCTCAACATACAATACTCTATTAATACCCTATGTACATCGTGCATTAAATTGTTCGCCCCATGAATAATAAGCATGTACATAATATTATTTATCTTACATGAGTACATCATATTATTGATCGTACATACCCCATCCAAGTCAAATCATTTCCAGCC?AACACGCATATCACCACCCATATTCCACGAGCTTAATCACCAAGCCGCGG
China_CH07.2	CH07	ASE029	B001	Beja-Pereira et al., 2004; Science	B	AY569462	479	domestic donkey	Asia	Asia east	China	AAACGACAGCAATTCATCCTCATGTGCTATGTCAGTATTAAAATACACCCCCGC?ACAACACCATATCAGCTCAACATACAATACTCTATTAATACCCTATGTACATCGTGCATTAAATTGTTCGCCCCATGAATAATAAGCATGTACATAATATTATTTATCTTACATGAGTACATCATATTATTGATCGTACATACCCCATCCAAGTCAAATCATTTCCAGCC?AACACGCATATCACCACCCATATTCCACGAGCTTAATCACCAAGCCGCGG
China_CH07.3	CH07	ASE030	B001	Beja-Pereira et al., 2004; Science	B	AY569462	479	domestic donkey	Asia	Asia east	China	AAACGACAGCAATTCATCCTCATGTGCTATGTCAGTATTAAAATACACCCCCGC?ACAACACCATATCAGCTCAACATACAATACTCTATTAATACCCTATGTACATCGTGCATTAAATTGTTCGCCCCATGAATAATAAGCATGTACATAATATTATTTATCTTACATGAGTACATCATATTATTGATCGTACATACCCCATCCAAGTCAAATCATTTCCAGCC?AACACGCATATCACCACCCATATTCCACGAGCTTAATCACCAAGCCGCGG
China_CR31.1	CR31	ASE031	B001	Beja-Pereira et al., 2004; Science	B	AY569496	479	domestic donkey	Asia	Asia east	China	AAACGACAGCAATTCATCCTCATGTGCTATGTCAGTATTAAAATACACCCCCGC?ACAACACCATATCAGCTCAACATACAATACTCTATTAATACCCTATGTACATCGTGCATTAAATTGTTCGCCCCATGAATAATAAGCATGTACATAATATTATTTATCTTACATGAGTACATCATATTATTGATCGTACATACCCCATCCAAGTCAAATCATTTCCAGCC?AACACGCATATCACCACCCATATTCCACGAGCTTAATCACCAAGCCGCGG
China_CR31.2	CR31	ASE032	B001	Beja-Pereira et al., 2004; Science	B	AY569496	479	domestic donkey	Asia	Asia east	China	AAACGACAGCAATTCATCCTCATGTGCTATGTCAGTATTAAAATACACCCCCGC?ACAACACCATATCAGCTCAACATACAATACTCTATTAATACCCTATGTACATCGTGCATTAAATTGTTCGCCCCATGAATAATAAGCATGTACATAATATTATTTATCTTACATGAGTACATCATATTATTGATCGTACATACCCCATCCAAGTCAAATCATTTCCAGCC?AACACGCATATCACCACCCATATTCCACGAGCTTAATCACCAAGCCGCGG
China_IR14.1	IR14	ASE033	B001	Beja-Pereira et al., 2004; Science	B	AY569468	479	domestic donkey	Asia	Asia east	China	AAACGACAGCAATTCATCCTCATGTGCTATGTCAGTATTAAAATACACCCCCGC?ACAACACCATATCAGCTCAACATACAATACTCTATTAATACCCTATGTACATCGTGCATTAAATTGTTCGCCCCATGAATAATAAGCATGTACATAATATTATTTATCTTACATGAGTACATCATATTATTGATCGTACATACCCCATCCAAGTCAAATCATTTCCAGCC?AACACGCATATCACCACCCATATTCCACGAGCTTAATCACCAAGCCGCGG
China_IR14.2	IR14	ASE034	B001	Beja-Pereira et al., 2004; Science	B	AY569468	479	domestic donkey	Asia	Asia east	China	AAACGACAGCAATTCATCCTCATGTGCTATGTCAGTATTAAAATACACCCCCGC?ACAACACCATATCAGCTCAACATACAATACTCTATTAATACCCTATGTACATCGTGCATTAAATTGTTCGCCCCATGAATAATAAGCATGTACATAATATTATTTATCTTACATGAGTACATCATATTATTGATCGTACATACCCCATCCAAGTCAAATCATTTCCAGCC?AACACGCATATCACCACCCATATTCCACGAGCTTAATCACCAAGCCGCGG
China_IR14.3	IR14	ASE035	B001	Beja-Pereira et al., 2004; Science	B	AY569468	479	domestic donkey	Asia	Asia east	China	AAACGACAGCAATTCATCCTCATGTGCTATGTCAGTATTAAAATACACCCCCGC?ACAACACCATATCAGCTCAACATACAATACTCTATTAATACCCTATGTACATCGTGCATTAAATTGTTCGCCCCATGAATAATAAGCATGTACATAATATTATTTATCTTACATGAGTACATCATATTATTGATCGTACATACCCCATCCAAGTCAAATCATTTCCAGCC?AACACGCATATCACCACCCATATTCCACGAGCTTAATCACCAAGCCGCGG
China_IR14.4	IR14	ASE036	B001	Beja-Pereira et al., 2004; Science	B	AY569468	479	domestic donkey	Asia	Asia east	China	AAACGACAGCAATTCATCCTCATGTGCTATGTCAGTATTAAAATACACCCCCGC?ACAACACCATATCAGCTCAACATACAATACTCTATTAATACCCTATGTACATCGTGCATTAAATTGTTCGCCCCATGAATAATAAGCATGTACATAATATTATTTATCTTACATGAGTACATCATATTATTGATCGTACATACCCCATCCAAGTCAAATCATTTCCAGCC?AACACGCATATCACCACCCATATTCCACGAGCTTAATCACCAAGCCGCGG
Croatia_CR02.1	CR02	EUB070	B003	Beja-Pereira et al., 2004; Science	B	AY569531	479	domestic donkey	Europe	Europe Balkans	Croatia	AAACGACAACAATTTATCCTCATGTGCCATGTCAGTATTAAAATACACCCCCGC?ACAACACCATATCAGCTCAACATACAATACTCTATTAATGCCCTATGTACGTCGTGCATTAAATTGTTTGCCCCATGAATAATAAGCATGTGCATAATATTATTTATCTTACATAAGTACATTATATTATTGGTCGTACATACCCCATCCAAGTCAAATCATTTCCAGTC?AACACGCATATCACCACCCATATTCCACGAGCTTAATCACCAAGCCGCGG
Croatia_CR08.1	CR08	EUB071	B043	Beja-Pereira et al., 2004; Science	B	AY569495	479	domestic donkey	Europe	Europe Balkans	Croatia	AAACGACAACAATTTATCCTCATGTGCAATGTCAGTATTAAAATACACCCCCGC?ACAACACCATATCAGCTCAACATACAATACTCTATTAATGCCCTATGTACGTCGTGCATTAAATTGTTTGCCCCATGAATAATAAGCATGTGCATAATATTATTTATCTTACATAAGTACATTATATTATTGGTCGTACATACCCCATCCAAGTCAAATCATTTCCAGTC?AACACGCATATCACCACCCATATTCCACGAGCTTAATCACCAAGCCGCGG
Croatia_CR31.1	CR31	EUB072	B001	Beja-Pereira et al., 2004; Science	B	AY569496	479	domestic donkey	Europe	Europe Balkans	Croatia	AAACGACAACAATTTATCCTCATGTGCAATGTCAGTATTAAAATACACCCCCGC?ACAACACCATATCAGCTCAACATACAATACTCTATTAATGCCCTATGTACGTCGTGCATTAAATTGTTTGCCCCATGAATAATAAGCATGTGCATAATATTATTTATCTTACATAAGTACATTATATTATTGGTCGTACATACCCCATCCAAGTCAAATCATTTCCAGTC?AACACGCATATCACCACCCATATTCCACGAGCTTAATCACCAAGCCGCGG
Croatia_CR32.1	CR32	EUB073	A031	Beja-Pereira et al., 2004; Science	A	AY569497	479	domestic donkey	Europe	Europe Balkans	Croatia	AAACGACAACAATTTATCCTCATGTGCCATGTCAGTATTAAAATACACCCCCGC?ACAACACCATATCAGCTCAACATACAATACTCTATTAATGCCCTATGTACGTCGTGCATTAAATTGTTTGCCCCATGAATAATAAGCATGTGCATAATATTATTTATCTTACATAAGTACATTATATTATTGATCGTACATACCCCATCCAAGTCAAATCATTTCCAGTC?AACACGCATATCACCACCCATATTCCACGAGCTTAATCACCAAGCCGCGG
Croatia_YU05.1	YU05	EUB074	B015	Beja-Pereira et al., 2004; Science	B	AY569529	479	domestic donkey	Europe	Europe Balkans	Croatia	AAACGACAACAATTTATCCTCATGTGCCATGTCAGTATTAAAATACACCCCCGC?ACAACACCATATCAGCTCAACATACAATACTCTATTAATGCCCTATGTACGTCGTGCATTAAATTGTTTGCCCCATGAATAATAAGCATGTGCATAATATTATTTATCTTACATAAGTACATTATATTATTGGTCGTACATACCCCATCCAAGTCAAATCATTTCCAGTC?AACACGCATATCACCACCCATATTCCACGAGCTTAATCACCAAGCCGCGG
Egypt_EG03.1	EG03	AFE001	A010	Beja-Pereira et al., 2004; Science	A	AY569498	479	domestic donkey	Africa	Africa east	Egypt	AAACGACAACAATTTATCCTCATGTGCCATGTCAGTATTAAAATACACCCCCGC?ACAACACCATATTAGCTCAACATACAATACTCTATTAATGCCCTATGTACGTCGTGCATTAAATTGTTTGCCCCATGAATAATAAGCATGTACATAATGTTATTTATCTTACATAAGTACATTATATTATTGGTCGTACATACCCCATCCAAGTCAAATCATTTCCAGTC?AACACGCATATCACCACCCATATTCCACGAGCTTAATCACCAAGCCGCGG
Egypt_EG03.2	EG03	AFE002	A010	Beja-Pereira et al., 2004; Science	A	AY569498	479	domestic donkey	Africa	Africa east	Egypt	AAACGACAACAATTTATCCTCATGTGCCATGTCAGTATTAAAATACACCCCCGC?ACAACACCATATTAGCTCAACATACAATACTCTATTAATGCCCTATGTACGTCGTGCATTAAATTGTTTGCCCCATGAATAATAAGCATGTACATAATGTTATTTATCTTACATAAGTACATTATATTATTGGTCGTACATACCCCATCCAAGTCAAATCATTTCCAGTC?AACACGCATATCACCACCCATATTCCACGAGCTTAATCACCAAGCCGCGG
Egypt_EG03.3	EG03	AFE003	A010	Beja-Pereira et al., 2004; Science	A	AY569498	479	domestic donkey	Africa	Africa east	Egypt	AAACGACAACAATTTATCCTCATGTGCCATGTCAGTATTAAAATACACCCCCGC?ACAACACCATATTAGCTCAACATACAATACTCTATTAATGCCCTATGTACGTCGTGCATTAAATTGTTTGCCCCATGAATAATAAGCATGTACATAATGTTATTTATCTTACATAAGTACATTATATTATTGGTCGTACATACCCCATCCAAGTCAAATCATTTCCAGTC?AACACGCATATCACCACCCATATTCCACGAGCTTAATCACCAAGCCGCGG
Egypt_EG03.4	EG03	AFE004	A010	Beja-Pereira et al., 2004; Science	A	AY569498	479	domestic donkey	Africa	Africa east	Egypt	AAACGACAACAATTTATCCTCATGTGCCATGTCAGTATTAAAATACACCCCCGC?ACAACACCATATTAGCTCAACATACAATACTCTATTAATGCCCTATGTACGTCGTGCATTAAATTGTTTGCCCCATGAATAATAAGCATGTACATAATGTTATTTATCTTACATAAGTACATTATATTATTGGTCGTACATACCCCATCCAAGTCAAATCATTTCCAGTC?AACACGCATATCACCACCCATATTCCACGAGCTTAATCACCAAGCCGCGG
Egypt_EG36.1	EG36	AFE005	B001	Beja-Pereira et al., 2004; Science	B	AY569534	479	domestic donkey	Africa	Africa east	Egypt	AAACGACAGCAATTCATCCTCATGTGCTATGTCAGTATTAAAATACACCCCCGC?ACAACACCATATCAGCTCAACATACAATACTCTATTAATACCCTATGTACATCGTGCATTAAATTGTTCGCCCCATGAATAATAAGCATGTACATAATATTATTTATCTTACATGAGTACATCATATTATTGATCGTACATACCCCATCCAAGTCAAATCATTTCCAGCC?AACACGCATATCACCACCCATATTCCACGAGCTTAATCACCAAGCCGCGG
Egypt_ER04.1	ER04	AFE006	A024	Beja-Pereira et al., 2004; Science	A	AY569465	479	domestic donkey	Africa	Africa east	Egypt	AAACGACAACAATTTATCCTCATGTGCCATGTCAGTATTAAAATACACCCCCGC?ACAACACCATATCAGCTCAACATACAATACTCTATTAATGCCCTATGTACGTCGTGCATTAAATTGTCTGCCCCATGAATAATAAGCATGTACATAATATTATTTATCTTACATAGGTACATTATATTATTGGTCGTACATACCCCATCCAAGTCAAATCATTTCCAGTC?AACACGCATATCACCACCCATATTCCACGAGCTTAATCACCAAGCCGCGG
Egypt_ET12.1	ET12	AFE007	B013	Beja-Pereira et al., 2004; Science	B	AY569535	479	domestic donkey	Africa	Africa east	Egypt	GAACGACAGCAATGCATCCTCATGTGCTATGTCAGTATTAAAATACACCCCCGC?ACAACACCATATCAGCTCAACATACAATACTCTATTAATACCCTATGTACATCGTGCATTAAATTGTTCGCCCCATGAATAATAAGCATGTACATAATATTATTTATCTTACATGAGTACATCATATTATTGATCGTACATACCCCATCCAAGTCAAATCATTTCCAGCC?AACACGCATATCACCACCCATATTCCACGAGCTTAATCACCAAGCCGCGG
Egypt_GH08.1	GH08	AFE008	A019	Beja-Pereira et al., 2004; Science	A	AY569532	479	domestic donkey	Africa	Africa east	Egypt	AAACGACAGCAATTTATCCTCATGTGCCATGTCAGTATTAAAATACACCCCCGC?ACAACACCATATCAGCTCAACATACAATACTCTATTAATGCCCTATGTACGTCGTGCATTAAATTGTTTGCCCCATGAATAATAAGCATGTGCATAATATTATTTATCTTACATAAGTACATTATATTATTGGTCGTACATACCCCATCCAAGTCAAATCATTTCCAGCC?AACACGCATATCACCACCCATATTCCACGAGCTTAATCACCAAGCCGCGG
Egypt_IR14.1	IR14	AFE009	B001	Beja-Pereira et al., 2004; Science	B	AY569468	479	domestic donkey	Africa	Africa east	Egypt	AAACGACAGCAATTCATCCTCATGTGCTATGTCAGTATTAAAATACACCCCCGC?ACAACACCATATCAGCTCAACATACAATACTCTATTAATACCCTATGTACATCGTGCATTAAATTGTTCGCCCCATGAATAATAAGCATGTACATAATATTATTTATCTTACATGAGTACATCATATTATTGATCGTACATACCCCATCCAAGTCAAATCATTTCCAGCC?AACACGCATATCACCACCCATATTCCACGAGCTTAATCACCAAGCCGCGG
Egypt_IR14.2	IR14	AFE010	B001	Beja-Pereira et al., 2004; Science	B	AY569468	479	domestic donkey	Africa	Africa east	Egypt	AAACGACAGCAATTCATCCTCATGTGCTATGTCAGTATTAAAATACACCCCCGC?ACAACACCATATCAGCTCAACATACAATACTCTATTAATACCCTATGTACATCGTGCATTAAATTGTTCGCCCCATGAATAATAAGCATGTACATAATATTATTTATCTTACATGAGTACATCATATTATTGATCGTACATACCCCATCCAAGTCAAATCATTTCCAGCC?AACACGCATATCACCACCCATATTCCACGAGCTTAATCACCAAGCCGCGG
Egypt_MO01.1	MO01	AFE011	A003	Beja-Pereira et al., 2004; Science	A	AY569511	479	domestic donkey	Africa	Africa east	Egypt	AAACGACAACAATTTATCCTCATGTGCCATGTCAGTATTAAAATACACCCCCGC?ACAACACCATATCAGCTCAACATACAATACTCTATTAATGCCCTATGTACGTCGTGCATTAAATTGTTTGCCCCATGAATAATAAGCATGTACATAATATTATTTATCTTACATAGGTACATTATATTATTGGTCGTACATACCCCATCCAAGTCAAATCATTTCCAGTC?AACACGCATATCACCACCCATATTCCACGAGCTTAATCACCAAGCCGCGG
Egypt_NE19.1	NE19	AFE012	B017	Beja-Pereira et al., 2004; Science	B	AY569515	479	domestic donkey	Africa	Africa east	Egypt	AAACGACAACAATTCATCCTCATGTGCTATGTCAGTATTAAAATACACCCCCGC?ACAACACCATATCAGCTCAACATACAATACTCTATTAATACCCTATGTACATCGTGCATTAAATTGTTCGCCCCATGAATAATAAGCATGTACATAATATTATTTATCTTACATGAGTACATCATATTATTGATCGTACATACCCCATCCAAGTCAAATCATTTCCAGCC?AACACGCATATCACCACCCATATTCCACGAGCTTAATCACCAAGCCGCGG
Eritrea_CH02.1	CH02	AFE022	B001	Beja-Pereira et al., 2004; Science	B	AY569493	479	domestic donkey	Africa	Africa east	Eritrea	AAACGACAGCAATTCATCCTCATGTGCTATGTCAGTATTAAAATACACCCCCGC?ACAACACCATATCAGCTCAACATACAATACTCTATTAATACCCTATGTACATCGTGCATTAAATTGTTCGCCCCATGAATAATAAGCATGTACATAATATTATTTATCTTACATGAGTACATCATATTATTGATCGTACATACCCCATCCAAGTCAAATCATTTCCAGCC?AACACGCATATCACCACCCATATTCCACGAGCTTAATCACCAAGCCGCGG
Eritrea_ER02.1	ER02	AFE023	B026	Beja-Pereira et al., 2004; Science	B	AY569463	479	domestic donkey	Africa	Africa east	Eritrea	AAACGACAGCAATTCATCCTCATGTGCTATGTCAGTATTAAAATACACCCCCGC?ACAACACCATATCAGCTCAACATACAATACTCTATTAATACCCTATGTACATCGTGCATTAAATTGTTCGCCCCATGAATAATAAGCATGTACATAATATTATTTATCTTACATGAGTACATCATATTATTGATCGTACATACCCCATCCAAGTCAAATCATTTCCAGCC?AACACGCATATCATCACCCATATTCCACGAGCTTAATCACCAAGCCGCGG
Eritrea_ER03.1	ER03	AFE024	A024	Beja-Pereira et al., 2004; Science	A	AY569464	479	domestic donkey	Africa	Africa east	Eritrea	AAACGACAACAATTTATCCTCATGTGCCATGTCAGTATTAAAATACACCCCCGC?ACAACACCATATCAGCTCAACATACAATACTCTATTAATGCCCTATGTACGTCGTGCATTAAATTGTCTGCCCCATGAATAATAAGCATGTACATAATATTATTTATCTTACATAGGTACATTATATTATTGGTCGTACATACCCCATCCAAGTCAAATCATTTCCAGTC?AACACGCATATCACCACCCATATTCCACGAGCTTAATCACCAAGCCGCGG
Eritrea_ER04.1	ER04	AFE025	A024	Beja-Pereira et al., 2004; Science	A	AY569465	479	domestic donkey	Africa	Africa east	Eritrea	AAACGACAACAATTTATCCTCATGTGCCATGTCAGTATTAAAATACACCCCCGC?ACAACACCATATCAGCTCAACATACAATACTCTATTAATGCCCTATGTACGTCGTGCATTAAATTGTCTGCCCCATGAATAATAAGCATGTACATAATATTATTTATCTTACATAGGTACATTATATTATTGGTCGTACATACCCCATCCAAGTCAAATCATTTCCAGTC?AACACGCATATCACCACCCATATTCCACGAGCTTAATCACCAAGCCGCGG
Eritrea_MO04.1	MO04	AFE026	B004	Beja-Pereira et al., 2004; Science	B	AY569469	479	domestic donkey	Africa	Africa east	Eritrea	AAACGACAGCAATTCATCCTCATGTGCTATGTCAGTATTAAAATACACCCCCGC?ACAACACCATATCAGCTCAACATACAATACTCTATTAATACCCTATGTACATCGTGCATTAAATTGTTCGCCCCATGAATAATAAGCATGTACATAATATTATTTATCTTACATAAGTACATCATATTATTGATCGTACATACCCCATCCAAGTCAAATCATTTCTAGCC?AACACGCATATCACCACCCATATTCCACGAGCTTAATCACCAAGCCGCGG
Eritrea_NE10.1	NE10	AFE027	A032	Beja-Pereira et al., 2004; Science	A	AY569514	479	domestic donkey	Africa	Africa east	Eritrea	AAACGACAACAATTTATCCTCATGTGCCATGTCAGTATTAAAATTCACCCCCGC?ACAACACCATATCAGCTCAACATACAATACTCTATTAATGCCCTATGTACGTCGTGCATTAAATTGTTTGCCCCATGAATAATAAGCATGTACATGATATTATTTATCTTACATAAGTACATTATATTATTGGTCGTACATACCCCATCCAAGTCAAATCATTTCCAGTC?AACACGCATATCACCACCCATATTCCACGAGCTTAATCACCAAGCCGCGG
Ethiopia_AL04.1	AL04	AFE028	A001	Beja-Pereira et al., 2004; Science	A	AY569472	479	domestic donkey	Africa	Africa east	Ethiopia	AAACGACAACAATTTATCCTCATGTGCCATGTCAGTATTAAAATACACCCCCGC?ACAACACCATATCAGCTCAACATACAATACTCTATTAATGCCCTATGTACGTCGTGCATTAAATTGTTTGCCCCATGAATAATAAGCATGTGCATAATATTATTTATCTTACATAAGTACATTATATTATTGGTCGTACATACCCCATCCAAGTCAAATCATTTCCAGTC?AACACGCATATCACCACCCATATTCCACGAGCTTAATCACCAAGCCGCGG
Ethiopia_ET06.1	ET06	AFE029	A004	Beja-Pereira et al., 2004; Science	A	AY569538	479	domestic donkey	Africa	Africa east	Ethiopia	AAACGACAACAATTTATCCTCATGTGCCATGTCAGTATTAAAATACACCCCCGC?ACAACACCATATCAGCTCAACATACAATACTCTATTAATGCCCTATGTACATCGTGCATTAAATTGTTTGCCCCATGAATAATAAGCATGTGCATAATATTATTTATCTTACATAAGTACATTATATTATTGGTCGTACATACCCCATCCAAGTCAAATCATTTCCAGTC?AACACGCATATCACCACCCATATTCCACGAGCTTAATCACCAAGCCGCGG
Ethiopia_ET07.1	ET07	AFE030	A042	Beja-Pereira et al., 2004; Science	A	AY569537	479	domestic donkey	Africa	Africa east	Ethiopia	AAACGACAACAATTTATCCTCATGTGCCATGTCAGTATTAAAATACACCCCCGC?ACAACACCATATCAGCTCAACATACAATACTCTATTAATGCCCTATGTACGTCGTGCATTAAATTGTTTGCCCCATGAATAATAAGCATGTACATAATATTATTTATCTTACATAAGTACATTATATTATTGGTCGTACATACCCCATCCAAGTCAAATCATTTCCAGTC?AACACGCATATCACTACCCATATTCCACGAGCTTAATCACCAAGCCGCGG
Ethiopia_ET10.1	ET10	AFE031	A033	Beja-Pereira et al., 2004; Science	A	AY569536	479	domestic donkey	Africa	Africa east	Ethiopia	AAACCACAACAATTTATCCTCATGTGCCATGTCAGTATTAAAATACACCCCCGC?ACAACACCATATCAGCTCAACATACAATACTCTATTAATGCCCTATGTACGTCGTGCATTAAATTGTTTGCCCCATGAATAATAAGCATGCGCATAATATTATTTATCTTACATAAGTACATTATATTATTGGTCGTACATACCCCATCCAAGTCAAATCAATTCCAGTC?AACACGCATATCACCACCCATATTCCACGAGCTTAATCACCAAGCCGCGG
Ethiopia_ET12.1	ET12	AFE032	B013	Beja-Pereira et al., 2004; Science	B	AY569535	479	domestic donkey	Africa	Africa east	Ethiopia	GAACGACAGCAATGCATCCTCATGTGCTATGTCAGTATTAAAATACACCCCCGC?ACAACACCATATCAGCTCAACATACAATACTCTATTAATACCCTATGTACATCGTGCATTAAATTGTTCGCCCCATGAATAATAAGCATGTACATAATATTATTTATCTTACATGAGTACATCATATTATTGATCGTACATACCCCATCCAAGTCAAATCATTTCCAGCC?AACACGCATATCACCACCCATATTCCACGAGCTTAATCACCAAGCCGCGG
Ethiopia_ET12.2	ET12	AFE033	B013	Beja-Pereira et al., 2004; Science	B	AY569535	479	domestic donkey	Africa	Africa east	Ethiopia	GAACGACAGCAATGCATCCTCATGTGCTATGTCAGTATTAAAATACACCCCCGC?ACAACACCATATCAGCTCAACATACAATACTCTATTAATACCCTATGTACATCGTGCATTAAATTGTTCGCCCCATGAATAATAAGCATGTACATAATATTATTTATCTTACATGAGTACATCATATTATTGATCGTACATACCCCATCCAAGTCAAATCATTTCCAGCC?AACACGCATATCACCACCCATATTCCACGAGCTTAATCACCAAGCCGCGG
Ethiopia_GH08.1	GH08	AFE034	A019	Beja-Pereira et al., 2004; Science	A	AY569532	479	domestic donkey	Africa	Africa east	Ethiopia	AAACGACAGCAATTTATCCTCATGTGCCATGTCAGTATTAAAATACACCCCCGC?ACAACACCATATCAGCTCAACATACAATACTCTATTAATGCCCTATGTACGTCGTGCATTAAATTGTTTGCCCCATGAATAATAAGCATGTGCATAATATTATTTATCTTACATAAGTACATTATATTATTGGTCGTACATACCCCATCCAAGTCAAATCATTTCCAGCC?AACACGCATATCACCACCCATATTCCACGAGCTTAATCACCAAGCCGCGG
Ethiopia_LI05.1	LI05	AFE035	A025	Beja-Pereira et al., 2004; Science	A	AY569505	479	domestic donkey	Africa	Africa east	Ethiopia	AAACGACAACAATTTACCCTCATGTGCCATGTCAGTATTAAAATACACCCCCGC?ACAACACCATATCAGCTCAACATACAATACTCTATTAATGCCCTATGTACGTCGTGCATTAAATTGTTTGCCCCATGAATAATAAGCATGTGCATAATATTATTTATCTTACATAGGTACATTATATTATTGGTCGTACATACCCCATCCAAGTCAAATCATTTCCAGTC?AACACGCATATCACCACCCATATTCCACGAGCTTAATCACCAAGCCGCGG
France_AL04.1	AL04	EUW001	A001	Beja-Pereira et al., 2004; Science	A	AY569472	479	domestic donkey	Europe	Europe west	France	AAACGACAACAATTTATCCTCATGTGCCATGTCAGTATTAAAATACACCCCCGC?ACAACACCATATCAGCTCAACATACAATACTCTATTAATGCCCTATGTACGTCGTGCATTAAATTGTTTGCCCCATGAATAATAAGCATGTGCATAATATTATTTATCTTACATAAGTACATTATATTATTGGTCGTACATACCCCATCCAAGTCAAATCATTTCCAGTC?AACACGCATATCACCACCCATATTCCACGAGCTTAATCACCAAGCCGCGG
France_AL04.2	AL04	EUW002	A001	Beja-Pereira et al., 2004; Science	A	AY569472	479	domestic donkey	Europe	Europe west	France	AAACGACAACAATTTATCCTCATGTGCCATGTCAGTATTAAAATACACCCCCGC?ACAACACCATATCAGCTCAACATACAATACTCTATTAATGCCCTATGTACGTCGTGCATTAAATTGTTTGCCCCATGAATAATAAGCATGTGCATAATATTATTTATCTTACATAAGTACATTATATTATTGGTCGTACATACCCCATCCAAGTCAAATCATTTCCAGTC?AACACGCATATCACCACCCATATTCCACGAGCTTAATCACCAAGCCGCGG
France_IR14.1	IR14	EUW003	B001	Beja-Pereira et al., 2004; Science	B	AY569468	479	domestic donkey	Europe	Europe west	France	AAACGACAGCAATTCATCCTCATGTGCTATGTCAGTATTAAAATACACCCCCGC?ACAACACCATATCAGCTCAACATACAATACTCTATTAATACCCTATGTACATCGTGCATTAAATTGTTCGCCCCATGAATAATAAGCATGTACATAATATTATTTATCTTACATGAGTACATCATATTATTGATCGTACATACCCCATCCAAGTCAAATCATTTCCAGCC?AACACGCATATCACCACCCATATTCCACGAGCTTAATCACCAAGCCGCGG
France_IR14.2	IR14	EUW004	B001	Beja-Pereira et al., 2004; Science	B	AY569468	479	domestic donkey	Europe	Europe west	France	AAACGACAGCAATTCATCCTCATGTGCTATGTCAGTATTAAAATACACCCCCGC?ACAACACCATATCAGCTCAACATACAATACTCTATTAATACCCTATGTACATCGTGCATTAAATTGTTCGCCCCATGAATAATAAGCATGTACATAATATTATTTATCTTACATGAGTACATCATATTATTGATCGTACATACCCCATCCAAGTCAAATCATTTCCAGCC?AACACGCATATCACCACCCATATTCCACGAGCTTAATCACCAAGCCGCGG
France_IR14.3	IR14	EUW005	B001	Beja-Pereira et al., 2004; Science	B	AY569468	479	domestic donkey	Europe	Europe west	France	AAACGACAGCAATTCATCCTCATGTGCTATGTCAGTATTAAAATACACCCCCGC?ACAACACCATATCAGCTCAACATACAATACTCTATTAATACCCTATGTACATCGTGCATTAAATTGTTCGCCCCATGAATAATAAGCATGTACATAATATTATTTATCTTACATGAGTACATCATATTATTGATCGTACATACCCCATCCAAGTCAAATCATTTCCAGCC?AACACGCATATCACCACCCATATTCCACGAGCTTAATCACCAAGCCGCGG
Ghana_AL04.1	AL04	AFW056	A001	Beja-Pereira et al., 2004; Science	A	AY569472	479	domestic donkey	Africa	Africa west	Ghana	AAACGACAACAATTTATCCTCATGTGCCATGTCAGTATTAAAATACACCCCCGC?ACAACACCATATCAGCTCAACATACAATACTCTATTAATGCCCTATGTACGTCGTGCATTAAATTGTTTGCCCCATGAATAATAAGCATGTGCATAATATTATTTATCTTACATAAGTACATTATATTATTGGTCGTACATACCCCATCCAAGTCAAATCATTTCCAGTC?AACACGCATATCACCACCCATATTCCACGAGCTTAATCACCAAGCCGCGG
Ghana_AL04.2	AL04	AFW057	A001	Beja-Pereira et al., 2004; Science	A	AY569472	479	domestic donkey	Africa	Africa west	Ghana	AAACGACAACAATTTATCCTCATGTGCCATGTCAGTATTAAAATACACCCCCGC?ACAACACCATATCAGCTCAACATACAATACTCTATTAATGCCCTATGTACGTCGTGCATTAAATTGTTTGCCCCATGAATAATAAGCATGTGCATAATATTATTTATCTTACATAAGTACATTATATTATTGGTCGTACATACCCCATCCAAGTCAAATCATTTCCAGTC?AACACGCATATCACCACCCATATTCCACGAGCTTAATCACCAAGCCGCGG
Ghana_GH08.1	GH08	AFW058	A019	Beja-Pereira et al., 2004; Science	A	AY569532	479	domestic donkey	Africa	Africa west	Ghana	AAACGACAGCAATTTATCCTCATGTGCCATGTCAGTATTAAAATACACCCCCGC?ACAACACCATATCAGCTCAACATACAATACTCTATTAATGCCCTATGTACGTCGTGCATTAAATTGTTTGCCCCATGAATAATAAGCATGTGCATAATATTATTTATCTTACATAAGTACATTATATTATTGGTCGTACATACCCCATCCAAGTCAAATCATTTCCAGCC?AACACGCATATCACCACCCATATTCCACGAGCTTAATCACCAAGCCGCGG
Greece_AL17.1	AL17	EUB093	A002	Beja-Pereira et al., 2004; Science	A	AY569473	479	domestic donkey	Europe	Europe Balkans	Greece	AAACGACAACAATTTATCCTCATGTGCCATGTCAGTATTAAAATACACCCCCGC?ACAACACCATATCAGCTCAACATACAATACTCTATTAATGCCCTATGTACGTCGTGCATTAAATTGTTTGCCCCATGAATAATAAGCATGTACATAATATTATTTATCTTACATAAGTACATTATATTATTGGTCGTACATACCCCATCCAAGTCAAATCATTTCCAGTC?AACACGCATATCACCACCCATATTCCACGAGCTTAATCACCAAGCCGCGG
Greece_AL17.2	AL17	EUB094	A002	Beja-Pereira et al., 2004; Science	A	AY569473	479	domestic donkey	Europe	Europe Balkans	Greece	AAACGACAACAATTTATCCTCATGTGCCATGTCAGTATTAAAATACACCCCCGC?ACAACACCATATCAGCTCAACATACAATACTCTATTAATGCCCTATGTACGTCGTGCATTAAATTGTTTGCCCCATGAATAATAAGCATGTACATAATATTATTTATCTTACATAAGTACATTATATTATTGGTCGTACATACCCCATCCAAGTCAAATCATTTCCAGTC?AACACGCATATCACCACCCATATTCCACGAGCTTAATCACCAAGCCGCGG
Greece_LI12.1	LI12	EUB095	B007	Beja-Pereira et al., 2004; Science	B	AY569506	479	domestic donkey	Europe	Europe Balkans	Greece	AAACGACAACAATTTATCCTCATGTGCCATGTCAGTATTAAAATACACCCCCGC?ACAACACCATATCAGCTCAACATACAATACTCTATTAATGCCCTATGTACGTCGTGCATTAAATTGTTTGCCCCATGAATAATAAGCATGTGCATAATATTATTTATCTTACATAAGTACATTATATTATTGGTCGTACATACCCCATCCAAGTCAAATCATTTCCAGTC?AACACGCATATCACCACCCATATTCCACGAGCTTAATCACCAAGCCGCGG
Greece_LI12.2	LI12	EUB096	B007	Beja-Pereira et al., 2004; Science	B	AY569506	479	domestic donkey	Europe	Europe Balkans	Greece	AAACGACAACAATTTATCCTCATGTGCCATGTCAGTATTAAAATACACCCCCGC?ACAACACCATATCAGCTCAACATACAATACTCTATTAATGCCCTATGTACGTCGTGCATTAAATTGTTTGCCCCATGAATAATAAGCATGTGCATAATATTATTTATCTTACATAAGTACATTATATTATTGGTCGTACATACCCCATCCAAGTCAAATCATTTCCAGTC?AACACGCATATCACCACCCATATTCCACGAGCTTAATCACCAAGCCGCGG
Greece_LI12.3	LI12	EUB097	B007	Beja-Pereira et al., 2004; Science	B	AY569506	479	domestic donkey	Europe	Europe Balkans	Greece	AAACGACAACAATTTATCCTCATGTGCCATGTCAGTATTAAAATACACCCCCGC?ACAACACCATATCAGCTCAACATACAATACTCTATTAATGCCCTATGTACGTCGTGCATTAAATTGTTTGCCCCATGAATAATAAGCATGTGCATAATATTATTTATCTTACATAAGTACATTATATTATTGGTCGTACATACCCCATCCAAGTCAAATCATTTCCAGTC?AACACGCATATCACCACCCATATTCCACGAGCTTAATCACCAAGCCGCGG
Guinea_AL04.1	AL04	AFW059	A001	Beja-Pereira et al., 2004; Science	A	AY569472	479	domestic donkey	Africa	Africa west	Guinea	AAACGACAACAATTTATCCTCATGTGCCATGTCAGTATTAAAATACACCCCCGC?ACAACACCATATCAGCTCAACATACAATACTCTATTAATGCCCTATGTACGTCGTGCATTAAATTGTTTGCCCCATGAATAATAAGCATGTGCATAATATTATTTATCTTACATAAGTACATTATATTATTGGTCGTACATACCCCATCCAAGTCAAATCATTTCCAGTC?AACACGCATATCACCACCCATATTCCACGAGCTTAATCACCAAGCCGCGG
Guinea_AL17.1	AL17	AFW060	A002	Beja-Pereira et al., 2004; Science	A	AY569473	479	domestic donkey	Africa	Africa west	Guinea	AAACGACAACAATTTATCCTCATGTGCCATGTCAGTATTAAAATACACCCCCGC?ACAACACCATATCAGCTCAACATACAATACTCTATTAATGCCCTATGTACGTCGTGCATTAAATTGTTTGCCCCATGAATAATAAGCATGTACATAATATTATTTATCTTACATAAGTACATTATATTATTGGTCGTACATACCCCATCCAAGTCAAATCATTTCCAGTC?AACACGCATATCACCACCCATATTCCACGAGCTTAATCACCAAGCCGCGG
Guinea_GU04.1	GU04	AFW061	A001	Beja-Pereira et al., 2004; Science	A	AY569479	479	domestic donkey	Africa	Africa west	Guinea	AAACGACAACAATTTATCCTCATGTGCCATGTCAGTATTAAAATACACCCCCGC?ACAACACCATATCAGCTCAACATACAATACTCTATTAATGCCCTATGTACGTCGTGCATTAAATTGTTTGCCCCATGAATAATAAGCATGTGCATAATATTATTTATCTTACATAAGTACATTATATTATTGGTCGTACATACCCCATCCAAGTCAAATCATTTCCAGTC?AACACGCATATCACCACCCATATTCCACGAGCTTAATCACCAAGCCGCGG
Guinea_GU05.1	GU05	AFW062	A026	Beja-Pereira et al., 2004; Science	A	AY569480	479	domestic donkey	Africa	Africa west	Guinea	AAACGACAACAATTTATCCTCATGTGCCATGTCAGTATTAAAATACACCCCCGC?ACAACACCATATCAGCTCAACATACAATACTCTATTAATGCCCTATGTACGTCGTGCATTAAATTGTTTGCCCCATGAATAATAAGCATGTGCATAATATTATTTATCTTACATAAGTACATTATGTTATTGGTCGTACATACCCCATCCAAGTCAAATCATTTCCAGTC?AACACGCATATCACCACCCATATTCCACGAGCTTAATCACCAAGCCGCGG
Guinea_GU05.2	GU05	AFW063	A026	Beja-Pereira et al., 2004; Science	A	AY569480	479	domestic donkey	Africa	Africa west	Guinea	AAACGACAACAATTTATCCTCATGTGCCATGTCAGTATTAAAATACACCCCCGC?ACAACACCATATCAGCTCAACATACAATACTCTATTAATGCCCTATGTACGTCGTGCATTAAATTGTTTGCCCCATGAATAATAAGCATGTGCATAATATTATTTATCTTACATAAGTACATTATGTTATTGGTCGTACATACCCCATCCAAGTCAAATCATTTCCAGTC?AACACGCATATCACCACCCATATTCCACGAGCTTAATCACCAAGCCGCGG
Hungary_HU07.1	HU07	EUE001	B012	Beja-Pereira et al., 2004; Science	B	AY569499	479	domestic donkey	Europe	Europe east	Hungary	AAACGACAGCAATTCATCCTCATGTGCTATGTCAGTATTAAAATACACCCCCGC?ACAACACCATATCAGCTCAACATACAATACTCTATTAATACCCTATGTACATCGTGCATTAAATTGTTTGCCCCATGAATAATAAGCATGTACATAATATTATTTATCTTACATGAGTACATCATATTATTGATCGTACATACCCCATCCAAGTCAAATCATTTCCAGCC?AACACGCATATCACCACCCATATTCCACGAGCTTAATCACCAAGCCGCGG
Hungary_IT43.1	IT43	EUE002	B002	Beja-Pereira et al., 2004; Science	B	AY569500	479	domestic donkey	Europe	Europe east	Hungary	AAACGACAGCAATTCATCCTCATGTGCTATGTCAGTATTAAAATACACCCCCGC?ACAACACCATATCAGCTCAACATACAATACTCTATTAATACCCTATGTACATCGTGCATTAAATTGTCCGCCCCATGAATAATAAGCATGTACATAATATTATTTATCTTACATGAGTACATCATATTATTGATCGTACATACCCCATCCAAGTCAAATCATTTCCAGCC?AACACGCATATCACCACCCATATTCCACGAGCTTAATCACCAAGCCGCGG
Hungary_RO17.1	RO17	EUE003	A002	Beja-Pereira et al., 2004; Science	A	AY569517	479	domestic donkey	Europe	Europe east	Hungary	AAACGACAACAATTTATCCTCATGTGCCATGTCAGTATTAAAATACACCCCCGC?ACAACACCATATCAGCTCAACATACAATACTCTATTAATGCCCTATGTACGTCGTGCATTAAATTGTTTGCCCCATGAATAATAAGCATGTACATAATATTATTTATCTTACATAAGTACATTATATTATTGGTCGTACATACCCCATCCAAGTCAAATCATTTCCAGTC?AACACGCATATCACCACCCATATTCCACGAGCTTAATCACCAAGCCGCGG
India_AL04.1	AL04	ASS005	A001	Beja-Pereira et al., 2004; Science	A	AY569472	479	domestic donkey	Asia	Asia south	India	AAACGACAACAATTTATCCTCATGTGCCATGTCAGTATTAAAATACACCCCCGC?ACAACACCATATCAGCTCAACATACAATACTCTATTAATGCCCTATGTACGTCGTGCATTAAATTGTTTGCCCCATGAATAATAAGCATGTGCATAATATTATTTATCTTACATAAGTACATTATATTATTGGTCGTACATACCCCATCCAAGTCAAATCATTTCCAGTC?AACACGCATATCACCACCCATATTCCACGAGCTTAATCACCAAGCCGCGG
India_AL04.2	AL04	ASS006	A001	Beja-Pereira et al., 2004; Science	A	AY569472	479	domestic donkey	Asia	Asia south	India	AAACGACAACAATTTATCCTCATGTGCCATGTCAGTATTAAAATACACCCCCGC?ACAACACCATATCAGCTCAACATACAATACTCTATTAATGCCCTATGTACGTCGTGCATTAAATTGTTTGCCCCATGAATAATAAGCATGTGCATAATATTATTTATCTTACATAAGTACATTATATTATTGGTCGTACATACCCCATCCAAGTCAAATCATTTCCAGTC?AACACGCATATCACCACCCATATTCCACGAGCTTAATCACCAAGCCGCGG
India_AZ01.1	AZ01	ASS007	B005	Beja-Pereira et al., 2004; Science	B	AY569484	479	domestic donkey	Asia	Asia south	India	AAACGACAGCAATTCATCCTCATGTGCTATGTCAGTATTAAAATACACCCCCGC?ACAACACCATATCAGCTCAACATACAATACTCTATTAATACCCTATGTACGTCGTGCATTAAATTGTTCGCCCCATGAATAATAAGCATGTACATAATATTATTTATCTTACATGAGTACATCATATTATTGATCGTACATACCCCATCCAAGTCAAATCATTTCCAGCC?AACACGCATATCACCACCCATATTCCACGAGCTTAATCACCAAGCCGCGG
India_CH02.1	CH02	ASS008	B001	Beja-Pereira et al., 2004; Science	B	AY569493	479	domestic donkey	Asia	Asia south	India	AAACGACAGCAATTCATCCTCATGTGCTATGTCAGTATTAAAATACACCCCCGC?ACAACACCATATCAGCTCAACATACAATACTCTATTAATACCCTATGTACATCGTGCATTAAATTGTTCGCCCCATGAATAATAAGCATGTACATAATATTATTTATCTTACATGAGTACATCATATTATTGATCGTACATACCCCATCCAAGTCAAATCATTTCCAGCC?AACACGCATATCACCACCCATATTCCACGAGCTTAATCACCAAGCCGCGG
India_CH02.2	CH02	ASS009	B001	Beja-Pereira et al., 2004; Science	B	AY569493	479	domestic donkey	Asia	Asia south	India	AAACGACAGCAATTCATCCTCATGTGCTATGTCAGTATTAAAATACACCCCCGC?ACAACACCATATCAGCTCAACATACAATACTCTATTAATACCCTATGTACATCGTGCATTAAATTGTTCGCCCCATGAATAATAAGCATGTACATAATATTATTTATCTTACATGAGTACATCATATTATTGATCGTACATACCCCATCCAAGTCAAATCATTTCCAGCC?AACACGCATATCACCACCCATATTCCACGAGCTTAATCACCAAGCCGCGG
India_IR14.1	IR14	ASS010	B001	Beja-Pereira et al., 2004; Science	B	AY569468	479	domestic donkey	Asia	Asia south	India	AAACGACAGCAATTCATCCTCATGTGCTATGTCAGTATTAAAATACACCCCCGC?ACAACACCATATCAGCTCAACATACAATACTCTATTAATACCCTATGTACATCGTGCATTAAATTGTTCGCCCCATGAATAATAAGCATGTACATAATATTATTTATCTTACATGAGTACATCATATTATTGATCGTACATACCCCATCCAAGTCAAATCATTTCCAGCC?AACACGCATATCACCACCCATATTCCACGAGCTTAATCACCAAGCCGCGG
India_IR14.2	IR14	ASS011	B001	Beja-Pereira et al., 2004; Science	B	AY569468	479	domestic donkey	Asia	Asia south	India	AAACGACAGCAATTCATCCTCATGTGCTATGTCAGTATTAAAATACACCCCCGC?ACAACACCATATCAGCTCAACATACAATACTCTATTAATACCCTATGTACATCGTGCATTAAATTGTTCGCCCCATGAATAATAAGCATGTACATAATATTATTTATCTTACATGAGTACATCATATTATTGATCGTACATACCCCATCCAAGTCAAATCATTTCCAGCC?AACACGCATATCACCACCCATATTCCACGAGCTTAATCACCAAGCCGCGG
India_IR14.3	IR14	ASS012	B001	Beja-Pereira et al., 2004; Science	B	AY569468	479	domestic donkey	Asia	Asia south	India	AAACGACAGCAATTCATCCTCATGTGCTATGTCAGTATTAAAATACACCCCCGC?ACAACACCATATCAGCTCAACATACAATACTCTATTAATACCCTATGTACATCGTGCATTAAATTGTTCGCCCCATGAATAATAAGCATGTACATAATATTATTTATCTTACATGAGTACATCATATTATTGATCGTACATACCCCATCCAAGTCAAATCATTTCCAGCC?AACACGCATATCACCACCCATATTCCACGAGCTTAATCACCAAGCCGCGG
India_IR14.4	IR14	ASS013	B001	Beja-Pereira et al., 2004; Science	B	AY569468	479	domestic donkey	Asia	Asia south	India	AAACGACAGCAATTCATCCTCATGTGCTATGTCAGTATTAAAATACACCCCCGC?ACAACACCATATCAGCTCAACATACAATACTCTATTAATACCCTATGTACATCGTGCATTAAATTGTTCGCCCCATGAATAATAAGCATGTACATAATATTATTTATCTTACATGAGTACATCATATTATTGATCGTACATACCCCATCCAAGTCAAATCATTTCCAGCC?AACACGCATATCACCACCCATATTCCACGAGCTTAATCACCAAGCCGCGG
India_KE03.1	KE03	ASS014	A004	Beja-Pereira et al., 2004; Science	A	AY569481	479	domestic donkey	Asia	Asia south	India	AAACGACAACAATTTATCCTCATGTGCCATGTCAGTATTAAAATACACCCCCGC?ACAACACCATATCAGCTCAACATACAATACTCTATTAATGCCCTATGTACATCGTGCATTAAATTGTTTGCCCCATGAATAATAAGCATGTGCATAATATTATTTATCTTACATAAGTACATTATATTATTGGTCGTACATACCCCATCCAAGTCAAATCATTTCCAGTC?AACACGCATATCACCACCCATATTCCACGAGCTTAATCACCAAGCCGCGG
Iran_AL18.1	AL18	ASC004	A001	Beja-Pereira et al., 2004; Science	A	AY569474	479	domestic donkey	Asia	Asia central-west	Iran	AAACGACAACAATTTATCCTCATGTGCCATGTCAGTATTAAAATACACCCCCGC?ACAACACCATATCAGCTCAACATACAATACTCTATTAATGCCCTATGTACGTCGTGCATTAAATTGTTTGCCCCATGAATAATAAGCATGTGCATAATATTATTTATCTTACATAAGTACATTATATTATTGGTCGTACATACCCCATCCAAGTCAAATCATTTCCAGTC?AACACGCATATCACCACCCATATTCCACGAGCTTAATCACCAAGCCGCGG
Iran_AL18.2	AL18	ASC005	A001	Beja-Pereira et al., 2004; Science	A	AY569474	479	domestic donkey	Asia	Asia central-west	Iran	AAACGACAACAATTTATCCTCATGTGCCATGTCAGTATTAAAATACACCCCCGC?ACAACACCATATCAGCTCAACATACAATACTCTATTAATGCCCTATGTACGTCGTGCATTAAATTGTTTGCCCCATGAATAATAAGCATGTGCATAATATTATTTATCTTACATAAGTACATTATATTATTGGTCGTACATACCCCATCCAAGTCAAATCATTTCCAGTC?AACACGCATATCACCACCCATATTCCACGAGCTTAATCACCAAGCCGCGG
Iran_IR12.1	IR12	ASC006	B034	Beja-Pereira et al., 2004; Science	B	AY569466	479	domestic donkey	Asia	Asia central-west	Iran	AAACGACAGCAATTCATCCTCATGTGCTATGTCAGTATTAAAATACACCCCCGC?ACAACACCATATCAGCTCAACATACAATGCTCTATTAATACCCTATGTACATCGTGCATTAAATTGTTCGCCCCATGAATAATAAGCATGTACATAATATTATTTATCTTACATGAGTACATCATATTATTGATCGTACATACCCCATCCAAGTCAAATCATTTCCAGCC?AACACGCATATCACCACCCATATTCCACGAGCTTAATCACCAAGCCGCGG
Iran_IR13.1	IR13	ASC007	B018	Beja-Pereira et al., 2004; Science	B	AY569467	479	domestic donkey	Asia	Asia central-west	Iran	AAACGACAGCAATTCATCCTCATGTGCTATGTCAGTATTAAAATACACCCCCGC?ACAACACCATATCAGCCCAACATACAATACTCTATTAATACCCTATGTACATCGTGCATTAAATTGTTCGCCCCATGAATAATAAGCATGTACATAATATTATTTATCTTACATGAGTACATCATATTATTGATCGTACATACCCCATCCAAGTCAAATCATTTCCAGCC?AACACGCATATCACCACCCATATTCCACGAGCTTAATCACCAAGCCGCGG
Iran_IR13.2	IR13	ASC008	B018	Beja-Pereira et al., 2004; Science	B	AY569467	479	domestic donkey	Asia	Asia central-west	Iran	AAACGACAGCAATTCATCCTCATGTGCTATGTCAGTATTAAAATACACCCCCGC?ACAACACCATATCAGCCCAACATACAATACTCTATTAATACCCTATGTACATCGTGCATTAAATTGTTCGCCCCATGAATAATAAGCATGTACATAATATTATTTATCTTACATGAGTACATCATATTATTGATCGTACATACCCCATCCAAGTCAAATCATTTCCAGCC?AACACGCATATCACCACCCATATTCCACGAGCTTAATCACCAAGCCGCGG
Iran_IR14.1	IR14	ASC009	B001	Beja-Pereira et al., 2004; Science	B	AY569468	479	domestic donkey	Asia	Asia central-west	Iran	AAACGACAGCAATTCATCCTCATGTGCTATGTCAGTATTAAAATACACCCCCGC?ACAACACCATATCAGCTCAACATACAATACTCTATTAATACCCTATGTACATCGTGCATTAAATTGTTCGCCCCATGAATAATAAGCATGTACATAATATTATTTATCTTACATGAGTACATCATATTATTGATCGTACATACCCCATCCAAGTCAAATCATTTCCAGCC?AACACGCATATCACCACCCATATTCCACGAGCTTAATCACCAAGCCGCGG
Iran_IR14.2	IR14	ASC010	B001	Beja-Pereira et al., 2004; Science	B	AY569468	479	domestic donkey	Asia	Asia central-west	Iran	AAACGACAGCAATTCATCCTCATGTGCTATGTCAGTATTAAAATACACCCCCGC?ACAACACCATATCAGCTCAACATACAATACTCTATTAATACCCTATGTACATCGTGCATTAAATTGTTCGCCCCATGAATAATAAGCATGTACATAATATTATTTATCTTACATGAGTACATCATATTATTGATCGTACATACCCCATCCAAGTCAAATCATTTCCAGCC?AACACGCATATCACCACCCATATTCCACGAGCTTAATCACCAAGCCGCGG
Iraq_IR14.1	IR14	ASC011	B001	Beja-Pereira et al., 2004; Science	B	AY569468	479	domestic donkey	Asia	Asia central-west	Iraq	AAACGACAGCAATTCATCCTCATGTGCTATGTCAGTATTAAAATACACCCCCGC?ACAACACCATATCAGCTCAACATACAATACTCTATTAATACCCTATGTACATCGTGCATTAAATTGTTCGCCCCATGAATAATAAGCATGTACATAATATTATTTATCTTACATGAGTACATCATATTATTGATCGTACATACCCCATCCAAGTCAAATCATTTCCAGCC?AACACGCATATCACCACCCATATTCCACGAGCTTAATCACCAAGCCGCGG
Iraq_IR14.2	IR14	ASC012	B001	Beja-Pereira et al., 2004; Science	B	AY569468	479	domestic donkey	Asia	Asia central-west	Iraq	AAACGACAGCAATTCATCCTCATGTGCTATGTCAGTATTAAAATACACCCCCGC?ACAACACCATATCAGCTCAACATACAATACTCTATTAATACCCTATGTACATCGTGCATTAAATTGTTCGCCCCATGAATAATAAGCATGTACATAATATTATTTATCTTACATGAGTACATCATATTATTGATCGTACATACCCCATCCAAGTCAAATCATTTCCAGCC?AACACGCATATCACCACCCATATTCCACGAGCTTAATCACCAAGCCGCGG
Iraq_IR14.3	IR14	ASC013	B001	Beja-Pereira et al., 2004; Science	B	AY569468	479	domestic donkey	Asia	Asia central-west	Iraq	AAACGACAGCAATTCATCCTCATGTGCTATGTCAGTATTAAAATACACCCCCGC?ACAACACCATATCAGCTCAACATACAATACTCTATTAATACCCTATGTACATCGTGCATTAAATTGTTCGCCCCATGAATAATAAGCATGTACATAATATTATTTATCTTACATGAGTACATCATATTATTGATCGTACATACCCCATCCAAGTCAAATCATTTCCAGCC?AACACGCATATCACCACCCATATTCCACGAGCTTAATCACCAAGCCGCGG
Iraq_TK05.1	TK05	ASC014	A011	Beja-Pereira et al., 2004; Science	A	AY569526	479	domestic donkey	Asia	Asia central-west	Iraq	AAACGACAACAATTTATCCTCATGTGCCATGTCAGTATTAAAATACACCCCCGC?ACAACACCATATCAGCTCAACATACAATACTCTATTAATGCCCTATGTACATCGTGCATTAAATTGTTTGCCCCATGAATAATAAGCATGTACATAATATTATTTATCTTACATAAGTACATTATATTATTGGTCGTACATACCCCATCCAAGTCAAATCATTTCCAGTC?AACACGCATATCACCACCCATATTCCACGAGCTTAATCACCAAGCCGCGG
Iraq_TK05.2	TK05	ASC015	A011	Beja-Pereira et al., 2004; Science	A	AY569526	479	domestic donkey	Asia	Asia central-west	Iraq	AAACGACAACAATTTATCCTCATGTGCCATGTCAGTATTAAAATACACCCCCGC?ACAACACCATATCAGCTCAACATACAATACTCTATTAATGCCCTATGTACATCGTGCATTAAATTGTTTGCCCCATGAATAATAAGCATGTACATAATATTATTTATCTTACATAAGTACATTATATTATTGGTCGTACATACCCCATCCAAGTCAAATCATTTCCAGTC?AACACGCATATCACCACCCATATTCCACGAGCTTAATCACCAAGCCGCGG
Israel_EG03.1	EG03	ASC016	A010	Beja-Pereira et al., 2004; Science	A	AY569498	479	domestic donkey	Asia	Asia central-west	Israel	AAACGACAACAATTTATCCTCATGTGCCATGTCAGTATTAAAATACACCCCCGC?ACAACACCATATTAGCTCAACATACAATACTCTATTAATGCCCTATGTACGTCGTGCATTAAATTGTTTGCCCCATGAATAATAAGCATGTACATAATGTTATTTATCTTACATAAGTACATTATATTATTGGTCGTACATACCCCATCCAAGTCAAATCATTTCCAGTC?AACACGCATATCACCACCCATATTCCACGAGCTTAATCACCAAGCCGCGG
Israel_EG03.2	EG03	ASC017	A010	Beja-Pereira et al., 2004; Science	A	AY569498	479	domestic donkey	Asia	Asia central-west	Israel	AAACGACAACAATTTATCCTCATGTGCCATGTCAGTATTAAAATACACCCCCGC?ACAACACCATATTAGCTCAACATACAATACTCTATTAATGCCCTATGTACGTCGTGCATTAAATTGTTTGCCCCATGAATAATAAGCATGTACATAATGTTATTTATCTTACATAAGTACATTATATTATTGGTCGTACATACCCCATCCAAGTCAAATCATTTCCAGTC?AACACGCATATCACCACCCATATTCCACGAGCTTAATCACCAAGCCGCGG
Israel_EG03.3	EG03	ASC018	A010	Beja-Pereira et al., 2004; Science	A	AY569498	479	domestic donkey	Asia	Asia central-west	Israel	AAACGACAACAATTTATCCTCATGTGCCATGTCAGTATTAAAATACACCCCCGC?ACAACACCATATTAGCTCAACATACAATACTCTATTAATGCCCTATGTACGTCGTGCATTAAATTGTTTGCCCCATGAATAATAAGCATGTACATAATGTTATTTATCTTACATAAGTACATTATATTATTGGTCGTACATACCCCATCCAAGTCAAATCATTTCCAGTC?AACACGCATATCACCACCCATATTCCACGAGCTTAATCACCAAGCCGCGG
Israel_IR14.1	IR14	ASC019	B001	Beja-Pereira et al., 2004; Science	B	AY569468	479	domestic donkey	Asia	Asia central-west	Israel	AAACGACAGCAATTCATCCTCATGTGCTATGTCAGTATTAAAATACACCCCCGC?ACAACACCATATCAGCTCAACATACAATACTCTATTAATACCCTATGTACATCGTGCATTAAATTGTTCGCCCCATGAATAATAAGCATGTACATAATATTATTTATCTTACATGAGTACATCATATTATTGATCGTACATACCCCATCCAAGTCAAATCATTTCCAGCC?AACACGCATATCACCACCCATATTCCACGAGCTTAATCACCAAGCCGCGG
Israel_IR14.2	IR14	ASC020	B001	Beja-Pereira et al., 2004; Science	B	AY569468	479	domestic donkey	Asia	Asia central-west	Israel	AAACGACAGCAATTCATCCTCATGTGCTATGTCAGTATTAAAATACACCCCCGC?ACAACACCATATCAGCTCAACATACAATACTCTATTAATACCCTATGTACATCGTGCATTAAATTGTTCGCCCCATGAATAATAAGCATGTACATAATATTATTTATCTTACATGAGTACATCATATTATTGATCGTACATACCCCATCCAAGTCAAATCATTTCCAGCC?AACACGCATATCACCACCCATATTCCACGAGCTTAATCACCAAGCCGCGG
Italy_IR14.1	IR14	EUI001	B001	Beja-Pereira et al., 2004; Science	B	AY569468	479	domestic donkey	Europe	Europe Italy	Italy	AAACGACAGCAATTCATCCTCATGTGCTATGTCAGTATTAAAATACACCCCCGC?ACAACACCATATCAGCTCAACATACAATACTCTATTAATACCCTATGTACATCGTGCATTAAATTGTTCGCCCCATGAATAATAAGCATGTACATAATATTATTTATCTTACATGAGTACATCATATTATTGATCGTACATACCCCATCCAAGTCAAATCATTTCCAGCC?AACACGCATATCACCACCCATATTCCACGAGCTTAATCACCAAGCCGCGG
Italy_IR14.2	IR14	EUI002	B001	Beja-Pereira et al., 2004; Science	B	AY569468	479	domestic donkey	Europe	Europe Italy	Italy	AAACGACAGCAATTCATCCTCATGTGCTATGTCAGTATTAAAATACACCCCCGC?ACAACACCATATCAGCTCAACATACAATACTCTATTAATACCCTATGTACATCGTGCATTAAATTGTTCGCCCCATGAATAATAAGCATGTACATAATATTATTTATCTTACATGAGTACATCATATTATTGATCGTACATACCCCATCCAAGTCAAATCATTTCCAGCC?AACACGCATATCACCACCCATATTCCACGAGCTTAATCACCAAGCCGCGG
Italy_IR14.3	IR14	EUI003	B001	Beja-Pereira et al., 2004; Science	B	AY569468	479	domestic donkey	Europe	Europe Italy	Italy	AAACGACAGCAATTCATCCTCATGTGCTATGTCAGTATTAAAATACACCCCCGC?ACAACACCATATCAGCTCAACATACAATACTCTATTAATACCCTATGTACATCGTGCATTAAATTGTTCGCCCCATGAATAATAAGCATGTACATAATATTATTTATCTTACATGAGTACATCATATTATTGATCGTACATACCCCATCCAAGTCAAATCATTTCCAGCC?AACACGCATATCACCACCCATATTCCACGAGCTTAATCACCAAGCCGCGG
Italy_IT43.1	IT43	EUI004	B002	Beja-Pereira et al., 2004; Science	B	AY569500	479	domestic donkey	Europe	Europe Italy	Italy	AAACGACAGCAATTCATCCTCATGTGCTATGTCAGTATTAAAATACACCCCCGC?ACAACACCATATCAGCTCAACATACAATACTCTATTAATACCCTATGTACATCGTGCATTAAATTGTCCGCCCCATGAATAATAAGCATGTACATAATATTATTTATCTTACATGAGTACATCATATTATTGATCGTACATACCCCATCCAAGTCAAATCATTTCCAGCC?AACACGCATATCACCACCCATATTCCACGAGCTTAATCACCAAGCCGCGG
Italy_IT43.2	IT43	EUI005	B002	Beja-Pereira et al., 2004; Science	B	AY569500	479	domestic donkey	Europe	Europe Italy	Italy	AAACGACAGCAATTCATCCTCATGTGCTATGTCAGTATTAAAATACACCCCCGC?ACAACACCATATCAGCTCAACATACAATACTCTATTAATACCCTATGTACATCGTGCATTAAATTGTCCGCCCCATGAATAATAAGCATGTACATAATATTATTTATCTTACATGAGTACATCATATTATTGATCGTACATACCCCATCCAAGTCAAATCATTTCCAGCC?AACACGCATATCACCACCCATATTCCACGAGCTTAATCACCAAGCCGCGG
Italy_IT43.3	IT43	EUI006	B002	Beja-Pereira et al., 2004; Science	B	AY569500	479	domestic donkey	Europe	Europe Italy	Italy	AAACGACAGCAATTCATCCTCATGTGCTATGTCAGTATTAAAATACACCCCCGC?ACAACACCATATCAGCTCAACATACAATACTCTATTAATACCCTATGTACATCGTGCATTAAATTGTCCGCCCCATGAATAATAAGCATGTACATAATATTATTTATCTTACATGAGTACATCATATTATTGATCGTACATACCCCATCCAAGTCAAATCATTTCCAGCC?AACACGCATATCACCACCCATATTCCACGAGCTTAATCACCAAGCCGCGG
Jordan_EG03.1	EG03	ASC021	A010	Beja-Pereira et al., 2004; Science	A	AY569498	479	domestic donkey	Asia	Asia central-west	Jordan	AAACGACAACAATTTATCCTCATGTGCCATGTCAGTATTAAAATACACCCCCGC?ACAACACCATATTAGCTCAACATACAATACTCTATTAATGCCCTATGTACGTCGTGCATTAAATTGTTTGCCCCATGAATAATAAGCATGTACATAATGTTATTTATCTTACATAAGTACATTATATTATTGGTCGTACATACCCCATCCAAGTCAAATCATTTCCAGTC?AACACGCATATCACCACCCATATTCCACGAGCTTAATCACCAAGCCGCGG
Jordan_EG03.2	EG03	ASC022	A010	Beja-Pereira et al., 2004; Science	A	AY569498	479	domestic donkey	Asia	Asia central-west	Jordan	AAACGACAACAATTTATCCTCATGTGCCATGTCAGTATTAAAATACACCCCCGC?ACAACACCATATTAGCTCAACATACAATACTCTATTAATGCCCTATGTACGTCGTGCATTAAATTGTTTGCCCCATGAATAATAAGCATGTACATAATGTTATTTATCTTACATAAGTACATTATATTATTGGTCGTACATACCCCATCCAAGTCAAATCATTTCCAGTC?AACACGCATATCACCACCCATATTCCACGAGCTTAATCACCAAGCCGCGG
Jordan_IR14.1	IR14	ASC023	B001	Beja-Pereira et al., 2004; Science	B	AY569468	479	domestic donkey	Asia	Asia central-west	Jordan	AAACGACAGCAATTCATCCTCATGTGCTATGTCAGTATTAAAATACACCCCCGC?ACAACACCATATCAGCTCAACATACAATACTCTATTAATACCCTATGTACATCGTGCATTAAATTGTTCGCCCCATGAATAATAAGCATGTACATAATATTATTTATCTTACATGAGTACATCATATTATTGATCGTACATACCCCATCCAAGTCAAATCATTTCCAGCC?AACACGCATATCACCACCCATATTCCACGAGCTTAATCACCAAGCCGCGG
Jordan_JO01.1	JO01	ASC024	B011	Beja-Pereira et al., 2004; Science	B	AY569501	479	domestic donkey	Asia	Asia central-west	Jordan	AAACGACAGCAATTCATCCTCATGTGCTATGTCAGTATTAAAATACACCCCCGC?ACAACACCATATCAGCTCAACATACAATACTCTATTAATACCCTATGTACATCGTGCATTAAATTGTTCGCCCCATGAATAATAAGCATGCACATAATATTATTTATCTTACATGAGTACATCATATTATTGATCGTACATACCCCATCCAAGTCAAATCATTTCCAGCC?AACACGCATATCACCACCCATATTCCACGAGCTTAATCACCAAGCCGCGG
Jordan_JO05.1	JO05	ASC025	B014	Beja-Pereira et al., 2004; Science	B	AY569502	479	domestic donkey	Asia	Asia central-west	Jordan	AAACGACAGCAATTCATCCTCATGTGCTATGTCAGTATTAAAATACACCCCCGC?ACAACACCATATCAGCTCAACATACAATACTCTATTAATACCCTATGTATATCGTGCATTAAATTGTTCGCCCCATGAATAATAAGCATGTACATAATATTATTTATCTTACATGAGTACATCATATTATTGATCGTACATACCCCATCCAAGTCAAATCATTTCCAGCC?AACACGCATATCACCACCCATATTCCACGAGCTTAATCACCAAGCCGCGG
Kenya_AL04.1	AL04	AFE075	A001	Beja-Pereira et al., 2004; Science	A	AY569472	479	domestic donkey	Africa	Africa east	Kenia	AAACGACAACAATTTATCCTCATGTGCCATGTCAGTATTAAAATACACCCCCGC?ACAACACCATATCAGCTCAACATACAATACTCTATTAATGCCCTATGTACGTCGTGCATTAAATTGTTTGCCCCATGAATAATAAGCATGTGCATAATATTATTTATCTTACATAAGTACATTATATTATTGGTCGTACATACCCCATCCAAGTCAAATCATTTCCAGTC?AACACGCATATCACCACCCATATTCCACGAGCTTAATCACCAAGCCGCGG
Kenya_IR14.1	IR14	AFE076	B001	Beja-Pereira et al., 2004; Science	B	AY569468	479	domestic donkey	Africa	Africa east	Kenia	AAACGACAGCAATTCATCCTCATGTGCTATGTCAGTATTAAAATACACCCCCGC?ACAACACCATATCAGCTCAACATACAATACTCTATTAATACCCTATGTACATCGTGCATTAAATTGTTCGCCCCATGAATAATAAGCATGTACATAATATTATTTATCTTACATGAGTACATCATATTATTGATCGTACATACCCCATCCAAGTCAAATCATTTCCAGCC?AACACGCATATCACCACCCATATTCCACGAGCTTAATCACCAAGCCGCGG
Kenya_IR14.2	IR14	AFE077	B001	Beja-Pereira et al., 2004; Science	B	AY569468	479	domestic donkey	Africa	Africa east	Kenia	AAACGACAGCAATTCATCCTCATGTGCTATGTCAGTATTAAAATACACCCCCGC?ACAACACCATATCAGCTCAACATACAATACTCTATTAATACCCTATGTACATCGTGCATTAAATTGTTCGCCCCATGAATAATAAGCATGTACATAATATTATTTATCTTACATGAGTACATCATATTATTGATCGTACATACCCCATCCAAGTCAAATCATTTCCAGCC?AACACGCATATCACCACCCATATTCCACGAGCTTAATCACCAAGCCGCGG
Kenya_KE01.1	KE01	AFE078	A013	Beja-Pereira et al., 2004; Science	A	AY569503	479	domestic donkey	Africa	Africa east	Kenia	AAACGACAACAATTTATCCTCATGTGCCATGTCAGTATTAAAATACACCCCCGC?ACAACACCATATCAGCTCAACATACAATACTCTATTAATGCCCTATGTACGTCGTGCATTAAGTTGTTTGCCCCATGAATAATAAGCATGTGCATAATATTATTTATCTTACATAAGTACATTATATTATTGGTCGTACATACCCCATCCAAGTCAAATCATTTCCAGTC?AACACGCATATCACCACCCATATTCCACGAGCTTAATCACCAAGCCGCGG
Kenya_KE03.1	KE03	AFE079	A004	Beja-Pereira et al., 2004; Science	A	AY569481	479	domestic donkey	Africa	Africa east	Kenia	AAACGACAACAATTTATCCTCATGTGCCATGTCAGTATTAAAATACACCCCCGC?ACAACACCATATCAGCTCAACATACAATACTCTATTAATGCCCTATGTACATCGTGCATTAAATTGTTTGCCCCATGAATAATAAGCATGTGCATAATATTATTTATCTTACATAAGTACATTATATTATTGGTCGTACATACCCCATCCAAGTCAAATCATTTCCAGTC?AACACGCATATCACCACCCATATTCCACGAGCTTAATCACCAAGCCGCGG
Kosovo_AL04.1	AL04	EUB116	A001	Beja-Pereira et al., 2004; Science	A	AY569472	479	domestic donkey	Europe	Europe Balkans	Kosovo	AAACGACAACAATTTATCCTCATGTGCCATGTCAGTATTAAAATACACCCCCGC?ACAACACCATATCAGCTCAACATACAATACTCTATTAATGCCCTATGTACGTCGTGCATTAAATTGTTTGCCCCATGAATAATAAGCATGTGCATAATATTATTTATCTTACATAAGTACATTATATTATTGGTCGTACATACCCCATCCAAGTCAAATCATTTCCAGTC?AACACGCATATCACCACCCATATTCCACGAGCTTAATCACCAAGCCGCGG
Kosovo_AL04.2	AL04	EUB117	A001	Beja-Pereira et al., 2004; Science	A	AY569472	479	domestic donkey	Europe	Europe Balkans	Kosovo	AAACGACAACAATTTATCCTCATGTGCCATGTCAGTATTAAAATACACCCCCGC?ACAACACCATATCAGCTCAACATACAATACTCTATTAATGCCCTATGTACGTCGTGCATTAAATTGTTTGCCCCATGAATAATAAGCATGTGCATAATATTATTTATCTTACATAAGTACATTATATTATTGGTCGTACATACCCCATCCAAGTCAAATCATTTCCAGTC?AACACGCATATCACCACCCATATTCCACGAGCTTAATCACCAAGCCGCGG
Kosovo_KO03.1	KO03	EUB118	A020	Beja-Pereira et al., 2004; Science	A	AY569504	479	domestic donkey	Europe	Europe Balkans	Kosovo	AAACGACAACAATTTATCCTCATGTGCCATGTCAGTATTAAAATACACCCCCGC?ACAACACCATATCAGCTCAACATACAATACTCTATTAATGCCCTATGTACGTCGTGCATTAAATTGTTTGCCCCATGAATAATAAGCATGTGCATAATATTATTTATCTTACATAAGTACATTACATTATTGGTCGTACATACCCCATCCAAGTCAAATCATTTCCAGTC?AACACGCATATCACCACCCATATTCCACGAGCTTAATCACCAAGCCGCGG
Kosovo_KO04.1	KO04	EUB119	B007	Beja-Pereira et al., 2004; Science	B	AY569482	479	domestic donkey	Europe	Europe Balkans	Kosovo	AAACGACAACAATTTATCCTCATGTGCCATGTCAGTATTAAAATACACCCCCGC?ACAACACCATATCAGCTCAACATACAATACTCTATTAATGCCCTATGTACGTCGTGCATTAAATTGTTTGCCCCATGAATAATAAGCATGTGCATGATATTATTTATCTTACATAAGTACATTATATTATTGGTCGTACATACCCCATCCAAGTCAAATCATTTCCAGTC?AACACGCATATCACCACCCATATTCCACGAGCTTAATCACCAAGCCGCGG
Kosovo_RO33.1	RO33	EUB120	A015	Beja-Pereira et al., 2004; Science	A	AY569483	479	domestic donkey	Europe	Europe Balkans	Kosovo	AAACGACAACAATTTATCCTCATGTGCCATGTCAGTATTAAAATACACCCCCGC?ACAACACCATATCAGCTCAACATACAATACTCTATTAATGCCCTATGTACGTCGTGCATTAAATTGTTTGCCCCATGAATAATAAGCATGTGCATAATATTATTTATCTTACATAAGTACATTATATTATTGGTCGTACATACCCCATCCAAGTCAAATCATTTCCAGTC?AACACGCATATCACCACCCATATTCCACGAGCTTAATCACCAAGCCGCGG
Kyrgyzstan_AZ01.1	AZ01	ASC026	B005	Beja-Pereira et al., 2004; Science	B	AY569484	479	domestic donkey	Asia	Asia central-west	Kyrgyzstan	AAACGACAGCAATTCATCCTCATGTGCTATGTCAGTATTAAAATACACCCCCGC?ACAACACCATATCAGCTCAACATACAATACTCTATTAATACCCTATGTACGTCGTGCATTAAATTGTTCGCCCCATGAATAATAAGCATGTACATAATATTATTTATCTTACATGAGTACATCATATTATTGATCGTACATACCCCATCCAAGTCAAATCATTTCCAGCC?AACACGCATATCACCACCCATATTCCACGAGCTTAATCACCAAGCCGCGG
Kyrgyzstan_CH07.1	CH07	ASC027	B001	Beja-Pereira et al., 2004; Science	B	AY569462	479	domestic donkey	Asia	Asia central-west	Kyrgyzstan	AAACGACAGCAATTCATCCTCATGTGCTATGTCAGTATTAAAATACACCCCCGC?ACAACACCATATCAGCTCAACATACAATACTCTATTAATACCCTATGTACATCGTGCATTAAATTGTTCGCCCCATGAATAATAAGCATGTACATAATATTATTTATCTTACATGAGTACATCATATTATTGATCGTACATACCCCATCCAAGTCAAATCATTTCCAGCC?AACACGCATATCACCACCCATATTCCACGAGCTTAATCACCAAGCCGCGG
Kyrgyzstan_JO01.1	JO01	ASC028	B011	Beja-Pereira et al., 2004; Science	B	AY569501	479	domestic donkey	Asia	Asia central-west	Kyrgyzstan	AAACGACAGCAATTCATCCTCATGTGCTATGTCAGTATTAAAATACACCCCCGC?ACAACACCATATCAGCTCAACATACAATACTCTATTAATACCCTATGTACATCGTGCATTAAATTGTTCGCCCCATGAATAATAAGCATGCACATAATATTATTTATCTTACATGAGTACATCATATTATTGATCGTACATACCCCATCCAAGTCAAATCATTTCCAGCC?AACACGCATATCACCACCCATATTCCACGAGCTTAATCACCAAGCCGCGG
Lebanon_LI05.1	LI05	ASC029	A025	Beja-Pereira et al., 2004; Science	A	AY569505	479	domestic donkey	Asia	Asia central-west	Lebanon	AAACGACAACAATTTACCCTCATGTGCCATGTCAGTATTAAAATACACCCCCGC?ACAACACCATATCAGCTCAACATACAATACTCTATTAATGCCCTATGTACGTCGTGCATTAAATTGTTTGCCCCATGAATAATAAGCATGTGCATAATATTATTTATCTTACATAGGTACATTATATTATTGGTCGTACATACCCCATCCAAGTCAAATCATTTCCAGTC?AACACGCATATCACCACCCATATTCCACGAGCTTAATCACCAAGCCGCGG
Lebanon_LI05.2	LI05	ASC030	A025	Beja-Pereira et al., 2004; Science	A	AY569505	479	domestic donkey	Asia	Asia central-west	Lebanon	AAACGACAACAATTTACCCTCATGTGCCATGTCAGTATTAAAATACACCCCCGC?ACAACACCATATCAGCTCAACATACAATACTCTATTAATGCCCTATGTACGTCGTGCATTAAATTGTTTGCCCCATGAATAATAAGCATGTGCATAATATTATTTATCTTACATAGGTACATTATATTATTGGTCGTACATACCCCATCCAAGTCAAATCATTTCCAGTC?AACACGCATATCACCACCCATATTCCACGAGCTTAATCACCAAGCCGCGG
Lebanon_LI12.1	LI12	ASC031	B007	Beja-Pereira et al., 2004; Science	B	AY569506	479	domestic donkey	Asia	Asia central-west	Lebanon	AAACGACAGCAATTTATCCTCATGTGCTATGTCAGTATTAAAATACACCCCCGC?ACAACACCATATCAGCTCAACATACAATACTCTATTAATACCCTATGTACATCGTGCATTAAATTGTTCGCCCCATGAATAATAAGCATGTACATAATATTATTTATCTTACATGAGTACATCATATTATTGATCGTACATACCCCATCCAAGTCAAATCATTTCCAGCC?AACACGCATATCACCACCCATATTCCACGAGCTTAATCACCAAGCCGCGG
Lebanon_LI12.2	LI12	ASC032	B007	Beja-Pereira et al., 2004; Science	B	AY569506	479	domestic donkey	Asia	Asia central-west	Lebanon	AAACGACAGCAATTTATCCTCATGTGCTATGTCAGTATTAAAATACACCCCCGC?ACAACACCATATCAGCTCAACATACAATACTCTATTAATACCCTATGTACATCGTGCATTAAATTGTTCGCCCCATGAATAATAAGCATGTACATAATATTATTTATCTTACATGAGTACATCATATTATTGATCGTACATACCCCATCCAAGTCAAATCATTTCCAGCC?AACACGCATATCACCACCCATATTCCACGAGCTTAATCACCAAGCCGCGG
Lebanon_LI12.3	LI12	ASC033	B007	Beja-Pereira et al., 2004; Science	B	AY569506	479	domestic donkey	Asia	Asia central-west	Lebanon	AAACGACAGCAATTTATCCTCATGTGCTATGTCAGTATTAAAATACACCCCCGC?ACAACACCATATCAGCTCAACATACAATACTCTATTAATACCCTATGTACATCGTGCATTAAATTGTTCGCCCCATGAATAATAAGCATGTACATAATATTATTTATCTTACATGAGTACATCATATTATTGATCGTACATACCCCATCCAAGTCAAATCATTTCCAGCC?AACACGCATATCACCACCCATATTCCACGAGCTTAATCACCAAGCCGCGG
Libya_AL04.1	AL04	AFN006	A001	Beja-Pereira et al., 2004; Science	A	AY569472	479	domestic donkey	Africa	Africa north	Libya	AAACGACAACAATTTATCCTCATGTGCCATGTCAGTATTAAAATACACCCCCGC?ACAACACCATATCAGCTCAACATACAATACTCTATTAATGCCCTATGTACGTCGTGCATTAAATTGTTTGCCCCATGAATAATAAGCATGTGCATAATATTATTTATCTTACATAAGTACATTATATTATTGGTCGTACATACCCCATCCAAGTCAAATCATTTCCAGTC?AACACGCATATCACCACCCATATTCCACGAGCTTAATCACCAAGCCGCGG
Libya_CH02.1	CH02	AFN007	B001	Beja-Pereira et al., 2004; Science	B	AY569493	479	domestic donkey	Africa	Africa north	Libya	AAACGACAGCAATTCATCCTCATGTGCTATGTCAGTATTAAAATACACCCCCGC?ACAACACCATATCAGCTCAACATACAATACTCTATTAATACCCTATGTACATCGTGCATTAAATTGTTCGCCCCATGAATAATAAGCATGTACATAATATTATTTATCTTACATGAGTACATCATATTATTGATCGTACATACCCCATCCAAGTCAAATCATTTCCAGCC?AACACGCATATCACCACCCATATTCCACGAGCTTAATCACCAAGCCGCGG
Libya_IR14.1	IR14	AFN008	B001	Beja-Pereira et al., 2004; Science	B	AY569468	479	domestic donkey	Africa	Africa north	Libya	AAACGACAGCAATTCATCCTCATGTGCTATGTCAGTATTAAAATACACCCCCGC?ACAACACCATATCAGCTCAACATACAATACTCTATTAATACCCTATGTACATCGTGCATTAAATTGTTCGCCCCATGAATAATAAGCATGTACATAATATTATTTATCTTACATGAGTACATCATATTATTGATCGTACATACCCCATCCAAGTCAAATCATTTCCAGCC?AACACGCATATCACCACCCATATTCCACGAGCTTAATCACCAAGCCGCGG
Libya_IR14.2	IR14	AFN009	B001	Beja-Pereira et al., 2004; Science	B	AY569468	479	domestic donkey	Africa	Africa north	Libya	AAACGACAGCAATTCATCCTCATGTGCTATGTCAGTATTAAAATACACCCCCGC?ACAACACCATATCAGCTCAACATACAATACTCTATTAATACCCTATGTACATCGTGCATTAAATTGTTCGCCCCATGAATAATAAGCATGTACATAATATTATTTATCTTACATGAGTACATCATATTATTGATCGTACATACCCCATCCAAGTCAAATCATTTCCAGCC?AACACGCATATCACCACCCATATTCCACGAGCTTAATCACCAAGCCGCGG
Libya_IR14.3	IR14	AFN010	B001	Beja-Pereira et al., 2004; Science	B	AY569468	479	domestic donkey	Africa	Africa north	Libya	AAACGACAGCAATTCATCCTCATGTGCTATGTCAGTATTAAAATACACCCCCGC?ACAACACCATATCAGCTCAACATACAATACTCTATTAATACCCTATGTACATCGTGCATTAAATTGTTCGCCCCATGAATAATAAGCATGTACATAATATTATTTATCTTACATGAGTACATCATATTATTGATCGTACATACCCCATCCAAGTCAAATCATTTCCAGCC?AACACGCATATCACCACCCATATTCCACGAGCTTAATCACCAAGCCGCGG
Libya_IR14.4	IR14	AFN011	B001	Beja-Pereira et al., 2004; Science	B	AY569468	479	domestic donkey	Africa	Africa north	Libya	AAACGACAGCAATTCATCCTCATGTGCTATGTCAGTATTAAAATACACCCCCGC?ACAACACCATATCAGCTCAACATACAATACTCTATTAATACCCTATGTACATCGTGCATTAAATTGTTCGCCCCATGAATAATAAGCATGTACATAATATTATTTATCTTACATGAGTACATCATATTATTGATCGTACATACCCCATCCAAGTCAAATCATTTCCAGCC?AACACGCATATCACCACCCATATTCCACGAGCTTAATCACCAAGCCGCGG
Libya_IT43.1	IT43	AFN012	B002	Beja-Pereira et al., 2004; Science	B	AY569500	479	domestic donkey	Africa	Africa north	Libya	AAACGACAGCAATTCATCCTCATGTGCTATGTCAGTATTAAAATACACCCCCGC?ACAACACCATATCAGCTCAACATACAATACTCTATTAATACCCTATGTACATCGTGCATTAAATTGTCCGCCCCATGAATAATAAGCATGTACATAATATTATTTATCTTACATGAGTACATCATATTATTGATCGTACATACCCCATCCAAGTCAAATCATTTCCAGCC?AACACGCATATCACCACCCATATTCCACGAGCTTAATCACCAAGCCGCGG
Libya_IT43.2	IT43	AFN013	B002	Beja-Pereira et al., 2004; Science	B	AY569500	479	domestic donkey	Africa	Africa north	Libya	AAACGACAGCAATTCATCCTCATGTGCTATGTCAGTATTAAAATACACCCCCGC?ACAACACCATATCAGCTCAACATACAATACTCTATTAATACCCTATGTACATCGTGCATTAAATTGTCCGCCCCATGAATAATAAGCATGTACATAATATTATTTATCTTACATGAGTACATCATATTATTGATCGTACATACCCCATCCAAGTCAAATCATTTCCAGCC?AACACGCATATCACCACCCATATTCCACGAGCTTAATCACCAAGCCGCGG
Mali_AL04.1	AL04	AFW064	A001	Beja-Pereira et al., 2004; Science	A	AY569472	479	domestic donkey	Africa	Africa west	Mali	AAACGACAACAATTTATCCTCATGTGCCATGTCAGTATTAAAATACACCCCCGC?ACAACACCATATCAGCTCAACATACAATACTCTATTAATGCCCTATGTACGTCGTGCATTAAATTGTTTGCCCCATGAATAATAAGCATGTGCATAATATTATTTATCTTACATAAGTACATTATATTATTGGTCGTACATACCCCATCCAAGTCAAATCATTTCCAGTC?AACACGCATATCACCACCCATATTCCACGAGCTTAATCACCAAGCCGCGG
Mali_AL04.2	AL04	AFW065	A001	Beja-Pereira et al., 2004; Science	A	AY569472	479	domestic donkey	Africa	Africa west	Mali	AAACGACAACAATTTATCCTCATGTGCCATGTCAGTATTAAAATACACCCCCGC?ACAACACCATATCAGCTCAACATACAATACTCTATTAATGCCCTATGTACGTCGTGCATTAAATTGTTTGCCCCATGAATAATAAGCATGTGCATAATATTATTTATCTTACATAAGTACATTATATTATTGGTCGTACATACCCCATCCAAGTCAAATCATTTCCAGTC?AACACGCATATCACCACCCATATTCCACGAGCTTAATCACCAAGCCGCGG
Mali_BF05.1	BF05	AFW066	A002	Beja-Pereira et al., 2004; Science	A	AY569486	479	domestic donkey	Africa	Africa west	Mali	AAACGACAACAATTTATCCTCATGTGCCATGTCAGTATTAAAATACACCCCCGC?ACAACACCATATCAGCTCAACATACAATACTCTATTAATGCCCTATGTACGTCGTGCATTAAATTGTTTGCCCCATGAATAATAAGCATGTACATAATATTATTTATCTTACATAAGTACATTATATTATTGGTCGTACATACCCCATCCAAGTCAAATCATTTCCAGTC?AACACGCATATCACCACCCATATTCCACGAGCTTAATCACCAAGCCGCGG
Mali_ML01.1	ML01	AFW067	A050	Beja-Pereira et al., 2004; Science	A	AY569509	479	domestic donkey	Africa	Africa west	Mali	AAACGACAACAATTTATCCTCATGTGCCATGTCAGTATTAAAATACACCCCCGC?ACAACACCATATCAGCTCAACATACAATACTCTATTAATGCCCTATGTACGTCGTGCATTAAATTGTTTGCCCCATGAATAATAAGCATGTGCATAATATTATTTATCTTACATAAGTACATTATATTATTGGTCGTACATACCCCATCCAAGTCAAATCATCTCCAGTC?AACACGCATATCACCACCCATATTCCACGAGCTTAATCACCAAGCCGCGG
Mali_ML12.1	ML12	AFW068	A016	Beja-Pereira et al., 2004; Science	A	AY569510	479	domestic donkey	Africa	Africa west	Mali	AAACGACAACAATTTATCCTCATGTGCCATGTCAGTATTAAAATACACCCCCGC?ACAACACCATATCAGCTCAACATACAATACTCTATTAATGCCCTATGTACGTCGTGCATTAGATTGTTTGCCCCATGAATAATAAGCATGTGCATAATATTATTTATCTTACATAAGTACATTATATTATTGGTCGTACATACCCCATCCAAGTCAAATCATTTCCAGTC?AACACGCATATCACCACCCATATTCCACGAGCTTAATCACCAAGCCGCGG
Mauritania_BF05.1	BF05	AFW069	A002	Beja-Pereira et al., 2004; Science	A	AY569486	479	domestic donkey	Africa	Africa west	Mauritania	AAACGACAACAATTTATCCTCATGTGCCATGTCAGTATTAAAATACACCCCCGC?ACAACACCATATCAGCTCAACATACAATACTCTATTAATGCCCTATGTACGTCGTGCATTAAATTGTTTGCCCCATGAATAATAAGCATGTACATAATATTATTTATCTTACATAAGTACATTATATTATTGGTCGTACATACCCCATCCAAGTCAAATCATTTCCAGTC?AACACGCATATCACCACCCATATTCCACGAGCTTAATCACCAAGCCGCGG
Mauritania_EG03.1	EG03	AFW070	A010	Beja-Pereira et al., 2004; Science	A	AY569498	479	domestic donkey	Africa	Africa west	Mauritania	AAACGACAACAATTTATCCTCATGTGCCATGTCAGTATTAAAATACACCCCCGC?ACAACACCATATTAGCTCAACATACAATACTCTATTAATGCCCTATGTACGTCGTGCATTAAATTGTTTGCCCCATGAATAATAAGCATGTACATAATGTTATTTATCTTACATAAGTACATTATATTATTGGTCGTACATACCCCATCCAAGTCAAATCATTTCCAGTC?AACACGCATATCACCACCCATATTCCACGAGCTTAATCACCAAGCCGCGG
Mauritania_EG03.2	EG03	AFW071	A010	Beja-Pereira et al., 2004; Science	A	AY569498	479	domestic donkey	Africa	Africa west	Mauritania	AAACGACAACAATTTATCCTCATGTGCCATGTCAGTATTAAAATACACCCCCGC?ACAACACCATATTAGCTCAACATACAATACTCTATTAATGCCCTATGTACGTCGTGCATTAAATTGTTTGCCCCATGAATAATAAGCATGTACATAATGTTATTTATCTTACATAAGTACATTATATTATTGGTCGTACATACCCCATCCAAGTCAAATCATTTCCAGTC?AACACGCATATCACCACCCATATTCCACGAGCTTAATCACCAAGCCGCGG
Mauritania_ET12.1	ET12	AFW072	B013	Beja-Pereira et al., 2004; Science	B	AY569535	479	domestic donkey	Africa	Africa west	Mauritania	GAACGACAGCAATGCATCCTCATGTGCTATGTCAGTATTAAAATACACCCCCGC?ACAACACCATATCAGCTCAACATACAATACTCTATTAATACCCTATGTACATCGTGCATTAAATTGTTCGCCCCATGAATAATAAGCATGTACATAATATTATTTATCTTACATGAGTACATCATATTATTGATCGTACATACCCCATCCAAGTCAAATCATTTCCAGCC?AACACGCATATCACCACCCATATTCCACGAGCTTAATCACCAAGCCGCGG
Mongolia_AL04.1	AL04	ASE288	A001	Beja-Pereira et al., 2004; Science	A	AY569472	479	domestic donkey	Asia	Asia east	Mongolia	AAACGACAACAATTTATCCTCATGTGCCATGTCAGTATTAAAATACACCCCCGC?ACAACACCATATCAGCTCAACATACAATACTCTATTAATGCCCTATGTACGTCGTGCATTAAATTGTTTGCCCCATGAATAATAAGCATGTGCATAATATTATTTATCTTACATAAGTACATTATATTATTGGTCGTACATACCCCATCCAAGTCAAATCATTTCCAGTC?AACACGCATATCACCACCCATATTCCACGAGCTTAATCACCAAGCCGCGG
Mongolia_CH02.1	CH02	ASE289	B001	Beja-Pereira et al., 2004; Science	B	AY569493	479	domestic donkey	Asia	Asia east	Mongolia	AAACGACAGCAATTCATCCTCATGTGCTATGTCAGTATTAAAATACACCCCCGC?ACAACACCATATCAGCTCAACATACAATACTCTATTAATACCCTATGTACATCGTGCATTAAATTGTTCGCCCCATGAATAATAAGCATGTACATAATATTATTTATCTTACATGAGTACATCATATTATTGATCGTACATACCCCATCCAAGTCAAATCATTTCCAGCC?AACACGCATATCACCACCCATATTCCACGAGCTTAATCACCAAGCCGCGG
Mongolia_CH02.2	CH02	ASE290	B001	Beja-Pereira et al., 2004; Science	B	AY569493	479	domestic donkey	Asia	Asia east	Mongolia	AAACGACAGCAATTCATCCTCATGTGCTATGTCAGTATTAAAATACACCCCCGC?ACAACACCATATCAGCTCAACATACAATACTCTATTAATACCCTATGTACATCGTGCATTAAATTGTTCGCCCCATGAATAATAAGCATGTACATAATATTATTTATCTTACATGAGTACATCATATTATTGATCGTACATACCCCATCCAAGTCAAATCATTTCCAGCC?AACACGCATATCACCACCCATATTCCACGAGCTTAATCACCAAGCCGCGG
Morocco_AL17.1	AL17	AFN023	A002	Beja-Pereira et al., 2004; Science	A	AY569473	479	domestic donkey	Africa	Africa north	Morocco	AAACGACAACAATTTATCCTCATGTGCCATGTCAGTATTAAAATACACCCCCGC?ACAACACCATATCAGCTCAACATACAATACTCTATTAATGCCCTATGTACGTCGTGCATTAAATTGTTTGCCCCATGAATAATAAGCATGTACATAATATTATTTATCTTACATAAGTACATTATATTATTGGTCGTACATACCCCATCCAAGTCAAATCATTTCCAGTC?AACACGCATATCACCACCCATATTCCACGAGCTTAATCACCAAGCCGCGG
Morocco_CH02.1	CH02	AFN024	B001	Beja-Pereira et al., 2004; Science	B	AY569493	479	domestic donkey	Africa	Africa north	Morocco	AAACGACAGCAATTCATCCTCATGTGCTATGTCAGTATTAAAATACACCCCCGC?ACAACACCATATCAGCTCAACATACAATACTCTATTAATACCCTATGTACATCGTGCATTAAATTGTTCGCCCCATGAATAATAAGCATGTACATAATATTATTTATCTTACATGAGTACATCATATTATTGATCGTACATACCCCATCCAAGTCAAATCATTTCCAGCC?AACACGCATATCACCACCCATATTCCACGAGCTTAATCACCAAGCCGCGG
Morocco_MA01.1	MA01	AFN025	A001	Beja-Pereira et al., 2004; Science	A	AY569507	479	domestic donkey	Africa	Africa north	Morocco	AAACGACAACAATTTATCCTCATGTGCCATGTCAGTATTAAAATACACCCCCGC?ACAACACCATATCAGCTCAACATACAATACTCTATTAATGCCCTATGTACGTCGTGCATTAAATTGTTTGCCCCATGAATAATAAGCATGTGCATAATATTATTTATCTTACATAAGTACATTATATTATTGGTCGTACATACCCCATCCAAGTCAAATCATTTCCAGTC?AACACGCATATCACCACCCATATTCCACGAGCTTAATCACCAAGCCGCGG
Morocco_MAol5.1	MAol5	AFN026	B010	Beja-Pereira et al., 2004; Science	B	AY569508	479	domestic donkey	Africa	Africa north	Morocco	AAACGACAGCAATTCATCCTCATGTGCTATGTCAGTATTAAAATACACCCCCGC?ACAACACCATATCAGCTCAACATACAATACTCTATTAATACCCTATGTACATCGTGCATTAAATTGTTCGCCCCATGAATAATAAGCATGTACATAATATTATTTATCTTACATGAGTACATCATATTATTGGTCGTACATACCCCATCCAAGTCAAATCATTTCCAGCC?AACACGCATATCACCACCCATATTCCACGAGCTTAATCACCAAGCCGCGG
Morocco_MAol5.2	MAol5	AFN027	B010	Beja-Pereira et al., 2004; Science	B	AY569508	479	domestic donkey	Africa	Africa north	Morocco	AAACGACAGCAATTCATCCTCATGTGCTATGTCAGTATTAAAATACACCCCCGC?ACAACACCATATCAGCTCAACATACAATACTCTATTAATACCCTATGTACATCGTGCATTAAATTGTTCGCCCCATGAATAATAAGCATGTACATAATATTATTTATCTTACATGAGTACATCATATTATTGGTCGTACATACCCCATCCAAGTCAAATCATTTCCAGCC?AACACGCATATCACCACCCATATTCCACGAGCTTAATCACCAAGCCGCGG
Morocco_MO02.1	MO02	AFN028	B004	Beja-Pereira et al., 2004; Science	B	AY569512	479	domestic donkey	Africa	Africa north	Morocco	AAACGACAGCAATTCATCCTCATGTGCTATGTCAGTATTAAAATACACCCCCGC?ACAACACCATATCAGCTCAACATACAATACTCTATTAATACCCTATGTACATCGTGCATTAAATTGTTCGCCCCATGAATAATAAGCATGTACATAATATTATTTATCTTACATAAGTACATCATATTATTGATCGTACATACCCCATCCAAGTCAAATCATTTCTAGCC?AACACGCATATCACCACCCATATTCCACGAGCTTAATCACCAAGCCGCGG
Nepal_AL04.1	AL04	ASS015	A001	Beja-Pereira et al., 2004; Science	A	AY569472	479	domestic donkey	Asia	Asia south	Nepal	AAACGACAACAATTTATCCTCATGTGCCATGTCAGTATTAAAATACACCCCCGC?ACAACACCATATCAGCTCAACATACAATACTCTATTAATGCCCTATGTACGTCGTGCATTAAATTGTTTGCCCCATGAATAATAAGCATGTGCATAATATTATTTATCTTACATAAGTACATTATATTATTGGTCGTACATACCCCATCCAAGTCAAATCATTTCCAGTC?AACACGCATATCACCACCCATATTCCACGAGCTTAATCACCAAGCCGCGG
Nepal_AL17.1	AL17	ASS016	A002	Beja-Pereira et al., 2004; Science	A	AY569473	479	domestic donkey	Asia	Asia south	Nepal	AAACGACAACAATTTATCCTCATGTGCCATGTCAGTATTAAAATACACCCCCGC?ACAACACCATATCAGCTCAACATACAATACTCTATTAATGCCCTATGTACGTCGTGCATTAAATTGTTTGCCCCATGAATAATAAGCATGTACATAATATTATTTATCTTACATAAGTACATTATATTATTGGTCGTACATACCCCATCCAAGTCAAATCATTTCCAGTC?AACACGCATATCACCACCCATATTCCACGAGCTTAATCACCAAGCCGCGG
Nepal_AZ01.1	AZ01	ASS017	B005	Beja-Pereira et al., 2004; Science	B	AY569484	479	domestic donkey	Asia	Asia south	Nepal	AAACGACAGCAATTCATCCTCATGTGCTATGTCAGTATTAAAATACACCCCCGC?ACAACACCATATCAGCTCAACATACAATACTCTATTAATACCCTATGTACGTCGTGCATTAAATTGTTCGCCCCATGAATAATAAGCATGTACATAATATTATTTATCTTACATGAGTACATCATATTATTGATCGTACATACCCCATCCAAGTCAAATCATTTCCAGCC?AACACGCATATCACCACCCATATTCCACGAGCTTAATCACCAAGCCGCGG
Nepal_KE03.1	KE03	ASS018	A004	Beja-Pereira et al., 2004; Science	A	AY569481	479	domestic donkey	Asia	Asia south	Nepal	AAACGACAACAATTTATCCTCATGTGCCATGTCAGTATTAAAATACACCCCCGC?ACAACACCATATCAGCTCAACATACAATACTCTATTAATGCCCTATGTACATCGTGCATTAAATTGTTTGCCCCATGAATAATAAGCATGTGCATAATATTATTTATCTTACATAAGTACATTATATTATTGGTCGTACATACCCCATCCAAGTCAAATCATTTCCAGTC?AACACGCATATCACCACCCATATTCCACGAGCTTAATCACCAAGCCGCGG
Niger_CR31.1	CR31	AFW073	B001	Beja-Pereira et al., 2004; Science	B	AY569496	479	domestic donkey	Africa	Africa west	Niger	AAACGACAGCAATTCATCCTCATGTGCTATGTCAGTATTAAAATACACCCCCGC?ACAACACCATATCAGCTCAACATACAATACTCTATTAATACCCTATGTACATCGTGCATTAAATTGTTCGCCCCATGAATAATAAGCATGTACATAATATTATTTATCTTACATGAGTACATCATATTATTGATCGTACATACCCCATCCAAGTCAAATCATTTCCAGCC?AACACGCATATCACCACCCATATTCCACGAGCTTAATCACCAAGCCGCGG
Niger_EG03.1	EG03	AFW074	A010	Beja-Pereira et al., 2004; Science	A	AY569498	479	domestic donkey	Africa	Africa west	Niger	AAACGACAACAATTTATCCTCATGTGCCATGTCAGTATTAAAATACACCCCCGC?ACAACACCATATTAGCTCAACATACAATACTCTATTAATGCCCTATGTACGTCGTGCATTAAATTGTTTGCCCCATGAATAATAAGCATGTACATAATGTTATTTATCTTACATAAGTACATTATATTATTGGTCGTACATACCCCATCCAAGTCAAATCATTTCCAGTC?AACACGCATATCACCACCCATATTCCACGAGCTTAATCACCAAGCCGCGG
Niger_EG03.2	EG03	AFW075	A010	Beja-Pereira et al., 2004; Science	A	AY569498	479	domestic donkey	Africa	Africa west	Niger	AAACGACAACAATTTATCCTCATGTGCCATGTCAGTATTAAAATACACCCCCGC?ACAACACCATATTAGCTCAACATACAATACTCTATTAATGCCCTATGTACGTCGTGCATTAAATTGTTTGCCCCATGAATAATAAGCATGTACATAATGTTATTTATCTTACATAAGTACATTATATTATTGGTCGTACATACCCCATCCAAGTCAAATCATTTCCAGTC?AACACGCATATCACCACCCATATTCCACGAGCTTAATCACCAAGCCGCGG
Niger_NW02.1	NW02	AFW076	A051	Beja-Pereira et al. Unpublished	A		479	domestic donkey	Africa	Africa west	Niger	AAACGACAACAATTTATCCTCATGTGCCATGTCAGTATTAAAATACACCCCCGC?ACAACACCATATCAGCTCAACATACAATACACTATTAATGCCCTATGTACGTCGTGCATTAAGTTGTTTGCCCCATGAATAATAAGCATGTGCATAATATTATTTATCTTACATAGGTACATTATATTATTGGTCGTACATACCCCATCCAAGTCAAATCATTTCCAGTC?AACACGCGTATCACCACCCATATTCCACGAGCTTAATCACCAAGCCGCGG
Niger_SPi03.1	SPi03	AFW077	B027	Beja-Pereira et al., 2004; Science	B	AY569522	479	domestic donkey	Africa	Africa west	Niger	AAACGACAGCAATTCATCCTCATGTGCTATGTCAGTATTAAAATACACCCCCGC?ACAACACCATATCAGCTCAACATACAATACTCTATTAATACCCTATGTACATCGTGCATTAAATTGTTTGCCCCATGAATAATAAGCATGTACATAATATTATTTATCTTACATGAGTACATTATATTATTGGTCGTGCATACCCCATCCAAGTCAAATCATTTCCAGCC?AACACGCATATCACCACCCATATTCCACGAGCTTAATCACCAAGCCGCGG
Niger_SU20.1	SU20	AFW078	A007	Beja-Pereira et al., 2004; Science	A	AY569524	479	domestic donkey	Africa	Africa west	Niger	AAACGACAACAATTTATCCTCATGTGCCATGTCAGTATTAAAATACACCCCCGC?ACAACACCATATCAGCTCAACATACAATACTCTATTAATGCCCTATGTACGTCGTGCATTAAATTGTTTGCCCCATGAATAATAAGCATGCGCATAATATTATTTATCTTACATAAGTACATTATATTATTGGTCGTACATACCCCATCCAAGTCAAATCATTTCCAGTC?AACACGCATATCACCACCCATATTCCACGAGCTTAATCACCAAGCCGCGG
Oman_AL04.1	AL04	ASA001	A001	Beja-Pereira et al., 2004; Science	A	AY569472	479	domestic donkey	Asia	Asia arabia	Oman	AAACGACAACAATTTATCCTCATGTGCCATGTCAGTATTAAAATACACCCCCGC?ACAACACCATATCAGCTCAACATACAATACTCTATTAATGCCCTATGTACGTCGTGCATTAAATTGTTTGCCCCATGAATAATAAGCATGTGCATAATATTATTTATCTTACATAAGTACATTATATTATTGGTCGTACATACCCCATCCAAGTCAAATCATTTCCAGTC?AACACGCATATCACCACCCATATTCCACGAGCTTAATCACCAAGCCGCGG
Oman_AL04.2	AL04	ASA002	A001	Beja-Pereira et al., 2004; Science	A	AY569472	479	domestic donkey	Asia	Asia arabia	Oman	AAACGACAACAATTTATCCTCATGTGCCATGTCAGTATTAAAATACACCCCCGC?ACAACACCATATCAGCTCAACATACAATACTCTATTAATGCCCTATGTACGTCGTGCATTAAATTGTTTGCCCCATGAATAATAAGCATGTGCATAATATTATTTATCTTACATAAGTACATTATATTATTGGTCGTACATACCCCATCCAAGTCAAATCATTTCCAGTC?AACACGCATATCACCACCCATATTCCACGAGCTTAATCACCAAGCCGCGG
Oman_AS01.1	AS01	ASA003	A003	Beja-Pereira et al., 2004; Science	A	AY569477	479	domestic donkey	Asia	Asia arabia	Oman	AAACGACAACAATTTATCCTCATGTGCCATGTCAGTATTAAAATACACCCCCGC?ACAACACCATATCAGCTCAACATACAATACTCTATTAATGCCCTATGTACGTCGTGCATTAAATTGTTTGCCCCATGAATAATAAGCATGTACATAATATTATTTATCTTACATAGGTACATTATATTATTGGTCGTACATACCCCATCCAAGTCAAATCATTTCCAGTC?AACACGCATATCACCACCCATATTCCACGAGCTTAATCACCAAGCCGCGG
Oman_AS01.2	AS01	ASA004	A003	Beja-Pereira et al., 2004; Science	A	AY569477	479	domestic donkey	Asia	Asia arabia	Oman	AAACGACAACAATTTATCCTCATGTGCCATGTCAGTATTAAAATACACCCCCGC?ACAACACCATATCAGCTCAACATACAATACTCTATTAATGCCCTATGTACGTCGTGCATTAAATTGTTTGCCCCATGAATAATAAGCATGTACATAATATTATTTATCTTACATAGGTACATTATATTATTGGTCGTACATACCCCATCCAAGTCAAATCATTTCCAGTC?AACACGCATATCACCACCCATATTCCACGAGCTTAATCACCAAGCCGCGG
Oman_ML12.1	ML12	ASA005	A016	Beja-Pereira et al., 2004; Science	A	AY569510	479	domestic donkey	Asia	Asia arabia	Oman	AAACGACAACAATTTATCCTCATGTGCCATGTCAGTATTAAAATACACCCCCGC?ACAACACCATATCAGCTCAACATACAATACTCTATTAATGCCCTATGTACGTCGTGCATTAGATTGTTTGCCCCATGAATAATAAGCATGTGCATAATATTATTTATCTTACATAAGTACATTATATTATTGGTCGTACATACCCCATCCAAGTCAAATCATTTCCAGTC?AACACGCATATCACCACCCATATTCCACGAGCTTAATCACCAAGCCGCGG
Paquistan_AL04.1	AL04	ASS019	A001	Beja-Pereira et al., 2004; Science	A	AY569472	479	domestic donkey	Asia	Asia south	Paquistan	AAACGACAACAATTTATCCTCATGTGCCATGTCAGTATTAAAATACACCCCCGC?ACAACACCATATCAGCTCAACATACAATACTCTATTAATGCCCTATGTACGTCGTGCATTAAATTGTTTGCCCCATGAATAATAAGCATGTGCATAATATTATTTATCTTACATAAGTACATTATATTATTGGTCGTACATACCCCATCCAAGTCAAATCATTTCCAGTC?AACACGCATATCACCACCCATATTCCACGAGCTTAATCACCAAGCCGCGG
Paquistan_AL18.1	AL18	ASS020	A001	Beja-Pereira et al., 2004; Science	A	AY569474	479	domestic donkey	Asia	Asia south	Paquistan	AAACGACAACAATTTATCCTCATGTGCCATGTCAGTATTAAAATACACCCCCGC?ACAACACCATATCAGCTCAACATACAATACTCTATTAATGCCCTATGTACGTCGTGCATTAAATTGTTTGCCCCATGAATAATAAGCATGTGCATAATATTATTTATCTTACATAAGTACATTATATTATTGGTCGTACATACCCCATCCAAGTCAAATCATTTCCAGTC?AACACGCATATCACCACCCATATTCCACGAGCTTAATCACCAAGCCGCGG
Paquistan_AL18.2	AL18	ASS021	A001	Beja-Pereira et al., 2004; Science	A	AY569474	479	domestic donkey	Asia	Asia south	Paquistan	AAACGACAACAATTTATCCTCATGTGCCATGTCAGTATTAAAATACACCCCCGC?ACAACACCATATCAGCTCAACATACAATACTCTATTAATGCCCTATGTACGTCGTGCATTAAATTGTTTGCCCCATGAATAATAAGCATGTGCATAATATTATTTATCTTACATAAGTACATTATATTATTGGTCGTACATACCCCATCCAAGTCAAATCATTTCCAGTC?AACACGCATATCACCACCCATATTCCACGAGCTTAATCACCAAGCCGCGG
Paquistan_IR05.1	IR05	ASS022	A060	Beja-Pereira et al. Unpublished	A		479	domestic donkey	Asia	Asia south	Paquistan	AAACGACAACAATTTATCCTCATGTGCCATGTCAGTATTAAAATTCACCCCCGC?ACAACACCATATCAGCTCAACATACAATACTCTATTAATGCCCTATGTACGTCGTGCATTAGATTGTTTGCCCCATGAATAATAAGCATGTACATGATATTATTTATTTTACATAAGTACATTATATTATTGGTCGTACATACCCCATCCAAGTCAAATCATTTCCAGTC?AACACGCATATCACCACCCATATTCCACGAGCTTAATCACCAAGCCGCGG
Poland_AL04.1	AL04	EUE004	A001	Beja-Pereira et al., 2004; Science	A	AY569472	479	domestic donkey	Europe	Europe east	Poland	AAACGACAACAATTTATCCTCATGTGCCATGTCAGTATTAAAATACACCCCCGC?ACAACACCATATCAGCTCAACATACAATACTCTATTAATGCCCTATGTACGTCGTGCATTAAATTGTTTGCCCCATGAATAATAAGCATGTGCATAATATTATTTATCTTACATAAGTACATTATATTATTGGTCGTACATACCCCATCCAAGTCAAATCATTTCCAGTC?AACACGCATATCACCACCCATATTCCACGAGCTTAATCACCAAGCCGCGG
Poland_AL04.2	AL04	EUE005	A001	Beja-Pereira et al., 2004; Science	A	AY569472	479	domestic donkey	Europe	Europe east	Poland	AAACGACAACAATTTATCCTCATGTGCCATGTCAGTATTAAAATACACCCCCGC?ACAACACCATATCAGCTCAACATACAATACTCTATTAATGCCCTATGTACGTCGTGCATTAAATTGTTTGCCCCATGAATAATAAGCATGTGCATAATATTATTTATCTTACATAAGTACATTATATTATTGGTCGTACATACCCCATCCAAGTCAAATCATTTCCAGTC?AACACGCATATCACCACCCATATTCCACGAGCTTAATCACCAAGCCGCGG
Poland_HU07.1	HU07	EUE006	B012	Beja-Pereira et al., 2004; Science	B	AY569499	479	domestic donkey	Europe	Europe east	Poland	AAACGACAGCAATTCATCCTCATGTGCTATGTCAGTATTAAAATACACCCCCGC?ACAACACCATATCAGCTCAACATACAATACTCTATTAATACCCTATGTACATCGTGCATTAAATTGTTTGCCCCATGAATAATAAGCATGTACATAATATTATTTATCTTACATGAGTACATCATATTATTGATCGTACATACCCCATCCAAGTCAAATCATTTCCAGCC?AACACGCATATCACCACCCATATTCCACGAGCTTAATCACCAAGCCGCGG
Poland_HU07.2	HU07	EUE007	B012	Beja-Pereira et al., 2004; Science	B	AY569499	479	domestic donkey	Europe	Europe east	Poland	AAACGACAGCAATTCATCCTCATGTGCTATGTCAGTATTAAAATACACCCCCGC?ACAACACCATATCAGCTCAACATACAATACTCTATTAATACCCTATGTACATCGTGCATTAAATTGTTTGCCCCATGAATAATAAGCATGTACATAATATTATTTATCTTACATGAGTACATCATATTATTGATCGTACATACCCCATCCAAGTCAAATCATTTCCAGCC?AACACGCATATCACCACCCATATTCCACGAGCTTAATCACCAAGCCGCGG
Poland_HU07.3	HU07	EUE008	B012	Beja-Pereira et al., 2004; Science	B	AY569499	479	domestic donkey	Europe	Europe east	Poland	AAACGACAGCAATTCATCCTCATGTGCTATGTCAGTATTAAAATACACCCCCGC?ACAACACCATATCAGCTCAACATACAATACTCTATTAATACCCTATGTACATCGTGCATTAAATTGTTTGCCCCATGAATAATAAGCATGTACATAATATTATTTATCTTACATGAGTACATCATATTATTGATCGTACATACCCCATCCAAGTCAAATCATTTCCAGCC?AACACGCATATCACCACCCATATTCCACGAGCTTAATCACCAAGCCGCGG
Portugal_AL04.1	AL04	EUW006	A001	Beja-Pereira et al., 2004; Science	A	AY569472	479	domestic donkey	Europe	Europe west	Portugal	AAACGACAACAATTTATCCTCATGTGCCATGTCAGTATTAAAATACACCCCCGC?ACAACACCATATCAGCTCAACATACAATACTCTATTAATGCCCTATGTACGTCGTGCATTAAATTGTTTGCCCCATGAATAATAAGCATGTGCATAATATTATTTATCTTACATAAGTACATTATATTATTGGTCGTACATACCCCATCCAAGTCAAATCATTTCCAGTC?AACACGCATATCACCACCCATATTCCACGAGCTTAATCACCAAGCCGCGG
Portugal_IR14.1	IR14	EUW007	B001	Beja-Pereira et al., 2004; Science	B	AY569468	479	domestic donkey	Europe	Europe west	Portugal	AAACGACAGCAATTCATCCTCATGTGCTATGTCAGTATTAAAATACACCCCCGC?ACAACACCATATCAGCTCAACATACAATACTCTATTAATACCCTATGTACATCGTGCATTAAATTGTTCGCCCCATGAATAATAAGCATGTACATAATATTATTTATCTTACATGAGTACATCATATTATTGATCGTACATACCCCATCCAAGTCAAATCATTTCCAGCC?AACACGCATATCACCACCCATATTCCACGAGCTTAATCACCAAGCCGCGG
Portugal_IR14.2	IR14	EUW008	B001	Beja-Pereira et al., 2004; Science	B	AY569468	479	domestic donkey	Europe	Europe west	Portugal	AAACGACAGCAATTCATCCTCATGTGCTATGTCAGTATTAAAATACACCCCCGC?ACAACACCATATCAGCTCAACATACAATACTCTATTAATACCCTATGTACATCGTGCATTAAATTGTTCGCCCCATGAATAATAAGCATGTACATAATATTATTTATCTTACATGAGTACATCATATTATTGATCGTACATACCCCATCCAAGTCAAATCATTTCCAGCC?AACACGCATATCACCACCCATATTCCACGAGCTTAATCACCAAGCCGCGG
Portugal_IR14.3	IR14	EUW009	B001	Beja-Pereira et al., 2004; Science	B	AY569468	479	domestic donkey	Europe	Europe west	Portugal	AAACGACAGCAATTCATCCTCATGTGCTATGTCAGTATTAAAATACACCCCCGC?ACAACACCATATCAGCTCAACATACAATACTCTATTAATACCCTATGTACATCGTGCATTAAATTGTTCGCCCCATGAATAATAAGCATGTACATAATATTATTTATCTTACATGAGTACATCATATTATTGATCGTACATACCCCATCCAAGTCAAATCATTTCCAGCC?AACACGCATATCACCACCCATATTCCACGAGCTTAATCACCAAGCCGCGG
Portugal_IR14.4	IR14	EUW010	B001	Beja-Pereira et al., 2004; Science	B	AY569468	479	domestic donkey	Europe	Europe west	Portugal	AAACGACAGCAATTCATCCTCATGTGCTATGTCAGTATTAAAATACACCCCCGC?ACAACACCATATCAGCTCAACATACAATACTCTATTAATACCCTATGTACATCGTGCATTAAATTGTTCGCCCCATGAATAATAAGCATGTACATAATATTATTTATCTTACATGAGTACATCATATTATTGATCGTACATACCCCATCCAAGTCAAATCATTTCCAGCC?AACACGCATATCACCACCCATATTCCACGAGCTTAATCACCAAGCCGCGG
Portugal_IT43.1	IT43	EUW011	B002	Beja-Pereira et al., 2004; Science	B	AY569500	479	domestic donkey	Europe	Europe west	Portugal	AAACGACAGCAATTCATCCTCATGTGCTATGTCAGTATTAAAATACACCCCCGC?ACAACACCATATCAGCTCAACATACAATACTCTATTAATACCCTATGTACATCGTGCATTAAATTGTCCGCCCCATGAATAATAAGCATGTACATAATATTATTTATCTTACATGAGTACATCATATTATTGATCGTACATACCCCATCCAAGTCAAATCATTTCCAGCC?AACACGCATATCACCACCCATATTCCACGAGCTTAATCACCAAGCCGCGG
Romania_AL04.1	AL04	EUB153	A001	Beja-Pereira et al., 2004; Science	A	AY569472	479	domestic donkey	Europe	Europe Balkans	Romania	AAACGACAACAATTTATCCTCATGTGCCATGTCAGTATTAAAATACACCCCCGC?ACAACACCATATCAGCTCAACATACAATACTCTATTAATGCCCTATGTACGTCGTGCATTAAATTGTTTGCCCCATGAATAATAAGCATGTGCATAATATTATTTATCTTACATAAGTACATTATATTATTGGTCGTACATACCCCATCCAAGTCAAATCATTTCCAGTC?AACACGCATATCACCACCCATATTCCACGAGCTTAATCACCAAGCCGCGG
Romania_AL04.2	AL04	EUB154	A001	Beja-Pereira et al., 2004; Science	A	AY569472	479	domestic donkey	Europe	Europe Balkans	Romania	AAACGACAACAATTTATCCTCATGTGCCATGTCAGTATTAAAATACACCCCCGC?ACAACACCATATCAGCTCAACATACAATACTCTATTAATGCCCTATGTACGTCGTGCATTAAATTGTTTGCCCCATGAATAATAAGCATGTGCATAATATTATTTATCTTACATAAGTACATTATATTATTGGTCGTACATACCCCATCCAAGTCAAATCATTTCCAGTC?AACACGCATATCACCACCCATATTCCACGAGCTTAATCACCAAGCCGCGG
Romania_AL04.3	AL04	EUB155	A001	Beja-Pereira et al., 2004; Science	A	AY569472	479	domestic donkey	Europe	Europe Balkans	Romania	AAACGACAACAATTTATCCTCATGTGCCATGTCAGTATTAAAATACACCCCCGC?ACAACACCATATCAGCTCAACATACAATACTCTATTAATGCCCTATGTACGTCGTGCATTAAATTGTTTGCCCCATGAATAATAAGCATGTGCATAATATTATTTATCTTACATAAGTACATTATATTATTGGTCGTACATACCCCATCCAAGTCAAATCATTTCCAGTC?AACACGCATATCACCACCCATATTCCACGAGCTTAATCACCAAGCCGCGG
Romania_RO17.1	RO17	EUB156	A002	Beja-Pereira et al., 2004; Science	A	AY569517	479	domestic donkey	Europe	Europe Balkans	Romania	AAACGACAACAATTTATCCTCATGTGCCATGTCAGTATTAAAATACACCCCCGC?ACAACACCATATCAGCTCAACATACAATACTCTATTAATGCCCTATGTACGTCGTGCATTAAATTGTTTGCCCCATGAATAATAAGCATGTACATAATATTATTTATCTTACATAAGTACATTATATTATTGGTCGTACATACCCCATCCAAGTCAAATCATTTCCAGTC?AACACGCATATCACCACCCATATTCCACGAGCTTAATCACCAAGCCGCGG
Romania_RO33.1	RO33	EUB157	A015	Beja-Pereira et al., 2004; Science	A	AY569483	479	domestic donkey	Europe	Europe Balkans	Romania	AAACGACAACAATTTATCCTCATGTGCCATGTCAGTATTAAAATACACCCCCGC?ACAACACCATATCAGCTCAACATACAATACTCTATTAATGCCCTATGTACGTCGTGCATTAAATTGTTTGCCCCATGAATAATAAGCATGTGCATGATATTATTTATCTTACATAAGTACATTATATTATTGGTCGTACATACCCCATCCAAGTCAAATCATTTCCAGTC?AACACGCATATCACCACCCATATTCCACGAGCTTAATCACCAAGCCGCGG
Russia_CH02.1	CH02	EUE009	B001	Beja-Pereira et al., 2004; Science	B	AY569493	479	domestic donkey	Europe	Europe east	Russia	AAACGACAGCAATTCATCCTCATGTGCTATGTCAGTATTAAAATACACCCCCGC?ACAACACCATATCAGCTCAACATACAATACTCTATTAATACCCTATGTACATCGTGCATTAAATTGTTCGCCCCATGAATAATAAGCATGTACATAATATTATTTATCTTACATGAGTACATCATATTATTGATCGTACATACCCCATCCAAGTCAAATCATTTCCAGCC?AACACGCATATCACCACCCATATTCCACGAGCTTAATCACCAAGCCGCGG
Russia_CH02.2	CH02	EUE010	B001	Beja-Pereira et al., 2004; Science	B	AY569493	479	domestic donkey	Europe	Europe east	Russia	AAACGACAGCAATTCATCCTCATGTGCTATGTCAGTATTAAAATACACCCCCGC?ACAACACCATATCAGCTCAACATACAATACTCTATTAATACCCTATGTACATCGTGCATTAAATTGTTCGCCCCATGAATAATAAGCATGTACATAATATTATTTATCTTACATGAGTACATCATATTATTGATCGTACATACCCCATCCAAGTCAAATCATTTCCAGCC?AACACGCATATCACCACCCATATTCCACGAGCTTAATCACCAAGCCGCGG
Russia_IR14.1	IR14	EUE011	B001	Beja-Pereira et al., 2004; Science	B	AY569468	479	domestic donkey	Europe	Europe east	Russia	AAACGACAGCAATTCATCCTCATGTGCTATGTCAGTATTAAAATACACCCCCGC?ACAACACCATATCAGCTCAACATACAATACTCTATTAATACCCTATGTACATCGTGCATTAAATTGTTCGCCCCATGAATAATAAGCATGTACATAATATTATTTATCTTACATGAGTACATCATATTATTGATCGTACATACCCCATCCAAGTCAAATCATTTCCAGCC?AACACGCATATCACCACCCATATTCCACGAGCTTAATCACCAAGCCGCGG
Russia_IR14.2	IR14	EUE012	B001	Beja-Pereira et al., 2004; Science	B	AY569468	479	domestic donkey	Europe	Europe east	Russia	AAACGACAGCAATTCATCCTCATGTGCTATGTCAGTATTAAAATACACCCCCGC?ACAACACCATATCAGCTCAACATACAATACTCTATTAATACCCTATGTACATCGTGCATTAAATTGTTCGCCCCATGAATAATAAGCATGTACATAATATTATTTATCTTACATGAGTACATCATATTATTGATCGTACATACCCCATCCAAGTCAAATCATTTCCAGCC?AACACGCATATCACCACCCATATTCCACGAGCTTAATCACCAAGCCGCGG
Russia_OS01.1	OS01	EUE013	A027	Beja-Pereira et al., 2004; Science	A	AY569516	479	domestic donkey	Europe	Europe east	Russia	AAACGACAACAATTTATCCTCATGTGCCATGTCAGTATTAAAATACACCCCCGC?ACAACACCATATCAGCTCAACATACAATACTCTATTAATGCCCTATGTACGTCGTGCATTAAATTGTTTGCCCCATGAATAATAAGCATGTACATAATATTATTTATCTTACATAGGTACATTATATTATTGGTCGTACATACCCCATCCAAGTCAAATCATTTCCAGTC?AACACGCATATCACTACCCATATTCCACGAGCTTAATCACCAAGCCGCGG
Russia_OS01.2	OS01	EUE014	A027	Beja-Pereira et al., 2004; Science	A	AY569516	479	domestic donkey	Europe	Europe east	Russia	AAACGACAACAATTTATCCTCATGTGCCATGTCAGTATTAAAATACACCCCCGC?ACAACACCATATCAGCTCAACATACAATACTCTATTAATGCCCTATGTACGTCGTGCATTAAATTGTTTGCCCCATGAATAATAAGCATGTACATAATATTATTTATCTTACATAGGTACATTATATTATTGGTCGTACATACCCCATCCAAGTCAAATCATTTCCAGTC?AACACGCATATCACTACCCATATTCCACGAGCTTAATCACCAAGCCGCGG
Russia_OS01.3	OS01	EUE015	A027	Beja-Pereira et al., 2004; Science	A	AY569516	479	domestic donkey	Europe	Europe east	Russia	AAACGACAACAATTTATCCTCATGTGCCATGTCAGTATTAAAATACACCCCCGC?ACAACACCATATCAGCTCAACATACAATACTCTATTAATGCCCTATGTACGTCGTGCATTAAATTGTTTGCCCCATGAATAATAAGCATGTACATAATATTATTTATCTTACATAGGTACATTATATTATTGGTCGTACATACCCCATCCAAGTCAAATCATTTCCAGTC?AACACGCATATCACTACCCATATTCCACGAGCTTAATCACCAAGCCGCGG
Russia_OS01.4	OS01	EUE016	A027	Beja-Pereira et al., 2004; Science	A	AY569516	479	domestic donkey	Europe	Europe east	Russia	AAACGACAACAATTTATCCTCATGTGCCATGTCAGTATTAAAATACACCCCCGC?ACAACACCATATCAGCTCAACATACAATACTCTATTAATGCCCTATGTACGTCGTGCATTAAATTGTTTGCCCCATGAATAATAAGCATGTACATAATATTATTTATCTTACATAGGTACATTATATTATTGGTCGTACATACCCCATCCAAGTCAAATCATTTCCAGTC?AACACGCATATCACTACCCATATTCCACGAGCTTAATCACCAAGCCGCGG
Russia_RU01.1	RU01	EUE017	B005	Beja-Pereira et al., 2004; Science	B	AY569471	479	domestic donkey	Europe	Europe east	Russia	AAACGACAGCAATTCATCCTCATGTGCTATGTCAGTATTAAAATACACCCCCGC?ACAACACCATATCAGCTCAACATACAATACTCTATTAATACCCTATGTACGTCGTGCATTAAATTGTTCGCCCCATGAATAATAAGCATGTACATAATATTATTTATCTTACATGAGTACATCATATTATTGATCGTACATACCCCATCCAAGTCAAATCATTTCCAGCC?AACACGCATATCACCACCCATATTCCACGAGCTTAATCACCAAGCCGCGG
Russia_RU01.2	RU01	EUE018	B005	Beja-Pereira et al., 2004; Science	B	AY569471	479	domestic donkey	Europe	Europe east	Russia	AAACGACAGCAATTCATCCTCATGTGCTATGTCAGTATTAAAATACACCCCCGC?ACAACACCATATCAGCTCAACATACAATACTCTATTAATACCCTATGTACGTCGTGCATTAAATTGTTCGCCCCATGAATAATAAGCATGTACATAATATTATTTATCTTACATGAGTACATCATATTATTGATCGTACATACCCCATCCAAGTCAAATCATTTCCAGCC?AACACGCATATCACCACCCATATTCCACGAGCTTAATCACCAAGCCGCGG
SaudiArabia_AL04.1	AL04	ASA006	A001	Beja-Pereira et al., 2004; Science	A	AY569472	479	domestic donkey	Asia	Asia arabia	Saudi Arabia	AAACGACAACAATTTATCCTCATGTGCCATGTCAGTATTAAAATACACCCCCGC?ACAACACCATATCAGCTCAACATACAATACTCTATTAATGCCCTATGTACGTCGTGCATTAAATTGTTTGCCCCATGAATAATAAGCATGTGCATAATATTATTTATCTTACATAAGTACATTATATTATTGGTCGTACATACCCCATCCAAGTCAAATCATTTCCAGTC?AACACGCATATCACCACCCATATTCCACGAGCTTAATCACCAAGCCGCGG
SaudiArabia_AS01.1	AS01	ASA007	A003	Beja-Pereira et al., 2004; Science	A	AY569477	479	domestic donkey	Asia	Asia arabia	Saudi Arabia	AAACGACAACAATTTATCCTCATGTGCCATGTCAGTATTAAAATACACCCCCGC?ACAACACCATATCAGCTCAACATACAATACTCTATTAATGCCCTATGTACGTCGTGCATTAAATTGTTTGCCCCATGAATAATAAGCATGTACATAATATTATTTATCTTACATAGGTACATTATATTATTGGTCGTACATACCCCATCCAAGTCAAATCATTTCCAGTC?AACACGCATATCACCACCCATATTCCACGAGCTTAATCACCAAGCCGCGG
SaudiArabia_AS07.1	AS07	ASA008	A001	Beja-Pereira et al., 2004; Science	A	AY569478	479	domestic donkey	Asia	Asia arabia	Saudi Arabia	AAACGACAACAATTTATCCTCATGTGCCATGTCAGTATTAAAATACACCCCCGC?ACAACACCATATCAGCTCAACATACAATACTCTATTAATGCCCTATGTACGTCGTGCATTAAATTGTTTGCCCCATGAATAATAAGCATGTGCATAATATTATTTATCTTACATAAGTACATTATATTATTGGTCGTACATACCCCATCCAAGTCAAATCATTTCCAGTC?AACACGCATATCACCACCCATATTCCACGAGCTTAATCACCAAGCCGCGG
SaudiArabia_IR14.1	IR14	ASA009	B001	Beja-Pereira et al., 2004; Science	B	AY569468	479	domestic donkey	Asia	Asia arabia	Saudi Arabia	AAACGACAGCAATTCATCCTCATGTGCTATGTCAGTATTAAAATACACCCCCGC?ACAACACCATATCAGCTCAACATACAATACTCTATTAATACCCTATGTACATCGTGCATTAAATTGTTCGCCCCATGAATAATAAGCATGTACATAATATTATTTATCTTACATGAGTACATCATATTATTGATCGTACATACCCCATCCAAGTCAAATCATTTCCAGCC?AACACGCATATCACCACCCATATTCCACGAGCTTAATCACCAAGCCGCGG
SaudiArabia_IR14.2	IR14	ASA010	B001	Beja-Pereira et al., 2004; Science	B	AY569468	479	domestic donkey	Asia	Asia arabia	Saudi Arabia	AAACGACAGCAATTCATCCTCATGTGCTATGTCAGTATTAAAATACACCCCCGC?ACAACACCATATCAGCTCAACATACAATACTCTATTAATACCCTATGTACATCGTGCATTAAATTGTTCGCCCCATGAATAATAAGCATGTACATAATATTATTTATCTTACATGAGTACATCATATTATTGATCGTACATACCCCATCCAAGTCAAATCATTTCCAGCC?AACACGCATATCACCACCCATATTCCACGAGCTTAATCACCAAGCCGCGG
Senegal_AL04.1	AL04	AFW079	A001	Beja-Pereira et al., 2004; Science	A	AY569472	479	domestic donkey	Africa	Africa west	Senegal	AAACGACAACAATTTATCCTCATGTGCCATGTCAGTATTAAAATACACCCCCGC?ACAACACCATATCAGCTCAACATACAATACTCTATTAATGCCCTATGTACGTCGTGCATTAAATTGTTTGCCCCATGAATAATAAGCATGTGCATAATATTATTTATCTTACATAAGTACATTATATTATTGGTCGTACATACCCCATCCAAGTCAAATCATTTCCAGTC?AACACGCATATCACCACCCATATTCCACGAGCTTAATCACCAAGCCGCGG
Senegal_AL04.2	AL04	AFW080	A001	Beja-Pereira et al., 2004; Science	A	AY569472	479	domestic donkey	Africa	Africa west	Senegal	AAACGACAACAATTTATCCTCATGTGCCATGTCAGTATTAAAATACACCCCCGC?ACAACACCATATCAGCTCAACATACAATACTCTATTAATGCCCTATGTACGTCGTGCATTAAATTGTTTGCCCCATGAATAATAAGCATGTGCATAATATTATTTATCTTACATAAGTACATTATATTATTGGTCGTACATACCCCATCCAAGTCAAATCATTTCCAGTC?AACACGCATATCACCACCCATATTCCACGAGCTTAATCACCAAGCCGCGG
Senegal_AL04.3	AL04	AFW081	A001	Beja-Pereira et al., 2004; Science	A	AY569472	479	domestic donkey	Africa	Africa west	Senegal	AAACGACAACAATTTATCCTCATGTGCCATGTCAGTATTAAAATACACCCCCGC?ACAACACCATATCAGCTCAACATACAATACTCTATTAATGCCCTATGTACGTCGTGCATTAAATTGTTTGCCCCATGAATAATAAGCATGTGCATAATATTATTTATCTTACATAAGTACATTATATTATTGGTCGTACATACCCCATCCAAGTCAAATCATTTCCAGTC?AACACGCATATCACCACCCATATTCCACGAGCTTAATCACCAAGCCGCGG
Senegal_KE01.1	KE01	AFW082	A013	Beja-Pereira et al., 2004; Science	A	AY569503	479	domestic donkey	Africa	Africa west	Senegal	AAACGACAACAATTTATCCTCATGTGCCATGTCAGTATTAAAATACACCCCCGC?ACAACACCATATCAGCTCAACATACAATACTCTATTAATGCCCTATGTACGTCGTGCATTAAGTTGTTTGCCCCATGAATAATAAGCATGTGCATAATATTATTTATCTTACATAAGTACATTATATTATTGGTCGTACATACCCCATCCAAGTCAAATCATTTCCAGTC?AACACGCATATCACCACCCATATTCCACGAGCTTAATCACCAAGCCGCGG
Senegal_SE04.1	SE04	AFW083	A026	Beja-Pereira et al., 2004; Science	A	AY569520	479	domestic donkey	Africa	Africa west	Senegal	AAACGACAACAATTTATCCTCATGTGCCATGTCAGTATTAAAATACACCCCCGC?ACAACACCATATCAGCTCAACATACAATACTCTATTAATGCCCTATGTACGTCGTGCATTAAATTGTTTGCCCCATGAATAATAAGCATGTGCATAATATTATTTATCTTACATAAGTACATTATGTTATTGGTCGTACATACCCCATCCAAGTCAAATCATTTCCAGTC?AACACGCATATCACCACCCATATTCCACGAGCTTAATCACCAAGCCGCGG
Senegal_SE05.1	SE05	AFW084	A001	Beja-Pereira et al., 2004; Science	A	AY569521	479	domestic donkey	Africa	Africa west	Senegal	AAACGACAACAATTTATCCTCATGTGCCATGTCAGTATTAAAATACACCCCCGC?ACAACACCATATCAGCTCAACATACAATACTCTATTAATGCCCTATGTACGTCGTGCATTAAATTGTTTGCCCCATGAATAATAAGCATGTGCATAATATTATTTATCTTACATAAGTACATTATATTATTGGTCGTACATACCCCATCCAAGTCAAATCATTTCCAGTC?AACACGCATATCACCACCCATATTCCACGAGCTTAATCACCAAGCCGCGG
Serbia_AL04.1	AL04	EUB163	A001	Beja-Pereira et al., 2004; Science	A	AY569472	479	domestic donkey	Europe	Europe Balkans	Serbia	AAACGACAACAATTTATCCTCATGTGCCATGTCAGTATTAAAATACACCCCCGC?ACAACACCATATCAGCTCAACATACAATACTCTATTAATGCCCTATGTACGTCGTGCATTAAATTGTTTGCCCCATGAATAATAAGCATGTGCATAATATTATTTATCTTACATAAGTACATTATATTATTGGTCGTACATACCCCATCCAAGTCAAATCATTTCCAGTC?AACACGCATATCACCACCCATATTCCACGAGCTTAATCACCAAGCCGCGG
Serbia_AL04.2	AL04	EUB164	A001	Beja-Pereira et al., 2004; Science	A	AY569472	479	domestic donkey	Europe	Europe Balkans	Serbia	AAACGACAACAATTTATCCTCATGTGCCATGTCAGTATTAAAATACACCCCCGC?ACAACACCATATCAGCTCAACATACAATACTCTATTAATGCCCTATGTACGTCGTGCATTAAATTGTTTGCCCCATGAATAATAAGCATGTGCATAATATTATTTATCTTACATAAGTACATTATATTATTGGTCGTACATACCCCATCCAAGTCAAATCATTTCCAGTC?AACACGCATATCACCACCCATATTCCACGAGCTTAATCACCAAGCCGCGG
Serbia_KO03.1	KO03	EUB165	A020	Beja-Pereira et al., 2004; Science	A	AY569504	479	domestic donkey	Europe	Europe Balkans	Serbia	AAACGACAACAATTTATCCTCATGTGCCATGTCAGTATTAAAATACACCCCCGC?ACAACACCATATCAGCTCAACATACAATACTCTATTAATGCCCTATGTACGTCGTGCATTAAATTGTTTGCCCCATGAATAATAAGCATGTGCATAATATTATTTATCTTACATAAGTACATTACATTATTGGTCGTACATACCCCATCCAAGTCAAATCATTTCCAGTC?AACACGCATATCACCACCCATATTCCACGAGCTTAATCACCAAGCCGCGG
Serbia_KO03.2	KO03	EUB166	A020	Beja-Pereira et al., 2004; Science	A	AY569504	479	domestic donkey	Europe	Europe Balkans	Serbia	AAACGACAACAATTTATCCTCATGTGCCATGTCAGTATTAAAATACACCCCCGC?ACAACACCATATCAGCTCAACATACAATACTCTATTAATGCCCTATGTACGTCGTGCATTAAATTGTTTGCCCCATGAATAATAAGCATGTGCATAATATTATTTATCTTACATAAGTACATTACATTATTGGTCGTACATACCCCATCCAAGTCAAATCATTTCCAGTC?AACACGCATATCACCACCCATATTCCACGAGCTTAATCACCAAGCCGCGG
Serbia_KO04.1	KO04	EUB167	B007	Beja-Pereira et al., 2004; Science	B	AY569482	479	domestic donkey	Europe	Europe Balkans	Serbia	AAACGACAACAATTTATCCTCATGTGCCATGTCAGTATTAAAATACACCCCCGC?ACAACACCATATCAGCTCAACATACAATACTCTATTAATGCCCTATGTACGTCGTGCATTAAATTGTTTGCCCCATGAATAATAAGCATGTGCATAATATTATTTATCTTACATAAGTACATTATATTATTGGTCGTACATACCCCATCCAAGTCAAATCATTTCCAGTC?AACACGCATATCACCACCCATATTCCACGAGCTTAATCACCAAGCCGCGG
Somalia_EG36.1	EG36	AFE080	B001	Beja-Pereira et al., 2004; Science	B	AY569534	479	domestic donkey	Africa	Africa east	Somalia	AAACGACAGCAATTCATCCTCATGTGCTATGTCAGTATTAAAATACACCCCCGC?ACAACACCATATCAGCTCAACATACAATACTCTATTAATACCCTATGTACATCGTGCATTAAATTGTTCGCCCCATGAATAATAAGCATGTACATAATATTATTTATCTTACATGAGTACATCATATTATTGATCGTACATACCCCATCCAAGTCAAATCATTTCCAGCC?AACACGCATATCACCACCCATATTCCACGAGCTTAATCACCAAGCCGCGG
Somalia_ER04.1	ER04	AFE081	A024	Beja-Pereira et al., 2004; Science	A	AY569465	479	domestic donkey	Africa	Africa east	Somalia	AAACGACAACAATTTATCCTCATGTGCCATGTCAGTATTAAAATACACCCCCGC?ACAACACCATATCAGCTCAACATACAATACTCTATTAATGCCCTATGTACGTCGTGCATTAAATTGTCTGCCCCATGAATAATAAGCATGTACATAATATTATTTATCTTACATAGGTACATTATATTATTGGTCGTACATACCCCATCCAAGTCAAATCATTTCCAGTC?AACACGCATATCACCACCCATATTCCACGAGCTTAATCACCAAGCCGCGG
Somalia_ET10.1	ET10	AFE082	A033	Beja-Pereira et al., 2004; Science	A	AY569536	479	domestic donkey	Africa	Africa east	Somalia	AAACCACAACAATTTATCCTCATGTGCCATGTCAGTATTAAAATACACCCCCGC?ACAACACCATATCAGCTCAACATACAATACTCTATTAATGCCCTATGTACGTCGTGCATTAAATTGTTTGCCCCATGAATAATAAGCATGCGCATAATATTATTTATCTTACATAAGTACATTATATTATTGGTCGTACATACCCCATCCAAGTCAAATCAATTCCAGTC?AACACGCATATCACCACCCATATTCCACGAGCTTAATCACCAAGCCGCGG
Somalia_ET12.1	ET12	AFE083	B013	Beja-Pereira et al., 2004; Science	B	AY569535	479	domestic donkey	Africa	Africa east	Somalia	GAACGACAGCAATGCATCCTCATGTGCTATGTCAGTATTAAAATACACCCCCGC?ACAACACCATATCAGCTCAACATACAATACTCTATTAATACCCTATGTACATCGTGCATTAAATTGTTCGCCCCATGAATAATAAGCATGTACATAATATTATTTATCTTACATGAGTACATCATATTATTGATCGTACATACCCCATCCAAGTCAAATCATTTCCAGCC?AACACGCATATCACCACCCATATTCCACGAGCTTAATCACCAAGCCGCGG
Somalia_GH08.1	GH08	AFE084	A019	Beja-Pereira et al., 2004; Science	A	AY569532	479	domestic donkey	Africa	Africa east	Somalia	AAACGACAGCAATTTATCCTCATGTGCCATGTCAGTATTAAAATACACCCCCGC?ACAACACCATATCAGCTCAACATACAATACTCTATTAATGCCCTATGTACGTCGTGCATTAAATTGTTTGCCCCATGAATAATAAGCATGTGCATAATATTATTTATCTTACATAAGTACATTATATTATTGGTCGTACATACCCCATCCAAGTCAAATCATTTCCAGCC?AACACGCATATCACCACCCATATTCCACGAGCTTAATCACCAAGCCGCGG
Somalia_IR13.1	IR13	AFE085	B018	Beja-Pereira et al., 2004; Science	B	AY569467	479	domestic donkey	Africa	Africa east	Somalia	AAACGACAGCAATTCATCCTCATGTGCTATGTCAGTATTAAAATACACCCCCGC?ACAACACCATATCAGCCCAACATACAATACTCTATTAATACCCTATGTACATCGTGCATTAAATTGTTCGCCCCATGAATAATAAGCATGTACATAATATTATTTATCTTACATGAGTACATCATATTATTGATCGTACATACCCCATCCAAGTCAAATCATTTCCAGCC?AACACGCATATCACCACCCATATTCCACGAGCTTAATCACCAAGCCGCGG
SouthAfrica_AL04.1	AL04	AFS001	A001	Beja-Pereira et al., 2004; Science	A	AY569472	479	domestic donkey	Africa	Africa south	South Africa	AAACGACAACAATTTATCCTCATGTGCCATGTCAGTATTAAAATACACCCCCGC?ACAACACCATATCAGCTCAACATACAATACTCTATTAATGCCCTATGTACGTCGTGCATTAAATTGTTTGCCCCATGAATAATAAGCATGTGCATAATATTATTTATCTTACATAAGTACATTATATTATTGGTCGTACATACCCCATCCAAGTCAAATCATTTCCAGTC?AACACGCATATCACCACCCATATTCCACGAGCTTAATCACCAAGCCGCGG
SouthAfrica_SA06.1	SA06	AFS002	A030	Beja-Pereira et al., 2004; Science	A	AY569518	479	domestic donkey	Africa	Africa south	South Africa	AAACGACAACAATTTATCCTCATGTGCCATGTCAGTATTAAAATACACCCCCGC?ACAACACCATATCAGCTCAACATACAATACTCTATTAATGCCCTATGTACGTCGTGCATTAAATTGTTTGCCCCATGAATAATAAGCATGCGCATAATATTATTTATCTTACATAGGTACATTATATTATTGGTCGTACATACCCCATCCAAGTCAAATCATTTCCAGTC?AACACGCATATCACCACCCATATTCCACGAGCTTAATCACCAAGCCGCGG
SouthAfrica_SA06.2	SA06	AFS003	A030	Beja-Pereira et al., 2004; Science	A	AY569518	479	domestic donkey	Africa	Africa south	South Africa	AAACGACAACAATTTATCCTCATGTGCCATGTCAGTATTAAAATACACCCCCGC?ACAACACCATATCAGCTCAACATACAATACTCTATTAATGCCCTATGTACGTCGTGCATTAAATTGTTTGCCCCATGAATAATAAGCATGCGCATAATATTATTTATCTTACATAGGTACATTATATTATTGGTCGTACATACCCCATCCAAGTCAAATCATTTCCAGTC?AACACGCATATCACCACCCATATTCCACGAGCTTAATCACCAAGCCGCGG
SouthAfrica_SA06.3	SA06	AFS004	A030	Beja-Pereira et al., 2004; Science	A	AY569518	479	domestic donkey	Africa	Africa south	South Africa	AAACGACAACAATTTATCCTCATGTGCCATGTCAGTATTAAAATACACCCCCGC?ACAACACCATATCAGCTCAACATACAATACTCTATTAATGCCCTATGTACGTCGTGCATTAAATTGTTTGCCCCATGAATAATAAGCATGCGCATAATATTATTTATCTTACATAGGTACATTATATTATTGGTCGTACATACCCCATCCAAGTCAAATCATTTCCAGTC?AACACGCATATCACCACCCATATTCCACGAGCTTAATCACCAAGCCGCGG
SouthAfrica_SA11.1	SA11	AFS005	B001	Beja-Pereira et al., 2004; Science	B	AY569519	479	domestic donkey	Africa	Africa south	South Africa	AAACGACAGCAATTCATCCTCATGTGCTATGTCAGTATTAAAATACACCCCCGC?ACAACACCATATCAGCTCAACATACAATACTCTATTAATACCCTATGTACATCGTGCATTAAATTGTTCGCCCCATGAATAATAAGCATGTACATAATATTATTTATCTTACATGAGTACATCATATTATTGATCGTACATACCCCATCCAAGTCAAATCATTTCCAGCC?AACACGCATATCACCACCCATATTCCACGAGCTTAATCACCAAGCCGCGG
Spain_AL04.1	AL04	EUW083	A001	Beja-Pereira et al., 2004; Science	A	AY569472	479	domestic donkey	Europe	Europe west	Spain	AAACGACAACAATTTATCCTCATGTGCCATGTCAGTATTAAAATACACCCCCGC?ACAACACCATATCAGCTCAACATACAATACTCTATTAATGCCCTATGTACGTCGTGCATTAAATTGTTTGCCCCATGAATAATAAGCATGTGCATAATATTATTTATCTTACATAAGTACATTATATTATTGGTCGTACATACCCCATCCAAGTCAAATCATTTCCAGTC?AACACGCATATCACCACCCATATTCCACGAGCTTAATCACCAAGCCGCGG
Spain_AL04.2	AL04	EUW084	A001	Beja-Pereira et al., 2004; Science	A	AY569472	479	domestic donkey	Europe	Europe west	Spain	AAACGACAACAATTTATCCTCATGTGCCATGTCAGTATTAAAATACACCCCCGC?ACAACACCATATCAGCTCAACATACAATACTCTATTAATGCCCTATGTACGTCGTGCATTAAATTGTTTGCCCCATGAATAATAAGCATGTGCATAATATTATTTATCTTACATAAGTACATTATATTATTGGTCGTACATACCCCATCCAAGTCAAATCATTTCCAGTC?AACACGCATATCACCACCCATATTCCACGAGCTTAATCACCAAGCCGCGG
Spain_IR14.1	IR14	EUW085	B001	Beja-Pereira et al., 2004; Science	B	AY569468	479	domestic donkey	Europe	Europe west	Spain	AAACGACAGCAATTCATCCTCATGTGCTATGTCAGTATTAAAATACACCCCCGC?ACAACACCATATCAGCTCAACATACAATACTCTATTAATACCCTATGTACATCGTGCATTAAATTGTTCGCCCCATGAATAATAAGCATGTACATAATATTATTTATCTTACATGAGTACATCATATTATTGATCGTACATACCCCATCCAAGTCAAATCATTTCCAGCC?AACACGCATATCACCACCCATATTCCACGAGCTTAATCACCAAGCCGCGG
Spain_IR14.2	IR14	EUW086	B001	Beja-Pereira et al., 2004; Science	B	AY569468	479	domestic donkey	Europe	Europe west	Spain	AAACGACAGCAATTCATCCTCATGTGCTATGTCAGTATTAAAATACACCCCCGC?ACAACACCATATCAGCTCAACATACAATACTCTATTAATACCCTATGTACATCGTGCATTAAATTGTTCGCCCCATGAATAATAAGCATGTACATAATATTATTTATCTTACATGAGTACATCATATTATTGATCGTACATACCCCATCCAAGTCAAATCATTTCCAGCC?AACACGCATATCACCACCCATATTCCACGAGCTTAATCACCAAGCCGCGG
Spain_IR14.3	IR14	EUW087	B001	Beja-Pereira et al., 2004; Science	B	AY569468	479	domestic donkey	Europe	Europe west	Spain	AAACGACAGCAATTCATCCTCATGTGCTATGTCAGTATTAAAATACACCCCCGC?ACAACACCATATCAGCTCAACATACAATACTCTATTAATACCCTATGTACATCGTGCATTAAATTGTTCGCCCCATGAATAATAAGCATGTACATAATATTATTTATCTTACATGAGTACATCATATTATTGATCGTACATACCCCATCCAAGTCAAATCATTTCCAGCC?AACACGCATATCACCACCCATATTCCACGAGCTTAATCACCAAGCCGCGG
Spain_IR14.4	IR14	EUW088	B001	Beja-Pereira et al., 2004; Science	B	AY569468	479	domestic donkey	Europe	Europe west	Spain	AAACGACAGCAATTCATCCTCATGTGCTATGTCAGTATTAAAATACACCCCCGC?ACAACACCATATCAGCTCAACATACAATACTCTATTAATACCCTATGTACATCGTGCATTAAATTGTTCGCCCCATGAATAATAAGCATGTACATAATATTATTTATCTTACATGAGTACATCATATTATTGATCGTACATACCCCATCCAAGTCAAATCATTTCCAGCC?AACACGCATATCACCACCCATATTCCACGAGCTTAATCACCAAGCCGCGG
Sudan_CR31.1	CR31	AFE086	B001	Beja-Pereira et al., 2004; Science	B	AY569496	479	domestic donkey	Africa	Africa east	Sudan	AAACGACAGCAATTCATCCTCATGTGCTATGTCAGTATTAAAATACACCCCCGC?ACAACACCATATCAGCTCAACATACAATACTCTATTAATACCCTATGTACATCGTGCATTAAATTGTTCGCCCCATGAATAATAAGCATGTACATAATATTATTTATCTTACATGAGTACATCATATTATTGATCGTACATACCCCATCCAAGTCAAATCATTTCCAGCC?AACACGCATATCACCACCCATATTCCACGAGCTTAATCACCAAGCCGCGG
Sudan_GH08.1	GH08	AFE087	A019	Beja-Pereira et al., 2004; Science	A	AY569532	479	domestic donkey	Africa	Africa east	Sudan	AAACGACAGCAATTTATCCTCATGTGCCATGTCAGTATTAAAATACACCCCCGC?ACAACACCATATCAGCTCAACATACAATACTCTATTAATGCCCTATGTACGTCGTGCATTAAATTGTTTGCCCCATGAATAATAAGCATGTGCATAATATTATTTATCTTACATAAGTACATTATATTATTGGTCGTACATACCCCATCCAAGTCAAATCATTTCCAGCC?AACACGCATATCACCACCCATATTCCACGAGCTTAATCACCAAGCCGCGG
Sudan_IR14.1	IR14	AFE088	B001	Beja-Pereira et al., 2004; Science	B	AY569468	479	domestic donkey	Africa	Africa east	Sudan	AAACGACAGCAATTCATCCTCATGTGCTATGTCAGTATTAAAATACACCCCCGC?ACAACACCATATCAGCTCAACATACAATACTCTATTAATACCCTATGTACATCGTGCATTAAATTGTTCGCCCCATGAATAATAAGCATGTACATAATATTATTTATCTTACATGAGTACATCATATTATTGATCGTACATACCCCATCCAAGTCAAATCATTTCCAGCC?AACACGCATATCACCACCCATATTCCACGAGCTTAATCACCAAGCCGCGG
Sudan_LI05.1	LI05	AFE089	A025	Beja-Pereira et al., 2004; Science	A	AY569505	479	domestic donkey	Africa	Africa east	Sudan	AAACGACAACAATTTACCCTCATGTGCCATGTCAGTATTAAAATACACCCCCGC?ACAACACCATATCAGCTCAACATACAATACTCTATTAATGCCCTATGTACGTCGTGCATTAAATTGTTTGCCCCATGAATAATAAGCATGTGCATAATATTATTTATCTTACATAGGTACATTATATTATTGGTCGTACATACCCCATCCAAGTCAAATCATTTCCAGTC?AACACGCATATCACCACCCATATTCCACGAGCTTAATCACCAAGCCGCGG
Sudan_MO05.1	MO05	AFE090	A014	Beja-Pereira et al., 2004; Science	A	AY569470	479	domestic donkey	Africa	Africa east	Sudan	AAACGACAACAATTTATCCTCATGTGCCATGTCAGTATTAAAATACACCCCCGC?ACAACACCATATCAGCTCAACATACAATACTCTATTAATGCCCTATGTACATCGTGCATTAAATTGTTTACCCCATGAATAATAAGCATGTACATAATATTATTTATCTTACATAAGTACATTATATTATTGGTCGTACATACCCCATCCAAGTCAAATCATTTCCAGTC?AACACGCATATCACCACCCATATTCCACGAGCTTAATCACCAAGCCGCGG
Sudan_NE01.1	NE01	AFE091	B010	Beja-Pereira et al., 2004; Science	B	AY569513	479	domestic donkey	Africa	Africa east	Sudan	AAACGACAGCAATTCATCCTCATGTGCTATGTCAGTATTAAAATACACCCCCGC?ACAACACCATATCAGCTCAACATACAATACTCTATTAATACCCTATGTACATCGTGCATTAAATTGTTCGCCCCATGAATAATAAGCATGTACATAATATTATTTATCTTACATGAGTACATCATATTATTGGTCGTACATACCCCATCCAAGTCAAATCATTTCCAGCC?AACACGCATATCACCACCCATATTCCACGAGCTTAATCACCAAGCCGCGG
Sudan_NE10.1	NE10	AFE092	A032	Beja-Pereira et al., 2004; Science	A	AY569514	479	domestic donkey	Africa	Africa east	Sudan	AAACGACAACAATTTATCCTCATGTGCCATGTCAGTATTAAAATTCACCCCCGC?ACAACACCATATCAGCTCAACATACAATACTCTATTAATGCCCTATGTACGTCGTGCATTAAATTGTTTGCCCCATGAATAATAAGCATGTACATGATATTATTTATCTTACATAAGTACATTATATTATTGGTCGTACATACCCCATCCAAGTCAAATCATTTCCAGTC?AACACGCATATCACCACCCATATTCCACGAGCTTAATCACCAAGCCGCGG
Sudan_SPi03.1	SPi03	AFE093	B027	Beja-Pereira et al., 2004; Science	B	AY569522	479	domestic donkey	Africa	Africa east	Sudan	AAACGACAGCAATTCATCCTCATGTGCTATGTCAGTATTAAAATACACCCCCGC?ACAACACCATATCAGCTCAACATACAATACTCTATTAATACCCTATGTACATCGTGCATTAAATTGTTTGCCCCATGAATAATAAGCATGTACATAATATTATTTATCTTACATGAGTACATTATATTATTGGTCGTGCATACCCCATCCAAGTCAAATCATTTCCAGCC?AACACGCATATCACCACCCATATTCCACGAGCTTAATCACCAAGCCGCGG
Sudan_SU01.1	SU01	AFE094	A006	Beja-Pereira et al., 2004; Science	A	AY569523	479	domestic donkey	Africa	Africa east	Sudan	AAACGACAACAATTTATCCTCATGTGCCATGTCAGTATTAAAATACACCCCCGC?ACAACACCATATCAGCTCAACATACAATACTCTATTAATGCCCTATGTACGTCGTGCATTAAATTGTTTGCCCCATGAATAATAAGCATGTGCATAATATTATTTATCTTACATAGGTACATTATATTATTGGTCGTACATACCCCATCCAAGTCAAATCATTTCCAGTC?AACACGCATATCACCACCCATATTCCACGAGCTTAATCACCAAGCCGCGG
Sudan_SU20.1	SU20	AFE095	A007	Beja-Pereira et al., 2004; Science	A	AY569524	479	domestic donkey	Africa	Africa east	Sudan	AAACGACAACAATTTATCCTCATGTGCCATGTCAGTATTAAAATACACCCCCGC?ACAACACCATATCAGCTCAACATACAATACTCTATTAATGCCCTATGTACGTCGTGCATTAAATTGTTTGCCCCATGAATAATAAGCATGCGCATAATATTATTTATCTTACATAAGTACATTATATTATTGGTCGTACATACCCCATCCAAGTCAAATCATTTCCAGTC?AACACGCATATCACCACCCATATTCCACGAGCTTAATCACCAAGCCGCGG
Sudan_SU25.1	SU25	AFE096	B028	Beja-Pereira et al., 2004; Science	B	AY569525	479	domestic donkey	Africa	Africa east	Sudan	AAACGACAGCAATTCATCCTCATGTGCTATGTCAGTATTAAAATACACCCCCGC?ACAACACCATACCAGCTCAACATACAATACTCTATTAATACCCTATGTACATCGTGCATTAAATTGTTCGCCCCATGAATAATAAGCATGTACATAATATTATTTATCTTACATGAGTACATCATATTATTGATCGTACATACCCCATCCAAGTCAAATCATTTCCAGCC?AACACGCATATCACCACCCATATTCCACGAGCTTAATCACCAAGCCGCGG
Sudan_SU44.1	SU44	AFE097	A028	Beja-Pereira et al., 2004; Science	A	AY569491	479	domestic donkey	Africa	Africa east	Sudan	AAACGACAACAATTTATCCTCATGTGCCATGTCAGTATTAAAATACACCCCCGC?ACAACACCATATCAGCTCAACATACAATACTCTATTAATGCCCTATGTACGTCGTGCATTAAGTTGTTTGCCCCATGAATAATAAGCATGTGCATAATATTATTTATCTTACATAGGTACATTATATTATTGGTCGTACATACCCCATCCAAGTCAAATCATTTCCAGTC?AACACGCGTATCACCACCCATATTCCACGAGCTTAATCACCAAGCCGCGG
Swaziland_IR14.1	IR14	AFS006	B001	Beja-Pereira et al., 2004; Science	B	AY569468	479	domestic donkey	Africa	Africa south	Swaziland	AAACGACAGCAATTCATCCTCATGTGCTATGTCAGTATTAAAATACACCCCCGC?ACAACACCATATCAGCTCAACATACAATACTCTATTAATACCCTATGTACATCGTGCATTAAATTGTTCGCCCCATGAATAATAAGCATGTACATAATATTATTTATCTTACATGAGTACATCATATTATTGATCGTACATACCCCATCCAAGTCAAATCATTTCCAGCC?AACACGCATATCACCACCCATATTCCACGAGCTTAATCACCAAGCCGCGG
Swaziland_IR14.2	IR14	AFS007	B001	Beja-Pereira et al., 2004; Science	B	AY569468	479	domestic donkey	Africa	Africa south	Swaziland	AAACGACAGCAATTCATCCTCATGTGCTATGTCAGTATTAAAATACACCCCCGC?ACAACACCATATCAGCTCAACATACAATACTCTATTAATACCCTATGTACATCGTGCATTAAATTGTTCGCCCCATGAATAATAAGCATGTACATAATATTATTTATCTTACATGAGTACATCATATTATTGATCGTACATACCCCATCCAAGTCAAATCATTTCCAGCC?AACACGCATATCACCACCCATATTCCACGAGCTTAATCACCAAGCCGCGG
Swaziland_IR14.3	IR14	AFS008	B001	Beja-Pereira et al., 2004; Science	B	AY569468	479	domestic donkey	Africa	Africa south	Swaziland	AAACGACAGCAATTCATCCTCATGTGCTATGTCAGTATTAAAATACACCCCCGC?ACAACACCATATCAGCTCAACATACAATACTCTATTAATACCCTATGTACATCGTGCATTAAATTGTTCGCCCCATGAATAATAAGCATGTACATAATATTATTTATCTTACATGAGTACATCATATTATTGATCGTACATACCCCATCCAAGTCAAATCATTTCCAGCC?AACACGCATATCACCACCCATATTCCACGAGCTTAATCACCAAGCCGCGG
Swaziland_IR14.4	IR14	AFS009	B001	Beja-Pereira et al., 2004; Science	B	AY569468	479	domestic donkey	Africa	Africa south	Swaziland	AAACGACAGCAATTCATCCTCATGTGCTATGTCAGTATTAAAATACACCCCCGC?ACAACACCATATCAGCTCAACATACAATACTCTATTAATACCCTATGTACATCGTGCATTAAATTGTTCGCCCCATGAATAATAAGCATGTACATAATATTATTTATCTTACATGAGTACATCATATTATTGATCGTACATACCCCATCCAAGTCAAATCATTTCCAGCC?AACACGCATATCACCACCCATATTCCACGAGCTTAATCACCAAGCCGCGG
Swaziland_IR14.5	IR14	AFS010	B001	Beja-Pereira et al., 2004; Science	B	AY569468	479	domestic donkey	Africa	Africa south	Swaziland	AAACGACAGCAATTCATCCTCATGTGCTATGTCAGTATTAAAATACACCCCCGC?ACAACACCATATCAGCTCAACATACAATACTCTATTAATACCCTATGTACATCGTGCATTAAATTGTTCGCCCCATGAATAATAAGCATGTACATAATATTATTTATCTTACATGAGTACATCATATTATTGATCGTACATACCCCATCCAAGTCAAATCATTTCCAGCC?AACACGCATATCACCACCCATATTCCACGAGCTTAATCACCAAGCCGCGG
Syria_IR14.1	IR14	ASC034	B001	Beja-Pereira et al., 2004; Science	B	AY569468	479	domestic donkey	Asia	Asia central-west	Syria	AAACGACAGCAATTCATCCTCATGTGCTATGTCAGTATTAAAATACACCCCCGC?ACAACACCATATCAGCTCAACATACAATACTCTATTAATACCCTATGTACATCGTGCATTAAATTGTTCGCCCCATGAATAATAAGCATGTACATAATATTATTTATCTTACATGAGTACATCATATTATTGATCGTACATACCCCATCCAAGTCAAATCATTTCCAGCC?AACACGCATATCACCACCCATATTCCACGAGCTTAATCACCAAGCCGCGG
Syria_IR14.2	IR14	ASC035	B001	Beja-Pereira et al., 2004; Science	B	AY569468	479	domestic donkey	Asia	Asia central-west	Syria	AAACGACAGCAATTCATCCTCATGTGCTATGTCAGTATTAAAATACACCCCCGC?ACAACACCATATCAGCTCAACATACAATACTCTATTAATACCCTATGTACATCGTGCATTAAATTGTTCGCCCCATGAATAATAAGCATGTACATAATATTATTTATCTTACATGAGTACATCATATTATTGATCGTACATACCCCATCCAAGTCAAATCATTTCCAGCC?AACACGCATATCACCACCCATATTCCACGAGCTTAATCACCAAGCCGCGG
Syria_SY21.1	SY21	ASC036	B020	Beja-Pereira et al., 2004; Science	B	AY569533	479	domestic donkey	Asia	Asia central-west	Syria	AAACGACAGCAATTCATCCTCATGTGCTATGTCAGTATTAAAATACACCCCCGC?ACAACACCATATCAGCTCAACATACAATACTCTATTAATACCCTATGTACATCGTGCATTAAATTGTTCGCCCCATGAATAATAAGCATGTACATAATATTATTTATCTTACATAAGTACATCATATTATTGATCGTACATACCCCATCCAAGTCAAATCATTTCCAGCC?AACACGCATATCACCACCCATATTCCACGAGCTTAATCACCAAGCCGCGG
Syria_TK05.1	TK05	ASC037	A011	Beja-Pereira et al., 2004; Science	A	AY569526	479	domestic donkey	Asia	Asia central-west	Syria	AAACGACAACAATTTATCCTCATGTGCCATGTCAGTATTAAAATACACCCCCGC?ACAACACCATATCAGCTCAACATACAATACTCTATTAATGCCCTATGTACATCGTGCATTAAATTGTTTGCCCCATGAATAATAAGCATGTACATAATATTATTTATCTTACATAAGTACATTATATTATTGGTCGTACATACCCCATCCAAGTCAAATCATTTCCAGTC?AACACGCATATCACCACCCATATTCCACGAGCTTAATCACCAAGCCGCGG
Syria_TK05.2	TK05	ASC038	A011	Beja-Pereira et al., 2004; Science	A	AY569526	479	domestic donkey	Asia	Asia central-west	Syria	AAACGACAACAATTTATCCTCATGTGCCATGTCAGTATTAAAATACACCCCCGC?ACAACACCATATCAGCTCAACATACAATACTCTATTAATGCCCTATGTACATCGTGCATTAAATTGTTTGCCCCATGAATAATAAGCATGTACATAATATTATTTATCTTACATAAGTACATTATATTATTGGTCGTACATACCCCATCCAAGTCAAATCATTTCCAGTC?AACACGCATATCACCACCCATATTCCACGAGCTTAATCACCAAGCCGCGG
Tunisia_AL04.1	AL04	AFN045	A001	Beja-Pereira et al., 2004; Science	A	AY569472	479	domestic donkey	Africa	Africa north	Tunisia	AAACGACAACAATTTATCCTCATGTGCCATGTCAGTATTAAAATACACCCCCGC?ACAACACCATATCAGCTCAACATACAATACTCTATTAATGCCCTATGTACGTCGTGCATTAAATTGTTTGCCCCATGAATAATAAGCATGTGCATAATATTATTTATCTTACATAAGTACATTATATTATTGGTCGTACATACCCCATCCAAGTCAAATCATTTCCAGTC?AACACGCATATCACCACCCATATTCCACGAGCTTAATCACCAAGCCGCGG
Tunisia_ER02.1	ER02	AFN046	B026	Beja-Pereira et al., 2004; Science	B	AY569463	479	domestic donkey	Africa	Africa north	Tunisia	AAACGACAGCAATTCATCCTCATGTGCTATGTCAGTATTAAAATACACCCCCGC?ACAACACCATATCAGCTCAACATACAATACTCTATTAATACCCTATGTACATCGTGCATTAAATTGTTCGCCCCATGAATAATAAGCATGTACATAATATTATTTATCTTACATGAGTACATCATATTATTGATCGTACATACCCCATCCAAGTCAAATCATTTCCAGCC?AACACGCATATCATCACCCATATTCCACGAGCTTAATCACCAAGCCGCGG
Tunisia_IR14.1	IR14	AFN047	B001	Beja-Pereira et al., 2004; Science	B	AY569468	479	domestic donkey	Africa	Africa north	Tunisia	AAACGACAGCAATTCATCCTCATGTGCTATGTCAGTATTAAAATACACCCCCGC?ACAACACCATATCAGCTCAACATACAATACTCTATTAATACCCTATGTACATCGTGCATTAAATTGTTCGCCCCATGAATAATAAGCATGTACATAATATTATTTATCTTACATGAGTACATCATATTATTGATCGTACATACCCCATCCAAGTCAAATCATTTCCAGCC?AACACGCATATCACCACCCATATTCCACGAGCTTAATCACCAAGCCGCGG
Tunisia_IR14.2	IR14	AFN048	B001	Beja-Pereira et al., 2004; Science	B	AY569468	479	domestic donkey	Africa	Africa north	Tunisia	AAACGACAGCAATTCATCCTCATGTGCTATGTCAGTATTAAAATACACCCCCGC?ACAACACCATATCAGCTCAACATACAATACTCTATTAATACCCTATGTACATCGTGCATTAAATTGTTCGCCCCATGAATAATAAGCATGTACATAATATTATTTATCTTACATGAGTACATCATATTATTGATCGTACATACCCCATCCAAGTCAAATCATTTCCAGCC?AACACGCATATCACCACCCATATTCCACGAGCTTAATCACCAAGCCGCGG
Tunisia_IR14.3	IR14	AFN049	B001	Beja-Pereira et al., 2004; Science	B	AY569468	479	domestic donkey	Africa	Africa north	Tunisia	AAACGACAGCAATTCATCCTCATGTGCTATGTCAGTATTAAAATACACCCCCGC?ACAACACCATATCAGCTCAACATACAATACTCTATTAATACCCTATGTACATCGTGCATTAAATTGTTCGCCCCATGAATAATAAGCATGTACATAATATTATTTATCTTACATGAGTACATCATATTATTGATCGTACATACCCCATCCAAGTCAAATCATTTCCAGCC?AACACGCATATCACCACCCATATTCCACGAGCTTAATCACCAAGCCGCGG
Tunisia_IT43.1	IT43	AFN050	B002	Beja-Pereira et al., 2004; Science	B	AY569500	479	domestic donkey	Africa	Africa north	Tunisia	AAACGACAGCAATTCATCCTCATGTGCTATGTCAGTATTAAAATACACCCCCGC?ACAACACCATATCAGCTCAACATACAATACTCTATTAATACCCTATGTACATCGTGCATTAAATTGTCCGCCCCATGAATAATAAGCATGTACATAATATTATTTATCTTACATGAGTACATCATATTATTGATCGTACATACCCCATCCAAGTCAAATCATTTCCAGCC?AACACGCATATCACCACCCATATTCCACGAGCTTAATCACCAAGCCGCGG
Turkey_CH02.1	CH02	ASC039	B001	Beja-Pereira et al., 2004; Science	B	AY569493	479	domestic donkey	Asia	Asia central-west	Turkey	AAACGACAGCAATTCATCCTCATGTGCTATGTCAGTATTAAAATACACCCCCGC?ACAACACCATATCAGCTCAACATACAATACTCTATTAATACCCTATGTACATCGTGCATTAAATTGTTCGCCCCATGAATAATAAGCATGTACATAATATTATTTATCTTACATGAGTACATCATATTATTGATCGTACATACCCCATCCAAGTCAAATCATTTCCAGCC?AACACGCATATCACCACCCATATTCCACGAGCTTAATCACCAAGCCGCGG
Turkey_CH02.2	CH02	ASC040	B001	Beja-Pereira et al., 2004; Science	B	AY569493	479	domestic donkey	Asia	Asia central-west	Turkey	AAACGACAGCAATTCATCCTCATGTGCTATGTCAGTATTAAAATACACCCCCGC?ACAACACCATATCAGCTCAACATACAATACTCTATTAATACCCTATGTACATCGTGCATTAAATTGTTCGCCCCATGAATAATAAGCATGTACATAATATTATTTATCTTACATGAGTACATCATATTATTGATCGTACATACCCCATCCAAGTCAAATCATTTCCAGCC?AACACGCATATCACCACCCATATTCCACGAGCTTAATCACCAAGCCGCGG
Turkey_IR14.1	IR14	ASC041	B001	Beja-Pereira et al., 2004; Science	B	AY569468	479	domestic donkey	Asia	Asia central-west	Turkey	AAACGACAGCAATTCATCCTCATGTGCTATGTCAGTATTAAAATACACCCCCGC?ACAACACCATATCAGCTCAACATACAATACTCTATTAATACCCTATGTACATCGTGCATTAAATTGTTCGCCCCATGAATAATAAGCATGTACATAATATTATTTATCTTACATGAGTACATCATATTATTGATCGTACATACCCCATCCAAGTCAAATCATTTCCAGCC?AACACGCATATCACCACCCATATTCCACGAGCTTAATCACCAAGCCGCGG
Turkey_IR14.2	IR14	ASC042	B001	Beja-Pereira et al., 2004; Science	B	AY569468	479	domestic donkey	Asia	Asia central-west	Turkey	AAACGACAGCAATTCATCCTCATGTGCTATGTCAGTATTAAAATACACCCCCGC?ACAACACCATATCAGCTCAACATACAATACTCTATTAATACCCTATGTACATCGTGCATTAAATTGTTCGCCCCATGAATAATAAGCATGTACATAATATTATTTATCTTACATGAGTACATCATATTATTGATCGTACATACCCCATCCAAGTCAAATCATTTCCAGCC?AACACGCATATCACCACCCATATTCCACGAGCTTAATCACCAAGCCGCGG
Turkey_IR14.3	IR14	ASC043	B001	Beja-Pereira et al., 2004; Science	B	AY569468	479	domestic donkey	Asia	Asia central-west	Turkey	AAACGACAGCAATTCATCCTCATGTGCTATGTCAGTATTAAAATACACCCCCGC?ACAACACCATATCAGCTCAACATACAATACTCTATTAATACCCTATGTACATCGTGCATTAAATTGTTCGCCCCATGAATAATAAGCATGTACATAATATTATTTATCTTACATGAGTACATCATATTATTGATCGTACATACCCCATCCAAGTCAAATCATTTCCAGCC?AACACGCATATCACCACCCATATTCCACGAGCTTAATCACCAAGCCGCGG
Turkey_IR14.4	IR14	ASC044	B001	Beja-Pereira et al., 2004; Science	B	AY569468	479	domestic donkey	Asia	Asia central-west	Turkey	AAACGACAGCAATTCATCCTCATGTGCTATGTCAGTATTAAAATACACCCCCGC?ACAACACCATATCAGCTCAACATACAATACTCTATTAATACCCTATGTACATCGTGCATTAAATTGTTCGCCCCATGAATAATAAGCATGTACATAATATTATTTATCTTACATGAGTACATCATATTATTGATCGTACATACCCCATCCAAGTCAAATCATTTCCAGCC?AACACGCATATCACCACCCATATTCCACGAGCTTAATCACCAAGCCGCGG
Turkey_JO01.1	JO01	ASC045	B011	Beja-Pereira et al., 2004; Science	B	AY569501	479	domestic donkey	Asia	Asia central-west	Turkey	AAACGACAGCAATTCATCCTCATGTGCTATGTCAGTATTAAAATACACCCCCGC?ACAACACCATATCAGCTCAACATACAATACTCTATTAATACCCTATGTACATCGTGCATTAAATTGTTCGCCCCATGAATAATAAGCATGCACATAATATTATTTATCTTACATGAGTACATCATATTATTGATCGTACATACCCCATCCAAGTCAAATCATTTCCAGCC?AACACGCATATCACCACCCATATTCCACGAGCTTAATCACCAAGCCGCGG
Turkey_TK05.1	TK05	ASC046	A011	Beja-Pereira et al., 2004; Science	A	AY569526	479	domestic donkey	Asia	Asia central-west	Turkey	AAACGACAACAATTTATCCTCATGTGCCATGTCAGTATTAAAATACACCCCCGC?ACAACACCATATCAGCTCAACATACAATACTCTATTAATGCCCTATGTACATCGTGCATTAAATTGTTTGCCCCATGAATAATAAGCATGTACATAATATTATTTATCTTACATAAGTACATTATATTATTGGTCGTACATACCCCATCCAAGTCAAATCATTTCCAGTC?AACACGCATATCACCACCCATATTCCACGAGCTTAATCACCAAGCCGCGG
Turkey_TK05.2	TK05	ASC047	A011	Beja-Pereira et al., 2004; Science	A	AY569526	479	domestic donkey	Asia	Asia central-west	Turkey	AAACGACAACAATTTATCCTCATGTGCCATGTCAGTATTAAAATACACCCCCGC?ACAACACCATATCAGCTCAACATACAATACTCTATTAATGCCCTATGTACATCGTGCATTAAATTGTTTGCCCCATGAATAATAAGCATGTACATAATATTATTTATCTTACATAAGTACATTATATTATTGGTCGTACATACCCCATCCAAGTCAAATCATTTCCAGTC?AACACGCATATCACCACCCATATTCCACGAGCTTAATCACCAAGCCGCGG
Turkey_TK26.1	TK26	ASC048	A054	Beja-Pereira et al., 2004; Science	A	AY569527	479	domestic donkey	Asia	Asia central-west	Turkey	AAACGACAACAATTTACCCTCATGTGCCATGTCAGTATTAAAATACACCCCCGC?ACAACACCATATCAGCTCAACATACAATACTCTATTAATGCCCTATGTACGTCGTGCATTAAATTGTTTGCCCCATGAATAATAAGCATGTGCATAACATTATTTATCTTACATAGGTACATTATATTATTGGTCGTACATACCCCATCCAAGTCAAATCATTTCCAGTC?AACACGCATATCACCACCCATATTCCACGAGCTTAATCACCAAGCCGCGG
Turkmenistan_IR14.1	IR14	ASC049	B001	Beja-Pereira et al., 2004; Science	B	AY569468	479	domestic donkey	Asia	Asia central-west	Turkmenistan	AAACGACAGCAATTCATCCTCATGTGCTATGTCAGTATTAAAATACACCCCCGC?ACAACACCATATCAGCTCAACATACAATACTCTATTAATACCCTATGTACATCGTGCATTAAATTGTTCGCCCCATGAATAATAAGCATGTACATAATATTATTTATCTTACATGAGTACATCATATTATTGATCGTACATACCCCATCCAAGTCAAATCATTTCCAGCC?AACACGCATATCACCACCCATATTCCACGAGCTTAATCACCAAGCCGCGG
Turkmenistan_IR14.2	IR14	ASC050	B001	Beja-Pereira et al., 2004; Science	B	AY569468	479	domestic donkey	Asia	Asia central-west	Turkmenistan	AAACGACAGCAATTCATCCTCATGTGCTATGTCAGTATTAAAATACACCCCCGC?ACAACACCATATCAGCTCAACATACAATACTCTATTAATACCCTATGTACATCGTGCATTAAATTGTTCGCCCCATGAATAATAAGCATGTACATAATATTATTTATCTTACATGAGTACATCATATTATTGATCGTACATACCCCATCCAAGTCAAATCATTTCCAGCC?AACACGCATATCACCACCCATATTCCACGAGCTTAATCACCAAGCCGCGG
Ukraine_AL04.1	AL04	EUE019	A001	Beja-Pereira et al., 2004; Science	A	AY569472	479	domestic donkey	Europe	Europe east	Ukraine	AAACGACAACAATTTATCCTCATGTGCCATGTCAGTATTAAAATACACCCCCGC?ACAACACCATATCAGCTCAACATACAATACTCTATTAATGCCCTATGTACGTCGTGCATTAAATTGTTTGCCCCATGAATAATAAGCATGTGCATAATATTATTTATCTTACATAAGTACATTATATTATTGGTCGTACATACCCCATCCAAGTCAAATCATTTCCAGTC?AACACGCATATCACCACCCATATTCCACGAGCTTAATCACCAAGCCGCGG
Ukraine_AL04.2	AL04	EUE020	A001	Beja-Pereira et al., 2004; Science	A	AY569472	479	domestic donkey	Europe	Europe east	Ukraine	AAACGACAACAATTTATCCTCATGTGCCATGTCAGTATTAAAATACACCCCCGC?ACAACACCATATCAGCTCAACATACAATACTCTATTAATGCCCTATGTACGTCGTGCATTAAATTGTTTGCCCCATGAATAATAAGCATGTGCATAATATTATTTATCTTACATAAGTACATTATATTATTGGTCGTACATACCCCATCCAAGTCAAATCATTTCCAGTC?AACACGCATATCACCACCCATATTCCACGAGCTTAATCACCAAGCCGCGG
Ukraine_BU09.1	BU09	EUE021	A001	Beja-Pereira et al., 2004; Science	A	AY569492	479	domestic donkey	Europe	Europe east	Ukraine	AAACGACAACAATTTATCCTCATGTGCCATGTCAGTATTAAAATACACCCCCGC?ACAACACCATATCAGCTCAACATACAATACTCTATTAATGCCCTATGTACGTCGTGCATTAAATTGTTTGCCCCATGAATAATAAGCATGTGCATAATATTATTTATCTTACATAAGTACATTATATTATTGGTCGTACATACCCCATCCAAGTCAAATCATTTCCAGTC?AACACGCATATCACCACCCATATTCCACGAGCTTAATCACCAAGCCGCGG
Ukraine_RU01.1	RU01	EUE022	B005	Beja-Pereira et al., 2004; Science	B	AY569471	479	domestic donkey	Europe	Europe east	Ukraine	AAACGACAGCAATTCATCCTCATGTGCTATGTCAGTATTAAAATACACCCCCGC?ACAACACCATATCAGCTCAACATACAATACTCTATTAATACCCTATGTACGTCGTGCATTAAATTGTTCGCCCCATGAATAATAAGCATGTACATAATATTATTTATCTTACATGAGTACATCATATTATTGATCGTACATACCCCATCCAAGTCAAATCATTTCCAGCC?AACACGCATATCACCACCCATATTCCACGAGCTTAATCACCAAGCCGCGG
Ukraine_RU01.2	RU01	EUE023	B005	Beja-Pereira et al., 2004; Science	B	AY569471	479	domestic donkey	Europe	Europe east	Ukraine	AAACGACAGCAATTCATCCTCATGTGCTATGTCAGTATTAAAATACACCCCCGC?ACAACACCATATCAGCTCAACATACAATACTCTATTAATACCCTATGTACGTCGTGCATTAAATTGTTCGCCCCATGAATAATAAGCATGTACATAATATTATTTATCTTACATGAGTACATCATATTATTGATCGTACATACCCCATCCAAGTCAAATCATTTCCAGCC?AACACGCATATCACCACCCATATTCCACGAGCTTAATCACCAAGCCGCGG
UnitedArabEmirates_AL04.1	AL04	ASA011	A001	Beja-Pereira et al., 2004; Science	A	AY569472	479	domestic donkey	Asia	Asia arabia	United Arab Emirates	AAACGACAACAATTTATCCTCATGTGCCATGTCAGTATTAAAATACACCCCCGC?ACAACACCATATCAGCTCAACATACAATACTCTATTAATGCCCTATGTACGTCGTGCATTAAATTGTTTGCCCCATGAATAATAAGCATGTGCATAATATTATTTATCTTACATAAGTACATTATATTATTGGTCGTACATACCCCATCCAAGTCAAATCATTTCCAGTC?AACACGCATATCACCACCCATATTCCACGAGCTTAATCACCAAGCCGCGG
UnitedArabEmirates_ML12.1	ML12	ASA012	A016	Beja-Pereira et al., 2004; Science	A	AY569510	479	domestic donkey	Asia	Asia arabia	United Arab Emirates	AAACGACAACAATTTATCCTCATGTGCCATGTCAGTATTAAAATACACCCCCGC?ACAACACCATATCAGCTCAACATACAATACTCTATTAATGCCCTATGTACGTCGTGCATTAGATTGTTTGCCCCATGAATAATAAGCATGTGCATAATATTATTTATCTTACATAAGTACATTATATTATTGGTCGTACATACCCCATCCAAGTCAAATCATTTCCAGTC?AACACGCATATCACCACCCATATTCCACGAGCTTAATCACCAAGCCGCGG
UnitedArabEmirates_ML12.2	ML12	ASA013	A016	Beja-Pereira et al., 2004; Science	A	AY569510	479	domestic donkey	Asia	Asia arabia	United Arab Emirates	AAACGACAACAATTTATCCTCATGTGCCATGTCAGTATTAAAATACACCCCCGC?ACAACACCATATCAGCTCAACATACAATACTCTATTAATGCCCTATGTACGTCGTGCATTAGATTGTTTGCCCCATGAATAATAAGCATGTGCATAATATTATTTATCTTACATAAGTACATTATATTATTGGTCGTACATACCCCATCCAAGTCAAATCATTTCCAGTC?AACACGCATATCACCACCCATATTCCACGAGCTTAATCACCAAGCCGCGG
UnitedArabEmirates_UE34.1	UE34	ASA014	B001	Beja-Pereira et al., 2004; Science	B	AY569528	479	domestic donkey	Asia	Asia arabia	United Arab Emirates	AAACGACAGCAATTCATCCTCATGTGCTATGTCAGTATTAAAATACACCCCCGC?ACAACACCATATCAGCTCAACATACAATACTCTATTAATACCCTATGTACATCGTGCATTAAATTGTTCGCCCCATGAATAATAAGCATGTACATAATATTATTTATCTTACATGAGTACATCATATTATTGATCGTACATACCCCATCCAAGTCAAATCATTTCCAGCC?AACACGCATATCACCACCCATATTCCACGAGCTTAATCACCAAGCCGCGG
UnitedArabEmirates_UE34.2	UE34	ASA015	B001	Beja-Pereira et al., 2004; Science	B	AY569528	479	domestic donkey	Asia	Asia arabia	United Arab Emirates	AAACGACAGCAATTCATCCTCATGTGCTATGTCAGTATTAAAATACACCCCCGC?ACAACACCATATCAGCTCAACATACAATACTCTATTAATACCCTATGTACATCGTGCATTAAATTGTTCGCCCCATGAATAATAAGCATGTACATAATATTATTTATCTTACATGAGTACATCATATTATTGATCGTACATACCCCATCCAAGTCAAATCATTTCCAGCC?AACACGCATATCACCACCCATATTCCACGAGCTTAATCACCAAGCCGCGG
UnitedArabEmirates_UE34.3	UE34	ASA016	B001	Beja-Pereira et al., 2004; Science	B	AY569528	479	domestic donkey	Asia	Asia arabia	United Arab Emirates	AAACGACAGCAATTCATCCTCATGTGCTATGTCAGTATTAAAATACACCCCCGC?ACAACACCATATCAGCTCAACATACAATACTCTATTAATACCCTATGTACATCGTGCATTAAATTGTTCGCCCCATGAATAATAAGCATGTACATAATATTATTTATCTTACATGAGTACATCATATTATTGATCGTACATACCCCATCCAAGTCAAATCATTTCCAGCC?AACACGCATATCACCACCCATATTCCACGAGCTTAATCACCAAGCCGCGG
Uzbekistan_AL04.1	AL04	ASC051	A001	Beja-Pereira et al., 2004; Science	A	AY569472	479	domestic donkey	Asia	Asia central-west	Uzbekistan	AAACGACAACAATTTATCCTCATGTGCCATGTCAGTATTAAAATACACCCCCGC?ACAACACCATATCAGCTCAACATACAATACTCTATTAATGCCCTATGTACGTCGTGCATTAAATTGTTTGCCCCATGAATAATAAGCATGTGCATAATATTATTTATCTTACATAAGTACATTATATTATTGGTCGTACATACCCCATCCAAGTCAAATCATTTCCAGTC?AACACGCATATCACCACCCATATTCCACGAGCTTAATCACCAAGCCGCGG
Uzbekistan_IR14.1	IR14	ASC052	B001	Beja-Pereira et al., 2004; Science	B	AY569468	479	domestic donkey	Asia	Asia central-west	Uzbekistan	AAACGACAGCAATTCATCCTCATGTGCTATGTCAGTATTAAAATACACCCCCGC?ACAACACCATATCAGCTCAACATACAATACTCTATTAATACCCTATGTACATCGTGCATTAAATTGTTCGCCCCATGAATAATAAGCATGTACATAATATTATTTATCTTACATGAGTACATCATATTATTGATCGTACATACCCCATCCAAGTCAAATCATTTCCAGCC?AACACGCATATCACCACCCATATTCCACGAGCTTAATCACCAAGCCGCGG
Uzbekistan_IR14.2	IR14	ASC053	B001	Beja-Pereira et al., 2004; Science	B	AY569468	479	domestic donkey	Asia	Asia central-west	Uzbekistan	AAACGACAGCAATTCATCCTCATGTGCTATGTCAGTATTAAAATACACCCCCGC?ACAACACCATATCAGCTCAACATACAATACTCTATTAATACCCTATGTACATCGTGCATTAAATTGTTCGCCCCATGAATAATAAGCATGTACATAATATTATTTATCTTACATGAGTACATCATATTATTGATCGTACATACCCCATCCAAGTCAAATCATTTCCAGCC?AACACGCATATCACCACCCATATTCCACGAGCTTAATCACCAAGCCGCGG
Vietnam_AL04.1	AL04	ASE291	A001	Beja-Pereira et al., 2004; Science	A	AY569472	479	domestic donkey	Asia	Asia east	Vietnam	AAACGACAACAATTTATCCTCATGTGCCATGTCAGTATTAAAATACACCCCCGC?ACAACACCATATCAGCTCAACATACAATACTCTATTAATGCCCTATGTACGTCGTGCATTAAATTGTTTGCCCCATGAATAATAAGCATGTGCATAATATTATTTATCTTACATAAGTACATTATATTATTGGTCGTACATACCCCATCCAAGTCAAATCATTTCCAGTC?AACACGCATATCACCACCCATATTCCACGAGCTTAATCACCAAGCCGCGG
Vietnam_IR14.1	IR14	ASE292	B001	Beja-Pereira et al., 2004; Science	B	AY569468	479	domestic donkey	Asia	Asia east	Vietnam	AAACGACAGCAATTCATCCTCATGTGCTATGTCAGTATTAAAATACACCCCCGC?ACAACACCATATCAGCTCAACATACAATACTCTATTAATACCCTATGTACATCGTGCATTAAATTGTTCGCCCCATGAATAATAAGCATGTACATAATATTATTTATCTTACATGAGTACATCATATTATTGATCGTACATACCCCATCCAAGTCAAATCATTTCCAGCC?AACACGCATATCACCACCCATATTCCACGAGCTTAATCACCAAGCCGCGG
Vietnam_IR14.2	IR14	ASE293	B001	Beja-Pereira et al., 2004; Science	B	AY569468	479	domestic donkey	Asia	Asia east	Vietnam	AAACGACAGCAATTCATCCTCATGTGCTATGTCAGTATTAAAATACACCCCCGC?ACAACACCATATCAGCTCAACATACAATACTCTATTAATACCCTATGTACATCGTGCATTAAATTGTTCGCCCCATGAATAATAAGCATGTACATAATATTATTTATCTTACATGAGTACATCATATTATTGATCGTACATACCCCATCCAAGTCAAATCATTTCCAGCC?AACACGCATATCACCACCCATATTCCACGAGCTTAATCACCAAGCCGCGG
Yemen_AL04.1	AL04	ASA017	A001	Beja-Pereira et al., 2004; Science	A	AY569472	479	domestic donkey	Asia	Asia arabia	Yemen	AAACGACAACAATTTATCCTCATGTGCCATGTCAGTATTAAAATACACCCCCGC?ACAACACCATATCAGCTCAACATACAATACTCTATTAATGCCCTATGTACGTCGTGCATTAAATTGTTTGCCCCATGAATAATAAGCATGTGCATAATATTATTTATCTTACATAAGTACATTATATTATTGGTCGTACATACCCCATCCAAGTCAAATCATTTCCAGTC?AACACGCATATCACCACCCATATTCCACGAGCTTAATCACCAAGCCGCGG
Yemen_AL04.2	AL04	ASA018	A001	Beja-Pereira et al., 2004; Science	A	AY569472	479	domestic donkey	Asia	Asia arabia	Yemen	AAACGACAACAATTTATCCTCATGTGCCATGTCAGTATTAAAATACACCCCCGC?ACAACACCATATCAGCTCAACATACAATACTCTATTAATGCCCTATGTACGTCGTGCATTAAATTGTTTGCCCCATGAATAATAAGCATGTGCATAATATTATTTATCTTACATAAGTACATTATATTATTGGTCGTACATACCCCATCCAAGTCAAATCATTTCCAGTC?AACACGCATATCACCACCCATATTCCACGAGCTTAATCACCAAGCCGCGG
Yemen_AL04.3	AL04	ASA019	A001	Beja-Pereira et al., 2004; Science	A	AY569472	479	domestic donkey	Asia	Asia arabia	Yemen	AAACGACAACAATTTATCCTCATGTGCCATGTCAGTATTAAAATACACCCCCGC?ACAACACCATATCAGCTCAACATACAATACTCTATTAATGCCCTATGTACGTCGTGCATTAAATTGTTTGCCCCATGAATAATAAGCATGTGCATAATATTATTTATCTTACATAAGTACATTATATTATTGGTCGTACATACCCCATCCAAGTCAAATCATTTCCAGTC?AACACGCATATCACCACCCATATTCCACGAGCTTAATCACCAAGCCGCGG
Yemen_AL04.4	AL04	ASA020	A001	Beja-Pereira et al., 2004; Science	A	AY569472	479	domestic donkey	Asia	Asia arabia	Yemen	AAACGACAACAATTTATCCTCATGTGCCATGTCAGTATTAAAATACACCCCCGC?ACAACACCATATCAGCTCAACATACAATACTCTATTAATGCCCTATGTACGTCGTGCATTAAATTGTTTGCCCCATGAATAATAAGCATGTGCATAATATTATTTATCTTACATAAGTACATTATATTATTGGTCGTACATACCCCATCCAAGTCAAATCATTTCCAGTC?AACACGCATATCACCACCCATATTCCACGAGCTTAATCACCAAGCCGCGG
Yemen_AL04.5	AL04	ASA021	A001	Beja-Pereira et al., 2004; Science	A	AY569472	479	domestic donkey	Asia	Asia arabia	Yemen	AAACGACAACAATTTATCCTCATGTGCCATGTCAGTATTAAAATACACCCCCGC?ACAACACCATATCAGCTCAACATACAATACTCTATTAATGCCCTATGTACGTCGTGCATTAAATTGTTTGCCCCATGAATAATAAGCATGTGCATAATATTATTTATCTTACATAAGTACATTATATTATTGGTCGTACATACCCCATCCAAGTCAAATCATTTCCAGTC?AACACGCATATCACCACCCATATTCCACGAGCTTAATCACCAAGCCGCGG
Yemen_IR14.1	IR14	ASA022	B001	Beja-Pereira et al., 2004; Science	B	AY569468	479	domestic donkey	Asia	Asia arabia	Yemen	AAACGACAGCAATTCATCCTCATGTGCTATGTCAGTATTAAAATACACCCCCGC?ACAACACCATATCAGCTCAACATACAATACTCTATTAATACCCTATGTACATCGTGCATTAAATTGTTCGCCCCATGAATAATAAGCATGTACATAATATTATTTATCTTACATGAGTACATCATATTATTGATCGTACATACCCCATCCAAGTCAAATCATTTCCAGCC?AACACGCATATCACCACCCATATTCCACGAGCTTAATCACCAAGCCGCGG
Yemen_IR14.2	IR14	ASA023	B001	Beja-Pereira et al., 2004; Science	B	AY569468	479	domestic donkey	Asia	Asia arabia	Yemen	AAACGACAGCAATTCATCCTCATGTGCTATGTCAGTATTAAAATACACCCCCGC?ACAACACCATATCAGCTCAACATACAATACTCTATTAATACCCTATGTACATCGTGCATTAAATTGTTCGCCCCATGAATAATAAGCATGTACATAATATTATTTATCTTACATGAGTACATCATATTATTGATCGTACATACCCCATCCAAGTCAAATCATTTCCAGCC?AACACGCATATCACCACCCATATTCCACGAGCTTAATCACCAAGCCGCGG
Yemen_JO01.1	JO01	ASA024	B011	Beja-Pereira et al., 2004; Science	B	AY569501	479	domestic donkey	Asia	Asia arabia	Yemen	AAACGACAGCAATTCATCCTCATGTGCTATGTCAGTATTAAAATACACCCCCGC?ACAACACCATATCAGCTCAACATACAATACTCTATTAATACCCTATGTACATCGTGCATTAAATTGTTCGCCCCATGAATAATAAGCATGCACATAATATTATTTATCTTACATGAGTACATCATATTATTGATCGTACATACCCCATCCAAGTCAAATCATTTCCAGCC?AACACGCATATCACCACCCATATTCCACGAGCTTAATCACCAAGCCGCGG
Yemen_ML12.1	ML12	ASA025	A016	Beja-Pereira et al., 2004; Science	A	AY569510	479	domestic donkey	Asia	Asia arabia	Yemen	AAACGACAACAATTTATCCTCATGTGCCATGTCAGTATTAAAATACACCCCCGC?ACAACACCATATCAGCTCAACATACAATACTCTATTAATGCCCTATGTACGTCGTGCATTAGATTGTTTGCCCCATGAATAATAAGCATGTGCATAATATTATTTATCTTACATAAGTACATTATATTATTGGTCGTACATACCCCATCCAAGTCAAATCATTTCCAGTC?AACACGCATATCACCACCCATATTCCACGAGCTTAATCACCAAGCCGCGG
Yemen_ML12.2	ML12	ASA026	A016	Beja-Pereira et al., 2004; Science	A	AY569510	479	domestic donkey	Asia	Asia arabia	Yemen	AAACGACAACAATTTATCCTCATGTGCCATGTCAGTATTAAAATACACCCCCGC?ACAACACCATATCAGCTCAACATACAATACTCTATTAATGCCCTATGTACGTCGTGCATTAGATTGTTTGCCCCATGAATAATAAGCATGTGCATAATATTATTTATCTTACATAAGTACATTATATTATTGGTCGTACATACCCCATCCAAGTCAAATCATTTCCAGTC?AACACGCATATCACCACCCATATTCCACGAGCTTAATCACCAAGCCGCGG
Zambia_IR14.1	IR14	AFS013	B001	Beja-Pereira et al., 2004; Science	B	AY569468	479	domestic donkey	Africa	Africa south	Zambia	AAACGACAGCAATTCATCCTCATGTGCTATGTCAGTATTAAAATACACCCCCGC?ACAACACCATATCAGCTCAACATACAATACTCTATTAATACCCTATGTACATCGTGCATTAAATTGTTCGCCCCATGAATAATAAGCATGTACATAATATTATTTATCTTACATGAGTACATCATATTATTGATCGTACATACCCCATCCAAGTCAAATCATTTCCAGCC?AACACGCATATCACCACCCATATTCCACGAGCTTAATCACCAAGCCGCGG
Zambia_IR14.2	IR14	AFS014	B001	Beja-Pereira et al., 2004; Science	B	AY569468	479	domestic donkey	Africa	Africa south	Zambia	AAACGACAGCAATTCATCCTCATGTGCTATGTCAGTATTAAAATACACCCCCGC?ACAACACCATATCAGCTCAACATACAATACTCTATTAATACCCTATGTACATCGTGCATTAAATTGTTCGCCCCATGAATAATAAGCATGTACATAATATTATTTATCTTACATGAGTACATCATATTATTGATCGTACATACCCCATCCAAGTCAAATCATTTCCAGCC?AACACGCATATCACCACCCATATTCCACGAGCTTAATCACCAAGCCGCGG
Zambia_IR14.3	IR14	AFS015	B001	Beja-Pereira et al., 2004; Science	B	AY569468	479	domestic donkey	Africa	Africa south	Zambia	AAACGACAGCAATTCATCCTCATGTGCTATGTCAGTATTAAAATACACCCCCGC?ACAACACCATATCAGCTCAACATACAATACTCTATTAATACCCTATGTACATCGTGCATTAAATTGTTCGCCCCATGAATAATAAGCATGTACATAATATTATTTATCTTACATGAGTACATCATATTATTGATCGTACATACCCCATCCAAGTCAAATCATTTCCAGCC?AACACGCATATCACCACCCATATTCCACGAGCTTAATCACCAAGCCGCGG
JMS3	JMS3	ASE037	B001	Lei et al; 2004; Unpublished	B	AY666165	399	Jiami	Asia	Asia east	China	AAACGACAGCAATTCATCCTCATGTGCTATGTCAGTATTAAAATACACCCCCGC?ACAACACCATATCAGCTCAACATACAATACTCTATTAATACCCTATGTACATCGTGCATTAAATTGTTCGCCCCATGAATAATAAGCATGTACATAATATTATTTATCTTACATGAGTACATCATATTATTGATCGTACATACCCCATCCAAGTCAAATCATTTCCAGCC?AACACGCATATCACCACCCATATTCCACGAGCTTAATCACCAAGCCGCGG
JM35	JM35	ASE038	A001	Lei et al; 2004; Unpublished	A	AY666166	399	Jiami	Asia	Asia east	China	AAACGACAACAATTTATCCTCATGTGCCATGTCAGTATTAAAATACACCCCCGC?ACAACACCATATCAGCTCAACATACAATACTCTATTAATGCCCTATGTACGTCGTGCATTAAATTGTTTGCCCCATGAATAATAAGCATGTGCATAATATTATTTATCTTACATAAGTACATTATATTATTGGTCGTACATACCCCATCCAAGTCAAATCATTTCCAGTC?AACACGCATATCACCACCCATATTCCACGAGCTTAATCACCAAGCCGCGG
JMS8	JMS8	ASE039	B030	Lei et al; 2004; Unpublished	B	AY666167	399	Jiami	Asia	Asia east	China	AAACGACAGCAATTCATCCTCATGTGCTATGTCAGTATTAAAATACACCCCCGC?ACAACACCATATCAGCTCAACATACAATACTCTATTAATACCCTATGTACATCGTGCATTAAATTGTTTGCCCCATGAATAATAAGCATGTACATAATATTATTTATCTTACATAAGTACATCATATTATTGATCGTACATACCCCATCCAAGTCAAATCATTTCTAGCC?AACACGCATATCACCACCCATATTCCACGAGCTTAATCACCAAGCCGCGG
JMS26	JMS26	ASE040	A006	Lei et al; 2004; Unpublished	A	AY666168	399	Jiami	Asia	Asia east	China	AAACGACAACAATTTATCCTCATGTGCCATGTCAGTATTAAAATACACCCCCGC?ACAACACCATATCAGCTCAACATACAATACTCTATTAATGCCCTATGTACGTCGTGCATTAAATTGTTTGCCCCATGAATAATAAGCATGTGCATAATATTATTTATCTTACATAGGTACATTATATTATTGGTCGTACATACCCCATCCAAGTCAAATCATTTCCAGTC?AACACGCATATCACCACCCATATTCCACGAGCTTAATCACCAAGCCGCGG
JMS27	JMS27	ASE041	B001	Lei et al; 2004; Unpublished	B	AY666169	399	Jiami	Asia	Asia east	China	AAACGACAGCAATTCATCCTCATGTGCTATGTCAGTATTAAAATACACCCCCGC?ACAACACCATATCAGCTCAACATACAATACTCTATTAATACCCTATGTACATCGTGCATTAAATTGTTCGCCCCATGAATAATAAGCATGTACATAATATTATTTATCTTACATGAGTACATCATATTATTGATCGTACATACCCCATCCAAGTCAAATCATTTCCAGCC?AACACGCATATCACCACCCATATTCCACGAGCTTAATCACCAAGCCGCGG
BY20	BY20	ASE042	A014	Lei et al; 2006; Unpublished	A	DQ368497	399	Biyang	Asia	Asia east	China	AAACGACAACAATTTATCCTCATGTGCCATGTCAGTATTAAAATACACCCCCGC?ACAACACCATATCAGCTCAACATACAATACTCTATTAATGCCCTATGTACATCGTGCATTAAATTGTTTACCCCATGAATAATAAGCATGTACATAATATTATTTATCTTACATAAGTACATTATATTATTGGTCGTACATACCCCATCCAAGTCAAATCATTTCCAGTC?AACACGCATATCACCACCCATATTCCACGAGCTTAATCACCAAGCCGCGG
BY26	BY26	ASE043	B001	Lei et al; 2006; Unpublished	B	DQ368498	399	Biyang	Asia	Asia east	China	AAACGACAGCAATTCATCCTCATGTGCTATGTCAGTATTAAAATACACCCCCGC?ACAACACCATATCAGCTCAACATACAATACTCTATTAATACCCTATGTACATCGTGCATTAAATTGTTCGCCCCATGAATAATAAGCATGTACATAATATTATTTATCTTACATGAGTACATCATATTATTGATCGTACATACCCCATCCAAGTCAAATCATTTCCAGCC?AACACGCATATCACCACCCATATTCCACGAGCTTAATCACCAAGCCGCGG
BY27	BY27	ASE044	A007	Lei et al; 2006; Unpublished	A	DQ368499	399	Biyang	Asia	Asia east	China	AAACGACAACAATTTATCCTCATGTGCCATGTCAGTATTAAAATACACCCCCGC?ACAACACCATATCAGCTCAACATACAATACTCTATTAATGCCCTATGTACGTCGTGCATTAAATTGTTTGCCCCATGAATAATAAGCATGCGCATAATATTATTTATCTTACATAAGTACATTATATTATTGGTCGTACATACCCCATCCAAGTCAAATCATTTCCAGTC?AACACGCATATCACCACCCATATTCCACGAGCTTAATCACCAAGCCGCGG
BY29	BY29	ASE045	B001	Lei et al; 2006; Unpublished	B	DQ368500	399	Biyang	Asia	Asia east	China	AAACGACAGCAATTCATCCTCATGTGCTATGTCAGTATTAAAATACACCCCCGC?ACAACACCATATCAGCTCAACATACAATACTCTATTAATACCCTATGTACATCGTGCATTAAATTGTTCGCCCCATGAATAATAAGCATGTACATAATATTATTTATCTTACATGAGTACATCATATTATTGATCGTACATACCCCATCCAAGTCAAATCATTTCCAGCC?AACACGCATATCACCACCCATATTCCACGAGCTTAATCACCAAGCCGCGG
BY31	BY31	ASE046	A055	Lei et al; 2006; Unpublished	A	DQ368501	399	Biyang	Asia	Asia east	China	AAACGACAACAATTTATCCTCATGTGCCATGTCAGTATTAAAATACACCCCCGC?ACAACACCATATCAGCTCAACATACAATACTCTATTAATGCCCTATGTACGTCGTGCATTAAATTGTTTACCCCATGAATAATAAGCATGTACATAATATTATTTATTTTACATAAGTACATTATATTATTGGTCGTACATACCTCATCCAAGTCAAATCATTTCCAGTC?AACACGCATATCACCACCCATATTCCACGAGCTTAATCACCAAGCCGCGG
BY37	BY37	ASE047	B001	Lei et al; 2006; Unpublished	B	DQ368502	399	Biyang	Asia	Asia east	China	AAACGACAGCAATTCATCCTCATGTGCTATGTCAGTATTAAAATACACCCCCGC?ACAACACCATATCAGCTCAACATACAATACTCTATTAATACCCTATGTACATCGTGCATTAAATTGTTCGCCCCATGAATAATAAGCATGTACATAATATTATTTATCTTACATGAGTACATCATATTATTGATCGTACATACCCCATCCAAGTCAAATCATTTCCAGCC?AACACGCATATCACCACCCATATTCCACGAGCTTAATCACCAAGCCGCGG
BY39	BY39	ASE048	A056	Lei et al; 2006; Unpublished	A	DQ368503	399	Biyang	Asia	Asia east	China	AAACGACAACGATTTATCCTCATGTGCCATGTCAGTATTAAAATACACCCCCGC?ACAACACCATATCAGCTCAACATACAATACTCTATTAATGCCCTATGTACGTCGTGCATTAAATTGTTTGCCCCATGAATAATAAGCATGTACATAATATTATTTATCTTACATAGGTACATTATATTATTGGTCGTACATACCCCATCCAAGTCAAATCATTTCCAGTC?AACACGCATATCACCACCCATATTCCACGAGCTTAATCACCAAGCCGCGG
BY41	BY41	ASE049	A007	Lei et al; 2006; Unpublished	A	DQ368504	399	Biyang	Asia	Asia east	China	AAACGACAACAATTTATCCTCATGTGCCATGTCAGTATTAAAATACACCCCCGC?ACAACACCATATCAGCTCAACATACAATACTCTATTAATGCCCTATGTACGTCGTGCATTAAATTGTTTGCCCCATGAATAATAAGCATGCGCATAATATTATTTATCTTACATAAGTACATTATATTATTGGTCGTACATACCCCATCCAAGTCAAATCATTTCCAGTC?AACACGCATATCACCACCCATATTCCACGAGCTTAATCACCAAGCCGCGG
BY43	BY43	ASE050	B001	Lei et al; 2006; Unpublished	B	DQ368505	399	Biyang	Asia	Asia east	China	AAACGACAGCAATTCATCCTCATGTGCTATGTCAGTATTAAAATACACCCCCGC?ACAACACCATATCAGCTCAACATACAATACTCTATTAATACCCTATGTACATCGTGCATTAAATTGTTCGCCCCATGAATAATAAGCATGTACATAATATTATTTATCTTACATGAGTACATCATATTATTGATCGTACATACCCCATCCAAGTCAAATCATTTCCAGCC?AACACGCATATCACCACCCATATTCCACGAGCTTAATCACCAAGCCGCGG
BY44	BY44	ASE051	B009	Lei et al; 2006; Unpublished	B	DQ368506	399	Biyang	Asia	Asia east	China	AAACGACAGCAATTCATCCTCATGTGCTATGTCAGTATTAAAATACACCCCCGC?ACAACACCATATCAGCTCAACATACAATACTCTATTAATACCCTATGTACATCGTGCATTAAATTGTTCGCCCCATGAATAATAAGCATGTACATAATATTATTTATCTTACATGAGTACATCATATTATTGATCGTACATACCCCATCCAAGTCAAATCATTTCCAGCC?AACACGCATATCACCTCCCATATTCCACGAGCTTAATCACCAAGCCGCGG
BY45	BY45	ASE052	B004	Lei et al; 2006; Unpublished	B	DQ368507	399	Biyang	Asia	Asia east	China	AAACGACAGCAATTCATCCTCATGTGCTATGTCAGTATTAAAATACACCCCCGC?ACAACACCATATCAGCTCAACATACAATACTCTATTAATACCCTATGTACATCGTGCATTAAATTGTTCGCCCCATGAATAATAAGCATGTACATAATATTATTTATCTTACATAAGTACATCATATTATTGATCGTACATACCCCATCCAAGTCAAATCATTTCTAGCC?AACACGCATATCACCACCCATATTCCACGAGCTTAATCACCAAGCCGCGG
BY46	BY46	ASE053	B001	Lei et al; 2006; Unpublished	B	DQ368508	399	Biyang	Asia	Asia east	China	AAACGACAGCAATTCATCCTCATGTGCTATGTCAGTATTAAAATACACCCCCGC?ACAACACCATATCAGCTCAACATACAATACTCTATTAATACCCTATGTACATCGTGCATTAAATTGTTCGCCCCATGAATAATAAGCATGTACATAATATTATTTATCTTACATGAGTACATCATATTATTGATCGTACATACCCCATCCAAGTCAAATCATTTCCAGCC?AACACGCATATCACCACCCATATTCCACGAGCTTAATCACCAAGCCGCGG
DZ4	DZ4	ASE054	A003	Lei et al; 2006; Unpublished	A	DQ368509	399	Dezhou	Asia	Asia east	China	AAACGACAACAATTTATCCTCATGTGCCATGTCAGTATTAAAATACACCCCCGC?ACAACACCATATCAGCTCAACATACAATACTCTATTAATGCCCTATGTACGTCGTGCATTAAATTGTTTGCCCCATGAATAATAAGCATGTACATAATATTATTTATCTTACATAGGTACATTATATTATTGGTCGTACATACCCCATCCAAGTCAAATCATTTCCAGTC?AACACGCATATCACCACCCATATTCCACGAGCTTAATCACCAAGCCGCGG
DZ5	DZ5	ASE055	A018	Lei et al; 2006; Unpublished	A	DQ368510	399	Dezhou	Asia	Asia east	China	AAACGACAACAATTTATCCTCATGTGCCATGTCAGTATTAAAATACACCCCCGC?ACAACACCATATCAGCTCAACATACAATACTCTATTAATGCCCTATGTACGTCGTGCATTAAATTGTTTACCCCATGAATAATAAGCATGTACATAATATTATTTATCTTACATAAGTACATTATATTATTGGTCGTACATACCCCATCCAAGTCAAATCATTTCCAGTC?AACACGCATATCACCACCCATATTCCACGAGCTTAATCACCAAGCCGCGG
DZ7	DZ7	ASE056	B001	Lei et al; 2006; Unpublished	B	DQ368511	399	Dezhou	Asia	Asia east	China	AAACGACAGCAATTCATCCTCATGTGCTATGTCAGTATTAAAATACACCCCCGC?ACAACACCATATCAGCTCAACATACAATACTCTATTAATACCCTATGTACATCGTGCATTAAATTGTTCGCCCCATGAATAATAAGCATGTACATAATATTATTTATCTTACATGAGTACATCATATTATTGATCGTACATACCCCATCCAAGTCAAATCATTTCCAGCC?AACACGCATATCACCACCCATATTCCACGAGCTTAATCACCAAGCCGCGG
DZ8	DZ8	ASE057	A002	Lei et al; 2006; Unpublished	A	DQ368512	399	Dezhou	Asia	Asia east	China	AAACGACAACAATTTATCCTCATGTGCCATGTCAGTATTAAAATACACCCCCGC?ACAACACCATATCAGCTCAACATACAATACTCTATTAATGCCCTATGTACGTCGTGCATTAAATTGTTTGCCCCATGAATAATAAGCATGTACATAATATTATTTATCTTACATAAGTACATTATATTATTGGTCGTACATACCCCATCCAAGTCAAATCATTTCCAGTC?AACACGCATATCACCACCCATATTCCACGAGCTTAATCACCAAGCCGCGG
DZ10	DZ10	ASE058	A002	Lei et al; 2006; Unpublished	A	DQ368513	399	Dezhou	Asia	Asia east	China	AAACGACAACAATTTATCCTCATGTGCCATGTCAGTATTAAAATACACCCCCGC?ACAACACCATATCAGCTCAACATACAATACTCTATTAATGCCCTATGTACGTCGTGCATTAAATTGTTTGCCCCATGAATAATAAGCATGTACATAATATTATTTATCTTACATAAGTACATTATATTATTGGTCGTACATACCCCATCCAAGTCAAATCATTTCCAGTC?AACACGCATATCACCACCCATATTCCACGAGCTTAATCACCAAGCCGCGG
DZ12	DZ12	ASE059	B001	Lei et al; 2006; Unpublished	B	DQ368514	399	Dezhou	Asia	Asia east	China	AAACGACAGCAATTCATCCTCATGTGCTATGTCAGTATTAAAATACACCCCCGC?ACAACACCATATCAGCTCAACATACAATACTCTATTAATACCCTATGTACATCGTGCATTAAATTGTTCGCCCCATGAATAATAAGCATGTACATAATATTATTTATCTTACATGAGTACATCATATTATTGATCGTACATACCCCATCCAAGTCAAATCATTTCCAGCC?AACACGCATATCACCACCCATATTCCACGAGCTTAATCACCAAGCCGCGG
DZ9	DZ9	ASE060	A002	Lei et al; 2006; Unpublished	A	DQ368515	399	Dezhou	Asia	Asia east	China	AAACGACAACAATTTATCCTCATGTGCCATGTCAGTATTAAAATACACCCCCGC?ACAACACCATATCAGCTCAACATACAATACTCTATTAATGCCCTATGTACGTCGTGCATTAAATTGTTTGCCCCATGAATAATAAGCATGTACATAATATTATTTATCTTACATAAGTACATTATATTATTGGTCGTACATACCCCATCCAAGTCAAATCATTTCCAGTC?AACACGCATATCACCACCCATATTCCACGAGCTTAATCACCAAGCCGCGG
GZ20	GZ20	ASE061	B001	Lei et al; 2006; Unpublished	B	DQ368516	399	Guanzhong	Asia	Asia east	China	AAACGACAGCAATTCATCCTCATGTGCTATGTCAGTATTAAAATACACCCCCGC?ACAACACCATATCAGCTCAACATACAATACTCTATTAATACCCTATGTACATCGTGCATTAAATTGTTCGCCCCATGAATAATAAGCATGTACATAATATTATTTATCTTACATGAGTACATCATATTATTGATCGTACATACCCCATCCAAGTCAAATCATTTCCAGCC?AACACGCATATCACCACCCATATTCCACGAGCTTAATCACCAAGCCGCGG
GZ21	GZ21	ASE062	A002	Lei et al; 2006; Unpublished	A	DQ368517	399	Guanzhong	Asia	Asia east	China	AAACGACAACAATTTATCCTCATGTGCCATGTCAGTATTAAAATACACCCCCGC?ACAACACCATATCAGCTCAACATACAATACTCTATTAATGCCCTATGTACGTCGTGCATTAAATTGTTTGCCCCATGAATAATAAGCATGTACATAATATTATTTATCTTACATAAGTACATTATATTATTGGTCGTACATACCCCATCCAAGTCAAATCATTTCCAGTC?AACACGCATATCACCACCCATATTCCACGAGCTTAATCACCAAGCCGCGG
GZ25	GZ25	ASE063	B001	Lei et al; 2006; Unpublished	B	DQ368518	399	Guanzhong	Asia	Asia east	China	AAACGACAGCAATTCATCCTCATGTGCTATGTCAGTATTAAAATACACCCCCGC?ACAACACCATATCAGCTCAACATACAATACTCTATTAATACCCTATGTACATCGTGCATTAAATTGTTCGCCCCATGAATAATAAGCATGTACATAATATTATTTATCTTACATGAGTACATCATATTATTGATCGTACATACCCCATCCAAGTCAAATCATTTCCAGCC?AACACGCATATCACCACCCATATTCCACGAGCTTAATCACCAAGCCGCGG
GZ27	GZ27	ASE064	A003	Lei et al; 2006; Unpublished	A	DQ368519	399	Guanzhong	Asia	Asia east	China	AAACGACAACAATTTATCCTCATGTGCCATGTCAGTATTAAAATACACCCCCGC?ACAACACCATATCAGCTCAACATACAATACTCTATTAATGCCCTATGTACGTCGTGCATTAAATTGTTTGCCCCATGAATAATAAGCATGTACATAATATTATTTATCTTACATAGGTACATTATATTATTGGTCGTACATACCCCATCCAAGTCAAATCATTTCCAGTC?AACACGCATATCACCACCCATATTCCACGAGCTTAATCACCAAGCCGCGG
GZ927	GZ927	ASE065	B001	Lei et al; 2006; Unpublished	B	DQ368520	399	Guanzhong	Asia	Asia east	China	AAACGACAGCAATTCATCCTCATGTGCTATGTCAGTATTAAAATACACCCCCGC?ACAACACCATATCAGCTCAACATACAATACTCTATTAATACCCTATGTACATCGTGCATTAAATTGTTCGCCCCATGAATAATAAGCATGTACATAATATTATTTATCTTACATGAGTACATCATATTATTGATCGTACATACCCCATCCAAGTCAAATCATTTCCAGCC?AACACGCATATCACCACCCATATTCCACGAGCTTAATCACCAAGCCGCGG
GZ975	GZ975	ASE066	A004	Lei et al; 2006; Unpublished	A	DQ368521	399	Guanzhong	Asia	Asia east	China	AAACGACAACAATTTATCCTCATGTGCCATGTCAGTATTAAAATACACCCCCGC?ACAACACCATATCAGCTCAACATACAATACTCTATTAATGCCCTATGTACATCGTGCATTAAATTGTTTGCCCCATGAATAATAAGCATGTGCATAATATTATTTATCTTACATAAGTACATTATATTATTGGTCGTACATACCCCATCCAAGTCAAATCATTTCCAGTC?AACACGCATATCACCACCCATATTCCACGAGCTTAATCACCAAGCCGCGG
GZ988	GZ988	ASE067	B001	Lei et al; 2006; Unpublished	B	DQ368522	399	Guanzhong	Asia	Asia east	China	AAACGACAGCAATTCATCCTCATGTGCTATGTCAGTATTAAAATACACCCCCGC?ACAACACCATATCAGCTCAACATACAATACTCTATTAATACCCTATGTACATCGTGCATTAAATTGTTCGCCCCATGAATAATAAGCATGTACATAATATTATTTATCTTACATGAGTACATCATATTATTGATCGTACATACCCCATCCAAGTCAAATCATTTCCAGCC?AACACGCATATCACCACCCATATTCCACGAGCTTAATCACCAAGCCGCGG
XIJ01	XIJ01	ASE068	A014	Lei et al; 2006; Unpublished	A	DQ368523	399	Xij	Asia	Asia east	China	AAACGACAACAATTTATCCTCATGTGCCATGTCAGTATTAAAATACACCCCCGC?ACAACACCATATCAGCTCAACATACAATACTCTATTAATGCCCTATGTACATCGTGCATTAAATTGTTTACCCCATGAATAATAAGCATGTACATAATATTATTTATCTTACATAAGTACATTATATTATTGGTCGTACATACCCCATCCAAGTCAAATCATTTCCAGTC?AACACGCATATCACCACCCATATTCCACGAGCTTAATCACCAAGCCGCGG
XIJ02	XIJ02	ASE069	B001	Lei et al; 2006; Unpublished	B	DQ368524	399	Xij	Asia	Asia east	China	AAACGACAGCAATTCATCCTCATGTGCTATGTCAGTATTAAAATACACCCCCGC?ACAACACCATATCAGCTCAACATACAATACTCTATTAATACCCTATGTACATCGTGCATTAAATTGTTCGCCCCATGAATAATAAGCATGTACATAATATTATTTATCTTACATGAGTACATCATATTATTGATCGTACATACCCCATCCAAGTCAAATCATTTCCAGCC?AACACGCATATCACCACCCATATTCCACGAGCTTAATCACCAAGCCGCGG
XIJ08	XIJ08	ASE070	B030	Lei et al; 2006; Unpublished	B	DQ368525	399	Xij	Asia	Asia east	China	AAACGACAGCAATTCATCCTCATGTGCTATGTCAGTATTAAAATACACCCCCGC?ACAACACCATATCAGCTCAACATACAATACTCTATTAATACCCTATGTACATCGTGCATTAAATTGTTTGCCCCATGAATAATAAGCATGTACATAATATTATTTATCTTACATAAGTACATCATATTATTGATCGTACATACCCCATCCAAGTCAAATCATTTCTAGCC?AACACGCATATCACCACCCATATTCCACGAGCTTAATCACCAAGCCGCGG
XIJ09	XIJ09	ASE071	A057	Lei et al; 2006; Unpublished	A	DQ368526	399	Xij	Asia	Asia east	China	AAACGACAACAATTTATCCTCATGTGCCATGTCAGTATTAAAATACACCCCCGC?ACAACACCATATCAGCTCAACATACAATACTCTATTAATGCCCTATGTACGTCGTGCATTAAATTGTTTGCCCCATGAATAATAAGCATGTGCATAATATTATTTATCTTACATAAGTACATTATATTATTGGTCGTACATACCCCATCCAAGTCAAATCATTTCCAGTC?AACATGCATATCACCACCCATATTCCACGAGCTTAATCACCAAGCCGCGG
XIJ11	XIJ11	ASE072	A003	Lei et al; 2006; Unpublished	A	DQ368527	399	Xij	Asia	Asia east	China	AAACGACAACAATTTATCCTCATGTGCCATGTCAGTATTAAAATACACCCCCGC?ACAACACCATATCAGCTCAACATACAATACTCTATTAATGCCCTATGTACGTCGTGCATTAAATTGTTTGCCCCATGAATAATAAGCATGTACATAATATTATTTATCTTACATAGGTACATTATATTATTGGTCGTACATACCCCATCCAAGTCAAATCATTTCCAGTC?AACACGCATATCACCACCCATATTCCACGAGCTTAATCACCAAGCCGCGG
XIJ20	XIJ20	ASE073	A014	Lei et al; 2006; Unpublished	A	DQ368528	399	Xij	Asia	Asia east	China	AAACGACAACAATTTATCCTCATGTGCCATGTCAGTATTAAAATACACCCCCGC?ACAACACCATATCAGCTCAACATACAATACTCTATTAATGCCCTATGTACATCGTGCATTAAATTGTTTACCCCATGAATAATAAGCATGTACATAATATTATTTATCTTACATAAGTACATTATATTATTGGTCGTACATACCCCATCCAAGTCAAATCATTTCCAGTC?AACACGCATATCACCACCCATATTCCACGAGCTTAATCACCAAGCCGCGG
XIJ26	XIJ26	ASE074	B001	Lei et al; 2006; Unpublished	B	DQ368529	399	Xij	Asia	Asia east	China	AAACGACAGCAATTCATCCTCATGTGCTATGTCAGTATTAAAATACACCCCCGC?ACAACACCATATCAGCTCAACATACAATACTCTATTAATACCCTATGTACATCGTGCATTAAATTGTTCGCCCCATGAATAATAAGCATGTACATAATATTATTTATCTTACATGAGTACATCATATTATTGATCGTACATACCCCATCCAAGTCAAATCATTTCCAGCC?AACACGCATATCACCACCCATATTCCACGAGCTTAATCACCAAGCCGCGG
HUB23	HUB23	ASE075	A007	Lei et al; 2006; Unpublished	A	DQ368530	399	Huaibei	Asia	Asia east	China	AAACGACAACAATTTATCCTCATGTGCCATGTCAGTATTAAAATACACCCCCGC?ACAACACCATATCAGCTCAACATACAATACTCTATTAATGCCCTATGTACGTCGTGCATTAAATTGTTTGCCCCATGAATAATAAGCATGCGCATAATATTATTTATCTTACATAAGTACATTATATTATTGGTCGTACATACCCCATCCAAGTCAAATCATTTCCAGTC?AACACGCATATCACCACCCATATTCCACGAGCTTAATCACCAAGCCGCGG
HUB22	HUB22	ASE076	B001	Lei et al; 2006; Unpublished	B	DQ368531	399	Huaibei	Asia	Asia east	China	AAACGACAGCAATTCATCCTCATGTGCTATGTCAGTATTAAAATACACCCCCGC?ACAACACCATATCAGCTCAACATACAATACTCTATTAATACCCTATGTACATCGTGCATTAAATTGTTCGCCCCATGAATAATAAGCATGTACATAATATTATTTATCTTACATGAGTACATCATATTATTGATCGTACATACCCCATCCAAGTCAAATCATTTCCAGCC?AACACGCATATCACCACCCATATTCCACGAGCTTAATCACCAAGCCGCGG
HUB24	HUB24	ASE077	B001	Lei et al; 2006; Unpublished	B	DQ368532	399	Huaibei	Asia	Asia east	China	AAACGACAGCAATTCATCCTCATGTGCTATGTCAGTATTAAAATACACCCCCGC?ACAACACCATATCAGCTCAACATACAATACTCTATTAATACCCTATGTACATCGTGCATTAAATTGTTCGCCCCATGAATAATAAGCATGTACATAATATTATTTATCTTACATGAGTACATCATATTATTGATCGTACATACCCCATCCAAGTCAAATCATTTCCAGCC?AACACGCATATCACCACCCATATTCCACGAGCTTAATCACCAAGCCGCGG
HUB25	HUB25	ASE078	A003	Lei et al; 2006; Unpublished	A	DQ368533	399	Huaibei	Asia	Asia east	China	AAACGACAACAATTTATCCTCATGTGCCATGTCAGTATTAAAATACACCCCCGC?ACAACACCATATCAGCTCAACATACAATACTCTATTAATGCCCTATGTACGTCGTGCATTAAATTGTTTGCCCCATGAATAATAAGCATGTACATAATATTATTTATCTTACATAGGTACATTATATTATTGGTCGTACATACCCCATCCAAGTCAAATCATTTCCAGTC?AACACGCATATCACCACCCATATTCCACGAGCTTAATCACCAAGCCGCGG
HUB28	HUB28	ASE079	A003	Lei et al; 2006; Unpublished	A	DQ368534	399	Huaibei	Asia	Asia east	China	AAACGACAACAATTTATCCTCATGTGCCATGTCAGTATTAAAATACACCCCCGC?ACAACACCATATCAGCTCAACATACAATACTCTATTAATGCCCTATGTACGTCGTGCATTAAATTGTTTGCCCCATGAATAATAAGCATGTACATAATATTATTTATCTTACATAGGTACATTATATTATTGGTCGTACATACCCCATCCAAGTCAAATCATTTCCAGTC?AACACGCATATCACCACCCATATTCCACGAGCTTAATCACCAAGCCGCGG
JM13	JM13	ASE080	B001	Lei et al; 2006; Unpublished	B	DQ368535	399	Jiami	Asia	Asia east	China	AAACGACAGCAATTCATCCTCATGTGCTATGTCAGTATTAAAATACACCCCCGC?ACAACACCATATCAGCTCAACATACAATACTCTATTAATACCCTATGTACATCGTGCATTAAATTGTTCGCCCCATGAATAATAAGCATGTACATAATATTATTTATCTTACATGAGTACATCATATTATTGATCGTACATACCCCATCCAAGTCAAATCATTTCCAGCC?AACACGCATATCACCACCCATATTCCACGAGCTTAATCACCAAGCCGCGG
JM14	JM14	ASE081	B001	Lei et al; 2006; Unpublished	B	DQ368536	399	Jiami	Asia	Asia east	China	AAACGACAGCAATTCATCCTCATGTGCTATGTCAGTATTAAAATACACCCCCGC?ACAACACCATATCAGCTCAACATACAATACTCTATTAATACCCTATGTACATCGTGCATTAAATTGTTCGCCCCATGAATAATAAGCATGTACATAATATTATTTATCTTACATGAGTACATCATATTATTGATCGTACATACCCCATCCAAGTCAAATCATTTCCAGCC?AACACGCATATCACCACCCATATTCCACGAGCTTAATCACCAAGCCGCGG
JM38	JM38	ASE082	B001	Lei et al; 2006; Unpublished	B	DQ368537	399	Jiami	Asia	Asia east	China	AAACGACAGCAATTCATCCTCATGTGCTATGTCAGTATTAAAATACACCCCCGC?ACAACACCATATCAGCTCAACATACAATACTCTATTAATACCCTATGTACATCGTGCATTAAATTGTTCGCCCCATGAATAATAAGCATGTACATAATATTATTTATCTTACATGAGTACATCATATTATTGATCGTACATACCCCATCCAAGTCAAATCATTTCCAGCC?AACACGCATATCACCACCCATATTCCACGAGCTTAATCACCAAGCCGCGG
JM80	JM80	ASE083	B001	Lei et al; 2006; Unpublished	B	DQ368538	399	Jiami	Asia	Asia east	China	AAACGACAGCAATTCATCCTCATGTGCTATGTCAGTATTAAAATACACCCCCGC?ACAACACCATATCAGCTCAACATACAATACTCTATTAATACCCTATGTACATCGTGCATTAAATTGTTCGCCCCATGAATAATAAGCATGTACATAATATTATTTATCTTACATGAGTACATCATATTATTGATCGTACATACCCCATCCAAGTCAAATCATTTCCAGCC?AACACGCATATCACCACCCATATTCCACGAGCTTAATCACCAAGCCGCGG
JM101	JM101	ASE084	B001	Lei et al; 2006; Unpublished	B	DQ368539	399	Jiami	Asia	Asia east	China	AAACGACAGCAATTCATCCTCATGTGCTATGTCAGTATTAAAATACACCCCCGC?ACAACACCATATCAGCTCAACATACAATACTCTATTAATACCCTATGTACATCGTGCATTAAATTGTTCGCCCCATGAATAATAAGCATGTACATAATATTATTTATCTTACATGAGTACATCATATTATTGATCGTACATACCCCATCCAAGTCAAATCATTTCCAGCC?AACACGCATATCACCACCCATATTCCACGAGCTTAATCACCAAGCCGCGG
JM110	JM110	ASE085	A003	Lei et al; 2006; Unpublished	A	DQ368540	399	Jiami	Asia	Asia east	China	AAACGACAACAATTTATCCTCATGTGCCATGTCAGTATTAAAATACACCCCCGC?ACAACACCATATCAGCTCAACATACAATACTCTATTAATGCCCTATGTACGTCGTGCATTAAATTGTTTGCCCCATGAATAATAAGCATGTACATAATATTATTTATCTTACATAGGTACATTATATTATTGGTCGTACATACCCCATCCAAGTCAAATCATTTCCAGTC?AACACGCATATCACCACCCATATTCCACGAGCTTAATCACCAAGCCGCGG
LZ11	LZ11	ASE086	B001	Lei et al; 2006; Unpublished	B	DQ368541	399	Liangzhou	Asia	Asia east	China	AAACGACAGCAATTCATCCTCATGTGCTATGTCAGTATTAAAATACACCCCCGC?ACAACACCATATCAGCTCAACATACAATACTCTATTAATACCCTATGTACATCGTGCATTAAATTGTTCGCCCCATGAATAATAAGCATGTACATAATATTATTTATCTTACATGAGTACATCATATTATTGATCGTACATACCCCATCCAAGTCAAATCATTTCCAGCC?AACACGCATATCACCACCCATATTCCACGAGCTTAATCACCAAGCCGCGG
LZ13	LZ13	ASE087	B001	Lei et al; 2006; Unpublished	B	DQ368542	399	Liangzhou	Asia	Asia east	China	AAACGACAGCAATTCATCCTCATGTGCTATGTCAGTATTAAAATACACCCCCGC?ACAACACCATATCAGCTCAACATACAATACTCTATTAATACCCTATGTACATCGTGCATTAAATTGTTCGCCCCATGAATAATAAGCATGTACATAATATTATTTATCTTACATGAGTACATCATATTATTGATCGTACATACCCCATCCAAGTCAAATCATTTCCAGCC?AACACGCATATCACCACCCATATTCCACGAGCTTAATCACCAAGCCGCGG
LZ14	LZ14	ASE088	B001	Lei et al; 2006; Unpublished	B	DQ368543	399	Liangzhou	Asia	Asia east	China	AAACGACAGCAATTCATCCTCATGTGCTATGTCAGTATTAAAATACACCCCCGC?ACAACACCATATCAGCTCAACATACAATACTCTATTAATACCCTATGTACATCGTGCATTAAATTGTTCGCCCCATGAATAATAAGCATGTACATAATATTATTTATCTTACATGAGTACATCATATTATTGATCGTACATACCCCATCCAAGTCAAATCATTTCCAGCC?AACACGCATATCACCACCCATATTCCACGAGCTTAATCACCAAGCCGCGG
LZ15	LZ15	ASE089	B001	Lei et al; 2006; Unpublished	B	DQ368544	399	Liangzhou	Asia	Asia east	China	AAACGACAGCAATTCATCCTCATGTGCTATGTCAGTATTAAAATACACCCCCGC?ACAACACCATATCAGCTCAACATACAATACTCTATTAATACCCTATGTACATCGTGCATTAAATTGTTCGCCCCATGAATAATAAGCATGTACATAATATTATTTATCTTACATGAGTACATCATATTATTGATCGTACATACCCCATCCAAGTCAAATCATTTCCAGCC?AACACGCATATCACCACCCATATTCCACGAGCTTAATCACCAAGCCGCGG
LZ16	LZ16	ASE090	B001	Lei et al; 2006; Unpublished	B	DQ368545	399	Liangzhou	Asia	Asia east	China	AAACGACAGCAATTCATCCTCATGTGCTATGTCAGTATTAAAATACACCCCCGC?ACAACACCATATCAGCTCAACATACAATACTCTATTAATACCCTATGTACATCGTGCATTAAATTGTTCGCCCCATGAATAATAAGCATGTACATAATATTATTTATCTTACATGAGTACATCATATTATTGATCGTACATACCCCATCCAAGTCAAATCATTTCCAGCC?AACACGCATATCACCACCCATATTCCACGAGCTTAATCACCAAGCCGCGG
MG01	MG01	ASE091	B009	Lei et al; 2006; Unpublished	B	DQ368546	399	Mongolia	Asia	Asia east	China	AAACGACAGCAATTCATCCTCATGTGCTATGTCAGTATTAAAATACACCCCCGC?ACAACACCATATCAGCTCAACATACAATACTCTATTAATACCCTATGTACATCGTGCATTAAATTGTTCGCCCCATGAATAATAAGCATGTACATAATATTATTTATCTTACATGAGTACATCATATTATTGATCGTACATACCCCATCCAAGTCAAATCATTTCCAGCC?AACACGCATATCACCTCCCATATTCCACGAGCTTAATCACCAAGCCGCGG
MG02	MG02	ASE092	A018	Lei et al; 2006; Unpublished	A	DQ368547	399	Mongolia	Asia	Asia east	China	AAACGACAACAATTTATCCTCATGTGCCATGTCAGTATTAAAATACACCCCCGC?ACAACACCATATCAGCTCAACATACAATACTCTATTAATGCCCTATGTACGTCGTGCATTAAATTGTTTACCCCATGAATAATAAGCATGTACATAATATTATTTATCTTACATAAGTACATTATATTATTGGTCGTACATACCCCATCCAAGTCAAATCATTTCCAGTC?AACACGCATATCACCACCCATATTCCACGAGCTTAATCACCAAGCCGCGG
MG03	MG03	ASE093	B036	Lei et al; 2006; Unpublished	B	DQ368548	399	Mongolia	Asia	Asia east	China	AAACGACAGCAATTCATCCTCATGTGCTATGTCAGTATTAAAATACACCCCCGC?ACAACACCATATCAGCTCAACATACAATACTCTATTAATACCCTATGTACATCGTGCATTAAATTGTTCGCCCCATGAATAATAAGCATGTACATAATATTATTTATCTTACATGAGTACATCATATTATTGATCGTACATACCCCATCCAAGTCAAATCGTTTCCAGCC?AACACGCATATCACCACCCATATTCCACGAGCTTAATCACCAAGCCGCGG
MG07	MG07	ASE094	A006	Lei et al; 2006; Unpublished	A	DQ368549	399	Mongolia	Asia	Asia east	China	AAACGACAACAATTTATCCTCATGTGCCATGTCAGTATTAAAATACACCCCCGC?ACAACACCATATCAGCTCAACATACAATACTCTATTAATGCCCTATGTACGTCGTGCATTAAATTGTTTGCCCCATGAATAATAAGCATGTGCATAATATTATTTATCTTACATAGGTACATTATATTATTGGTCGTACATACCCCATCCAAGTCAAATCATTTCCAGTC?AACACGCATATCACCACCCATATTCCACGAGCTTAATCACCAAGCCGCGG
MG12	MG12	ASE095	B009	Lei et al; 2006; Unpublished	B	DQ368550	399	Mongolia	Asia	Asia east	China	AAACGACAGCAATTCATCCTCATGTGCTATGTCAGTATTAAAATACACCCCCGC?ACAACACCATATCAGCTCAACATACAATACTCTATTAATACCCTATGTACATCGTGCATTAAATTGTTCGCCCCATGAATAATAAGCATGTACATAATATTATTTATCTTACATGAGTACATCATATTATTGATCGTACATACCCCATCCAAGTCAAATCATTTCCAGCC?AACACGCATATCACCTCCCATATTCCACGAGCTTAATCACCAAGCCGCGG
MG18	MG18	ASE096	A003	Lei et al; 2006; Unpublished	A	DQ368551	399	Mongolia	Asia	Asia east	China	AAACGACAACAATTTATCCTCATGTGCCATGTCAGTATTAAAATACACCCCCGC?ACAACACCATATCAGCTCAACATACAATACTCTATTAATGCCCTATGTACGTCGTGCATTAAATTGTTTGCCCCATGAATAATAAGCATGTACATAATATTATTTATCTTACATAGGTACATTATATTATTGGTCGTACATACCCCATCCAAGTCAAATCATTTCCAGTC?AACACGCATATCACCACCCATATTCCACGAGCTTAATCACCAAGCCGCGG
MG50	MG50	ASE097	B001	Lei et al; 2006; Unpublished	B	DQ368552	399	Mongolia	Asia	Asia east	China	AAACGACAGCAATTCATCCTCATGTGCTATGTCAGTATTAAAATACACCCCCGC?ACAACACCATATCAGCTCAACATACAATACTCTATTAATACCCTATGTACATCGTGCATTAAATTGTTCGCCCCATGAATAATAAGCATGTACATAATATTATTTATCTTACATGAGTACATCATATTATTGATCGTACATACCCCATCCAAGTCAAATCATTTCCAGCC?AACACGCATATCACCACCCATATTCCACGAGCTTAATCACCAAGCCGCGG
MG52	MG52	ASE098	B001	Lei et al; 2006; Unpublished	B	DQ368553	399	Mongolia	Asia	Asia east	China	AAACGACAGCAATTCATCCTCATGTGCTATGTCAGTATTAAAATACACCCCCGC?ACAACACCATATCAGCTCAACATACAATACTCTATTAATACCCTATGTACATCGTGCATTAAATTGTTCGCCCCATGAATAATAAGCATGTACATAATATTATTTATCTTACATGAGTACATCATATTATTGATCGTACATACCCCATCCAAGTCAAATCATTTCCAGCC?AACACGCATATCACCACCCATATTCCACGAGCTTAATCACCAAGCCGCGG
MG53	MG53	ASE099	B004	Lei et al; 2006; Unpublished	B	DQ368554	399	Mongolia	Asia	Asia east	China	AAACGACAGCAATTCATCCTCATGTGCTATGTCAGTATTAAAATACACCCCCGC?ACAACACCATATCAGCTCAACATACAATACTCTATTAATACCCTATGTACATCGTGCATTAAATTGTTCGCCCCATGAATAATAAGCATGTACATAATATTATTTATCTTACATAAGTACATCATATTATTGATCGTACATACCCCATCCAAGTCAAATCATTTCTAGCC?AACACGCATATCACCACCCATATTCCACGAGCTTAATCACCAAGCCGCGG
MG56	MG56	ASE100	B001	Lei et al; 2006; Unpublished	B	DQ368555	399	Mongolia	Asia	Asia east	China	AAACGACAGCAATTCATCCTCATGTGCTATGTCAGTATTAAAATACACCCCCGC?ACAACACCATATCAGCTCAACATACAATACTCTATTAATACCCTATGTACATCGTGCATTAAATTGTTCGCCCCATGAATAATAAGCATGTACATAATATTATTTATCTTACATGAGTACATCATATTATTGATCGTACATACCCCATCCAAGTCAAATCATTTCCAGCC?AACACGCATATCACCACCCATATTCCACGAGCTTAATCACCAAGCCGCGG
MG57	MG57	ASE101	B004	Lei et al; 2006; Unpublished	B	DQ368556	399	Mongolia	Asia	Asia east	China	AAACGACAGCAATTCATCCTCATGTGCTATGTCAGTATTAAAATACACCCCCGC?ACAACACCATATCAGCTCAACATACAATACTCTATTAATACCCTATGTACATCGTGCATTAAATTGTTCGCCCCATGAATAATAAGCATGTACATAATATTATTTATCTTACATAAGTACATCATATTATTGATCGTACATACCCCATCCAAGTCAAATCATTTCTAGCC?AACACGCATATCACCACCCATATTCCACGAGCTTAATCACCAAGCCGCGG
MG65	MG65	ASE102	B001	Lei et al; 2006; Unpublished	B	DQ368557	399	Mongolia	Asia	Asia east	China	AAACGACAGCAATTCATCCTCATGTGCTATGTCAGTATTAAAATACACCCCCGC?ACAACACCATATCAGCTCAACATACAATACTCTATTAATACCCTATGTACATCGTGCATTAAATTGTTCGCCCCATGAATAATAAGCATGTACATAATATTATTTATCTTACATGAGTACATCATATTATTGATCGTACATACCCCATCCAAGTCAAATCATTTCCAGCC?AACACGCATATCACCACCCATATTCCACGAGCTTAATCACCAAGCCGCGG
MG111	MG111	ASE103	A018	Lei et al; 2006; Unpublished	A	DQ368558	399	Mongolia	Asia	Asia east	China	AAACGACAACAATTTATCCTCATGTGCCATGTCAGTATTAAAATACACCCCCGC?ACAACACCATATCAGCTCAACATACAATACTCTATTAATGCCCTATGTACGTCGTGCATTAAATTGTTTACCCCATGAATAATAAGCATGTACATAATATTATTTATCTTACATAAGTACATTATATTATTGGTCGTACATACCCCATCCAAGTCAAATCATTTCCAGTC?AACACGCATATCACCACCCATATTCCACGAGCTTAATCACCAAGCCGCGG
MG10	MG10	ASE104	B001	Lei et al; 2006; Unpublished	B	DQ368559	399	Mongolia	Asia	Asia east	China	AAACGACAGCAATTCATCCTCATGTGCTATGTCAGTATTAAAATACACCCCCGC?ACAACACCATATCAGCTCAACATACAATACTCTATTAATACCCTATGTACATCGTGCATTAAATTGTTCGCCCCATGAATAATAAGCATGTACATAATATTATTTATCTTACATGAGTACATCATATTATTGATCGTACATACCCCATCCAAGTCAAATCATTTCCAGCC?AACACGCATATCACCACCCATATTCCACGAGCTTAATCACCAAGCCGCGG
MG16	MG16	ASE105	A002	Lei et al; 2006; Unpublished	A	DQ368560	399	Mongolia	Asia	Asia east	China	AAACGACAACAATTTATCCTCATGTGCCATGTCAGTATTAAAATACACCCCCGC?ACAACACCATATCAGCTCAACATACAATACTCTATTAATGCCCTATGTACGTCGTGCATTAAATTGTTTGCCCCATGAATAATAAGCATGTACATAATATTATTTATCTTACATAAGTACATTATATTATTGGTCGTACATACCCCATCCAAGTCAAATCATTTCCAGTC?AACACGCATATCACCACCCATATTCCACGAGCTTAATCACCAAGCCGCGG
MG21	MG21	ASE106	B001	Lei et al; 2006; Unpublished	B	DQ368561	399	Mongolia	Asia	Asia east	China	AAACGACAGCAATTCATCCTCATGTGCTATGTCAGTATTAAAATACACCCCCGC?ACAACACCATATCAGCTCAACATACAATACTCTATTAATACCCTATGTACATCGTGCATTAAATTGTTCGCCCCATGAATAATAAGCATGTACATAATATTATTTATCTTACATGAGTACATCATATTATTGATCGTACATACCCCATCCAAGTCAAATCATTTCCAGCC?AACACGCATATCACCACCCATATTCCACGAGCTTAATCACCAAGCCGCGG
MG25	MG25	ASE107	A003	Lei et al; 2006; Unpublished	A	DQ368562	399	Mongolia	Asia	Asia east	China	AAACGACAACAATTTATCCTCATGTGCCATGTCAGTATTAAAATACACCCCCGC?ACAACACCATATCAGCTCAACATACAATACTCTATTAATGCCCTATGTACGTCGTGCATTAAATTGTTTGCCCCATGAATAATAAGCATGTACATAATATTATTTATCTTACATAGGTACATTATATTATTGGTCGTACATACCCCATCCAAGTCAAATCATTTCCAGTC?AACACGCATATCACCACCCATATTCCACGAGCTTAATCACCAAGCCGCGG
MG29	MG29	ASE108	B001	Lei et al; 2006; Unpublished	B	DQ368563	399	Mongolia	Asia	Asia east	China	AAACGACAGCAATTCATCCTCATGTGCTATGTCAGTATTAAAATACACCCCCGC?ACAACACCATATCAGCTCAACATACAATACTCTATTAATACCCTATGTACATCGTGCATTAAATTGTTCGCCCCATGAATAATAAGCATGTACATAATATTATTTATCTTACATGAGTACATCATATTATTGATCGTACATACCCCATCCAAGTCAAATCATTTCCAGCC?AACACGCATATCACCACCCATATTCCACGAGCTTAATCACCAAGCCGCGG
MG30	MG30	ASE109	B001	Lei et al; 2006; Unpublished	B	DQ368564	399	Mongolia	Asia	Asia east	China	AAACGACAGCAATTCATCCTCATGTGCTATGTCAGTATTAAAATACACCCCCGC?ACAACACCATATCAGCTCAACATACAATACTCTATTAATACCCTATGTACATCGTGCATTAAATTGTTCGCCCCATGAATAATAAGCATGTACATAATATTATTTATCTTACATGAGTACATCATATTATTGATCGTACATACCCCATCCAAGTCAAATCATTTCCAGCC?AACACGCATATCACCACCCATATTCCACGAGCTTAATCACCAAGCCGCGG
MG35	MG35	ASE110	B001	Lei et al; 2006; Unpublished	B	DQ368565	399	Mongolia	Asia	Asia east	China	AAACGACAGCAATTCATCCTCATGTGCTATGTCAGTATTAAAATACACCCCCGC?ACAACACCATATCAGCTCAACATACAATACTCTATTAATACCCTATGTACATCGTGCATTAAATTGTTCGCCCCATGAATAATAAGCATGTACATAATATTATTTATCTTACATGAGTACATCATATTATTGATCGTACATACCCCATCCAAGTCAAATCATTTCCAGCC?AACACGCATATCACCACCCATATTCCACGAGCTTAATCACCAAGCCGCGG
QY1	QY1	ASE111	A003	Lei et al; 2006; Unpublished	A	DQ368566	399	Qingyang	Asia	Asia east	China	AAACGACAACAATTTATCCTCATGTGCCATGTCAGTATTAAAATACACCCCCGC?ACAACACCATATCAGCTCAACATACAATACTCTATTAATGCCCTATGTACGTCGTGCATTAAATTGTTTGCCCCATGAATAATAAGCATGTACATAATATTATTTATCTTACATAGGTACATTATATTATTGGTCGTACATACCCCATCCAAGTCAAATCATTTCCAGTC?AACACGCATATCACCACCCATATTCCACGAGCTTAATCACCAAGCCGCGG
QY4	QY4	ASE112	A002	Lei et al; 2006; Unpublished	A	DQ368567	399	Qingyang	Asia	Asia east	China	AAACGACAACAATTTATCCTCATGTGCCATGTCAGTATTAAAATACACCCCCGC?ACAACACCATATCAGCTCAACATACAATACTCTATTAATGCCCTATGTACGTCGTGCATTAAATTGTTTGCCCCATGAATAATAAGCATGTACATAATATTATTTATCTTACATAAGTACATTATATTATTGGTCGTACATACCCCATCCAAGTCAAATCATTTCCAGTC?AACACGCATATCACCACCCATATTCCACGAGCTTAATCACCAAGCCGCGG
QY5	QY5	ASE113	B001	Lei et al; 2006; Unpublished	B	DQ368568	399	Qingyang	Asia	Asia east	China	AAACGACAGCAATTCATCCTCATGTGCTATGTCAGTATTAAAATACACCCCCGC?ACAACACCATATCAGCTCAACATACAATACTCTATTAATACCCTATGTACATCGTGCATTAAATTGTTCGCCCCATGAATAATAAGCATGTACATAATATTATTTATCTTACATGAGTACATCATATTATTGATCGTACATACCCCATCCAAGTCAAATCATTTCCAGCC?AACACGCATATCACCACCCATATTCCACGAGCTTAATCACCAAGCCGCGG
QY6	QY6	ASE114	B004	Lei et al; 2006; Unpublished	B	DQ368569	399	Qingyang	Asia	Asia east	China	AAACGACAGCAATTCATCCTCATGTGCTATGTCAGTATTAAAATACACCCCCGC?ACAACACCATATCAGCTCAACATACAATACTCTATTAATACCCTATGTACATCGTGCATTAAATTGTTCGCCCCATGAATAATAAGCATGTACATAATATTATTTATCTTACATAAGTACATCATATTATTGATCGTACATACCCCATCCAAGTCAAATCATTTCTAGCC?AACACGCATATCACCACCCATATTCCACGAGCTTAATCACCAAGCCGCGG
QY7	QY7	ASE115	A003	Lei et al; 2006; Unpublished	A	DQ368570	399	Qingyang	Asia	Asia east	China	AAACGACAACAATTTATCCTCATGTGCCATGTCAGTATTAAAATACACCCCCGC?ACAACACCATATCAGCTCAACATACAATACTCTATTAATGCCCTATGTACGTCGTGCATTAAATTGTTTGCCCCATGAATAATAAGCATGTACATAATATTATTTATCTTACATAGGTACATTATATTATTGGTCGTACATACCCCATCCAAGTCAAATCATTTCCAGTC?AACACGCATATCACCACCCATATTCCACGAGCTTAATCACCAAGCCGCGG
QY10	QY10	ASE116	B037	Lei et al; 2006; Unpublished	B	DQ368571	399	Qingyang	Asia	Asia east	China	GAACGACAGCGATTCATCCTCATGTGCTATGTCAGTATTAAAATACACCCCCGC?ACAACACCATATCAGCTCAACATACAATACTCTATTAATACCCTATGTACATCGTGCATTAAATTGTTCGCCCCATGAATAATAAGCATGTACATAATATTATTTATCTTACATGAGTACATCATATTATTGATCGTACATACCCCATCCAAGTCAAATCATTTCCAGCC?AACACGCATATCACCACCCATATTCCACGAGCTTAATCACCAAGCCGCGG
QY11	QY11	ASE117	B038	Lei et al; 2006; Unpublished	B	DQ368572	399	Qingyang	Asia	Asia east	China	GAACGACAGCAATTCATCCTCATGTGCTATGTCAGTATTAAAATACACCCCCGC?ACAACACCATATCAGCTCAACATACAATACTCTATTAATACCCTATGTACATCGTGCATTAAATTGTTCGCCCCATGAATAATAAGCATGTACATAATATTATTTATCTTACATGAGTACATCATATTATTGATCGTACATACCCCATCCAAGTCAAATCATTTCCAGCC?AACACGCATATCACCACCCATATTCCACGAGCTTAATCACCAAGCCGCGG
QY14	QY14	ASE118	A002	Lei et al; 2006; Unpublished	A	DQ368573	399	Qingyang	Asia	Asia east	China	AAACGACAACAATTTATCCTCATGTGCCATGTCAGTATTAAAATACACCCCCGC?ACAACACCATATCAGCTCAACATACAATACTCTATTAATGCCCTATGTACGTCGTGCATTAAATTGTTTGCCCCATGAATAATAAGCATGTACATAATATTATTTATCTTACATAAGTACATTATATTATTGGTCGTACATACCCCATCCAAGTCAAATCATTTCCAGTC?AACACGCATATCACCACCCATATTCCACGAGCTTAATCACCAAGCCGCGG
QY15	QY15	ASE119	B001	Lei et al; 2006; Unpublished	B	DQ368574	399	Qingyang	Asia	Asia east	China	AAACGACAGCAATTCATCCTCATGTGCTATGTCAGTATTAAAATACACCCCCGC?ACAACACCATATCAGCTCAACATACAATACTCTATTAATACCCTATGTACATCGTGCATTAAATTGTTCGCCCCATGAATAATAAGCATGTACATAATATTATTTATCTTACATGAGTACATCATATTATTGATCGTACATACCCCATCCAAGTCAAATCATTTCCAGCC?AACACGCATATCACCACCTATATTCCACGAGCTTAATCACCAAGCCGCGG
QY16	QY16	ASE120	A002	Lei et al; 2006; Unpublished	A	DQ368575	399	Qingyang	Asia	Asia east	China	AAACGACAACAATTTATCCTCATGTGCCATGTCAGTATTAAAATACACCCCCGC?ACAACACCATATCAGCTCAACATACAATACTCTATTAATGCCCTATGTACGTCGTGCATTAAATTGTTTGCCCCATGAATAATAAGCATGTACATAATATTATTTATCTTACATAAGTACATTATATTATTGGTCGTACATACCCCATCCAAGTCAAATCATTTCCAGTC?AACACGCATATCACCACCCATATTCCACGAGCTTAATCACCAAGCCGCGG
TH3	TH3	ASE121	A002	Lei et al; 2006; Unpublished	A	DQ368576	399	Taihang	Asia	Asia east	China	AAACGACAACAATTTATCCTCATGTGCCATGTCAGTATTAAAATACACCCCCGC?ACAACACCATATCAGCTCAACATACAATACTCTATTAATGCCCTATGTACGTCGTGCATTAAATTGTTTGCCCCATGAATAATAAGCATGTACATAATATTATTTATCTTACATAAGTACATTATATTATTGGTCGTACATACCCCATCCAAGTCAAATCATTTCCAGTC?AACACGCATATCACCACCCATATTCCACGAGCTTAATCACCAAGCCGCGG
TH6	TH6	ASE122	B002	Lei et al; 2006; Unpublished	B	DQ368577	399	Taihang	Asia	Asia east	China	AAACGACAGCAATTCATCCTCATGTGCTATGTCAGTATTAAAATACACCCCCGC?ACAACACCATATCAGCTCAACATACAATACTCTATTAATACCCTATGTACATCGTGCATTAAATTGTCCGCCCCATGAATAATAAGCATGTACATAATATTATTTATCTTACATGAGTACATCATATTATTGATCGTACATACCCCATCCAAGTCAAATCATTTCCAGCC?AACACGCATATCACCACCCATATTCCACGAGCTTAATCACCAAGCCGCGG
TH11	TH11	ASE123	B001	Lei et al; 2006; Unpublished	B	DQ368578	399	Taihang	Asia	Asia east	China	AAACGACAGCAATTCATCCTCATGTGCTATGTCAGTATTAAAATACACCCCCGC?ACAACACCATATCAGCTCAACATACAATACTCTATTAATACCCTATGTACATCGTGCATTAAATTGTTCGCCCCATGAATAATAAGCATGTACATAATATTATTTATCTTACATGAGTACATCATATTATTGATCGTACATACCCCATCCAAGTCAAATCATTTCCAGCC?AACACGCATATCACCACCCATATTCCACGAGCTTAATCACCAAGCCGCGG
TH12	TH12	ASE124	B001	Lei et al; 2006; Unpublished	B	DQ368579	399	Taihang	Asia	Asia east	China	AAACGACAGCAATTCATCCTCATGTGCTATGTCAGTATTAAAATACACCCCCGC?ACAACACCATATCAGCTCAACATACAATACTCTATTAATACCCTATGTACATCGTGCATTAAATTGTTCGCCCCATGAATAATAAGCATGTACATAATATTATTTATCTTACATGAGTACATCATATTATTGATCGTACATACCCCATCCAAGTCAAATCATTTCCAGCC?AACACGCATATCACCACCCATATTCCACGAGCTTAATCACCAAGCCGCGG
TH19	TH19	ASE125	B009	Lei et al; 2006; Unpublished	B	DQ368580	399	Taihang	Asia	Asia east	China	AAACGACAGCAATTCATCCTCATGTGCTATGTCAGTATTAAAATACACCCCCGC?ACAACACCATATCAGCTCAACATACAATACTCTATTAATACCCTATGTACATCGTGCATTAAATTGTTCGCCCCATGAATAATAAGCATGTACATAATATTATTTATCTTACATGAGTACATCATATTATTGATCGTACATACCCCATCCAAGTCAAATCATTTCCAGCC?AACACGCATATCACCTCCCATATTCCACGAGCTTAATCACCAAGCCGCGG
TH20	TH20	ASE126	A011	Lei et al; 2006; Unpublished	A	DQ368581	399	Taihang	Asia	Asia east	China	AAACGACAACAATTTATCCTCATGTGCCATGTCAGTATTAAAATACACCCCCGC?ACAACACCATATCAGCTCAACATACAATACTCTATTAATGCCCTATGTACATCGTGCATTAAATTGTTTGCCCCATGAATAATAAGCATGTACATAATATTATTTATCTTACATAAGTACATTATATTATTGGTCGTACATACCCCATCCAAGTCAAATCATTTCCAGTC?AACACGCATATCACCACCCATATTCCACGAGCTTAATCACCAAGCCGCGG
TH26	TH26	ASE127	A002	Lei et al; 2006; Unpublished	A	DQ368582	399	Taihang	Asia	Asia east	China	AAACGACAACAATTTATCCTCATGTGCCATGTCAGTATTAAAATACACCCCCGC?ACAACACCATATCAGCTCAACATACAATACTCTATTAATGCCCTATGTACGTCGTGCATTAAATTGTTTGCCCCATGAATAATAAGCATGTACATAATATTATTTATCTTACATAAGTACATTATATTATTGGTCGTACATACCCCATCCAAGTCAAATCATTTCCAGTC?AACACGCATATCACCACCCATATTCCACGAGCTTAATCACCAAGCCGCGG
TH27	TH27	ASE128	B001	Lei et al; 2006; Unpublished	B	DQ368583	399	Taihang	Asia	Asia east	China	AAACGACAGCAATTCATCCTCATGTGCTATGTCAGTATTAAAATACACCCCCGC?ACAACACCATATCAGCTCAACATACAATACTCTATTAATACCCTATGTACATCGTGCATTAAATTGTTCGCCCCATGAATAATAAGCATGTACATAATATTATTTATCTTACATGAGTACATCATATTATTGATCGTACATACCCCATCCAAGTCAAATCATTTCCAGCC?AACACGCATATCACCACCCATATTCCACGAGCTTAATCACCAAGCCGCGG
TH29	TH29	ASE129	B009	Lei et al; 2006; Unpublished	B	DQ368584	399	Taihang	Asia	Asia east	China	AAACGACAGCAATTCATCCTCATGTGCTATGTCAGTATTAAAATACACCCCCGC?ACAACACCATATCAGCTCAACATACAATACTCTATTAATACCCTATGTACATCGTGCATTAAATTGTTCGCCCCATGAATAATAAGCATGTACATAATATTATTTATCTTACATGAGTACATCATATTATTGATCGTACATACCCCATCCAAGTCAAATCATTTCCAGCC?AACACGCATATCACCTCCCATATTCCACGAGCTTAATCACCAAGCCGCGG
TH31	TH31	ASE130	A002	Lei et al; 2006; Unpublished	A	DQ368585	399	Taihang	Asia	Asia east	China	AAACGACAACAATTTATCCTCATGTGCCATGTCAGTATTAAAATACACCCCCGC?ACAACACCATATCAGCTCAACATACAATACTCTATTAATGCCCTATGTACGTCGTGCATTAAATTGTTTGCCCCATGAATAATAAGCATGTACATAATATTATTTATCTTACATAAGTACATTATATTATTGGTCGTACATACCCCATCCAAGTCAAATCATTTCCAGTC?AACACGCATATCACCACCCATATTCCACGAGCTTAATCACCAAGCCGCGG
TH35	TH35	ASE131	B001	Lei et al; 2006; Unpublished	B	DQ368586	399	Taihang	Asia	Asia east	China	AAACGACAGCAATTCATCCTCATGTGCTATGTCAGTATTAAAATACACCCCCGC?ACAACACCATATCAGCTCAACATACAATACTCTATTAATACCCTATGTACATCGTGCATTAAATTGTTCGCCCCATGAATAATAAGCATGTACATAATATTATTTATCTTACATGAGTACATCATATTATTGATCGTACATACCCCATCCAAGTCAAATCATTTCCAGCC?AACACGCATATCACCACCCATATTCCACGAGCTTAATCACCAAGCCGCGG
TH38	TH38	ASE132	B004	Lei et al; 2006; Unpublished	B	DQ368587	399	Taihang	Asia	Asia east	China	AAACGACAGCAATTCATCCTCATGTGCTATGTCAGTATTAAAATACACCCCCGC?ACAACACCATATCAGCTCAACATACAATACTCTATTAATACCCTATGTACATCGTGCATTAAATTGTTCGCCCCATGAATAATAAGCATGTACATAATATTATTTATCTTACATAAGTACATCATATTATTGATCGTACATACCCCATCCAAGTCAAATCATTTCTAGCC?AACACGCATATCACCACCCATATTCCACGAGCTTAATCACCAAGCCGCGG
XJ13	XJ13	ASE133	B028	Lei et al; 2006; Unpublished	B	DQ368588	399	Xinjiang	Asia	Asia east	China	AAACGACAGCAATTCATCCTCATGTGCTATGTCAGTATTAAAATACACCCCCGC?ACAACACCATACCAGCTCAACATACAATACTCTATTAATACCCTATGTACATCGTGCATTAAATTGTTCGCCCCATGAATAATAAGCATGTACATAATATTATTTATCTTACATGAGTACATCATATTATTGATCGTACATACCCCATCCAAGTCAAATCATTTCCAGCC?AACACGCATATCACCACCCATATTCCACGAGCTTAATCACCAAGCCGCGG
XJ14	XJ14	ASE134	B002	Lei et al; 2006; Unpublished	B	DQ368589	399	Xinjiang	Asia	Asia east	China	AAACGACAGCAATTCATCCTCATGTGCTATGTCAGTATTAAAATACACCCCCGC?ACAACACCATATCAGCTCAACATACAATACTCTATTAATACCCTATGTACATCGTGCATTAAATTGTCCGCCCCATGAATAATAAGCATGTACATAATATTATTTATCTTACATGAGTACATCATATTATTGATCGTACATACCCCATCCAAGTCAAATCATTTCCAGCC?AACACGCATATCACCACCCATATTCCACGAGCTTAATCACCAAGCCGCGG
XJ15	XJ15	ASE135	A058	Lei et al; 2006; Unpublished	A	DQ368590	399	Xinjiang	Asia	Asia east	China	AAACGACAACAATTTATCCTCATGTGCCATGTCAGTATTAAAATACACCCCCGC?ACAACACCATATCAGCTCAACATACAATACTCTATTAATGCCCTATGTACATCGTGCATTAAATTGTTTACCCCATGAATAATAAGCATGTACATAATATTATTTATCTTACATAAGTACATTATATTATTGGTCGTACATACCCCATTCAAGTCAAATCATTTCCAGTC?AACACGCATATCACCACCCATATTCCACGAGCTTAATCACCAAGCCGCGG
XJ16	XJ16	ASE136	B005	Lei et al; 2006; Unpublished	B	DQ368591	399	Xinjiang	Asia	Asia east	China	AAACGACAGCAATTCATCCTCATGTGCTATGTCAGTATTAAAATACACCCCCGC?ACAACACCATATCAGCTCAACATACAATACTCTATTAATACCCTATGTACGTCGTGCATTAAATTGTTCGCCCCATGAATAATAAGCATGTACATAATATTATTTATCTTACATGAGTACATCATATTATTGATCGTACATACCCCATCCAAGTCAAATCATTTCCAGCC?AACACGCATATCACCACCCATATTCCACGAGCTTAATCACCAAGCCGCGG
XJ17	XJ17	ASE137	A039	Lei et al; 2006; Unpublished	A	DQ368592	399	Xinjiang	Asia	Asia east	China	AAACGACAACAATTTATCCTCATGTGCCATGTCAGTATTAAAATACACCCCCGC?ACAACACCATATCAGCTCAACATACAATACTCTATTAATGCCCTATGTACATCGTGCATTAAATTGTTTGCCCCATGAATAATAAGCATGTGCATAATGTTATTTATCTTACATAAGTACATTATATTATTGGTCGTACATACCCCATCCAAGTCAAATCATTTCCAGTC?AACACGCATATCACCACCTATATTCCACGAGCTTAATCACCAAGCCGCGG
YN15	YN15	ASE138	A002	Lei et al; 2006; Unpublished	A	DQ368593	399	Yunnan	Asia	Asia east	China	AAACGACAACAATTTATCCTCATGTGCCATGTCAGTATTAAAATACACCCCCGC?ACAACACCATATCAGCTCAACATACAATACTCTATTAATGCCCTATGTACGTCGTGCATTAAATTGTTTGCCCCATGAATAATAAGCATGTACATAATATTATTTATCTTACATAAGTACATTATATTATTGGTCGTACATACCCCATCCAAGTCAAATCATTTCCAGTC?AACACGCATATCACCACCCATATTCCACGAGCTTAATCACCAAGCCGCGG
YN17	YN17	ASE139	A002	Lei et al; 2006; Unpublished	A	DQ368594	399	Yunnan	Asia	Asia east	China	AAACGACAACAATTTATCCTCATGTGCCATGTCAGTATTAAAATACACCCCCGC?ACAACACCATATCAGCTCAACATACAATACTCTATTAATGCCCTATGTACGTCGTGCATTAAATTGTTTGCCCCATGAATAATAAGCATGTACATAATATTATTTATCTTACATAAGTACATTATATTATTGGTCGTACATACCCCATCCAAGTCAAATCATTTCCAGTC?AACACGCATATCACCACCCATATTCCACGAGCTTAATCACCAAGCCGCGG
YN18	YN18	ASE140	A022	Lei et al; 2006; Unpublished	A	DQ368595	399	Yunnan	Asia	Asia east	China	AAACGACAACAATTTATCCTCATGTGCCATGTCAGTATTAAAATACACCCCCGC?ACAACACCATATCAGCTCAACATACAATACTCTATTAATGCCCTATGTACGTCGTGCATTAAATTGTTTGCCCCATGAATAATAAGCATGTACATAGTATTATTTATCTTACATAGGTACATTATATTATTGGTCGTACATACCCCATCCAAGTCAAATCATTTCCAGTC?AACACGCATATCACCACCCATATTCCACGAGCTTAATCACCAAGCCGCGG
YN23	YN23	ASE141	A059	Lei et al; 2006; Unpublished	A	DQ368596	399	Yunnan	Asia	Asia east	China	AAACGACAACAATTTATCCTCATGTGCCATGTCAGTATTAAAATACACCCCCGC?ACAACACCATATCAGCTCAACATACAATACTCTATTAATGCCCTATGTACGTCGTGCATTAAATTGTTTGCCCCATGAATAATAAGCATGTACATAATATTATTTATCTTACATAGGTACATTATATTATTGGTCGTACATACCCCATCCAAGTCAAATCATTTCCAGTC?AACACGCATATCATCACCCATATTCCACGAGCTTAATCACCAAGCCGCGG
YPDH01	YPDH01	ASE142	A014	Chen et al., 2006; AG	A	DQ448878	440	Yunnan	Asia	Asia east	China	AAACGACAACAATTTATCCTCATGTGCCATGTCAGTATTAAAATACACCCCCGC?ACAACACCATATCAGCTCAACATACAATACTCTATTAATGCCCTATGTACATCGTGCATTAAATTGTTTACCCCATGAATAATAAGCATGTACATAATATTATTTATCTTACATAAGTACATTATATTATTGGTCGTACATACCCCATCCAAGTCAAATCATTTCCAGTC?AACACGCATATCACCACCCATATTCCACGAGCTTAATCACCAAGCCGCGG
YPDH03	YPDH03	ASE143	B004	Chen et al., 2006; AG	B	DQ448879	440	Yunnan	Asia	Asia east	China	AAACGACAGCAATTCATCCTCATGTGCTATGTCAGTATTAAAATACACCCCCGC?ACAACACCATATCAGCTCAACATACAATACTCTATTAATACCCTATGTACATCGTGCATTAAATTGTTCGCCCCATGAATAATAAGCATGTACATAATATTATTTATCTTACATAAGTACATCATATTATTGATCGTACATACCCCATCCAAGTCAAATCATTTCTAGCC?AACACGCATATCACCACCCATATTCCACGAGCTTAATCACCAAGCCGCGG
YPDH04	YPDH04	ASE144	B001	Chen et al., 2006; AG	B	DQ448880	440	Yunnan	Asia	Asia east	China	AAACGACAGCAATTCATCCTCATGTGCTATGTCAGTATTAAAATACACCCCCGC?ACAACACCATATCAGCTCAACATACAATACTCTATTAATACCCTATGTACATCGTGCATTAAATTGTTCGCCCCATGAATAATAAGCATGTACATAATATTATTTATCTTACATGAGTACATCATATTATTGATCGTACATACCCCATCCAAGTCAAATCATTTCCAGCC?AACACGCATATCACCACCCATATTCCACGAGCTTAATCACCAAGCCGCGG
YPDH05	YPDH05	ASE145	A002	Chen et al., 2006; AG	A	DQ448881	440	Yunnan	Asia	Asia east	China	AAACGACAACAATTTATCCTCATGTGCCATGTCAGTATTAAAATACACCCCCGC?ACAACACCATATCAGCTCAACATACAATACTCTATTAATGCCCTATGTACGTCGTGCATTAAATTGTTTGCCCCATGAATAATAAGCATGTACATAATATTATTTATCTTACATAAGTACATTATATTATTGGTCGTACATACCCCATCCAAGTCAAATCATTTCCAGTC?AACACGCATATCACCACCCATATTCCACGAGCTTAATCACCAAGCCGCGG
YPDH06	YPDH06	ASE146	B001	Chen et al., 2006; AG	B	DQ448882	440	Yunnan	Asia	Asia east	China	AAACGACAGCAATTCATCCTCATGTGCTATGTCAGTATTAAAATACACCCCCGC?ACAACACCATATCAGCTCAACATACAATACTCTATTAATACCCTATGTACATCGTGCATTAAATTGTTCGCCCCATGAATAATAAGCATGTACATAATATTATTTATCTTACATGAGTACATCATATTATTGATCGTACATACCCCATCCAAGTCAAATCATTTCCAGCC?AACACGCATATCACCACCCATATTCCACGAGCTTAATCACCAAGCCGCGG
YPDH07	YPDH07	ASE147	B004	Chen et al., 2006; AG	B	DQ448883	440	Yunnan	Asia	Asia east	China	AAACGACAGCAATTCATCCTCATGTGCTATGTCAGTATTAAAATACACCCCCGC?ACAACACCATATCAGCTCAACATACAATACTCTATTAATACCCTATGTACATCGTGCATTAAATTGTTCGCCCCATGAATAATAAGCATGTACATAATATTATTTATCTTACATAAGTACATCATATTATTGATCGTACATACCCCATCCAAGTCAAATCATTTCTAGCC?AACACGCATATCACCACCCATATTCCACGAGCTTAATCACCAAGCCGCGG
YPDH08	YPDH08	ASE148	A036	Chen et al., 2006; AG	A	DQ448884	440	Yunnan	Asia	Asia east	China	AAACGACAACAATTTATCCTCATGTGCCATGTCAGTATTAAAATACACCCCCGC?ACAACACCATATCAGCTCAACATACAATACTCTATTAATGCCCTATGTACGTCGTGCATTAAGTTGTTTGCCCCATGAATAATAAGCATGTACATAATATTATTTATCTTACATAGGTACATTATATTATTGGTCGTACATACCCCATCCAAGTCAAATCATTTCCAGTC?AACACGCATATCACCACCCATATTCCACGAGCTTAATCACCAAGCCGCGG
YPDH10	YPDH10	ASE149	A014	Chen et al., 2006; AG	A	DQ448885	440	Yunnan	Asia	Asia east	China	AAACGACAACAATTTATCCTCATGTGCCATGTCAGTATTAAAATACACCCCCGC?ACAACACCATATCAGCTCAACATACAATACTCTATTAATGCCCTATGTACATCGTGCATTAAATTGTTTACCCCATGAATAATAAGCATGTACATAATATTATTTATCTTACATAAGTACATTATATTATTGGTCGTACATACCCCATCCAAGTCAAATCATTTCCAGTC?AACACGCATATCACCACCCATATTCCACGAGCTTAATCACCAAGCCGCGG
YPDH11	YPDH11	ASE150	A002	Chen et al., 2006; AG	A	DQ448886	440	Yunnan	Asia	Asia east	China	AAACGACAACAATTTATCCTCATGTGCCATGTCAGTATTAAAATACACCCCCGC?ACAACACCATATCAGCTCAACATACAATACTCTATTAATGCCCTATGTACGTCGTGCATTAAATTGTTTGCCCCATGAATAATAAGCATGTACATAATATTATTTATCTTACATAAGTACATTATATTATTGGTCGTACATACCCCATCCAAGTCAAATCATTTCCAGTC?AACACGCATATCACCACCCATATTCCACGAGCTTAATCACCAAGCCGCGG
YPDH12	YPDH12	ASE151	A004	Chen et al., 2006; AG	A	DQ448887	440	Yunnan	Asia	Asia east	China	AAACGACAACAATTTATCCTCATGTGCCATGTCAGTATTAAAATACACCCCCGC?ACAACACCATATCAGCTCAACATACAATACTCTATTAATGCCCTATGTACATCGTGCATTAAATTGTTTGCCCCATGAATAATAAGCATGTGCATAATATTATTTATCTTACATAAGTACATTATATTATTGGTCGTACATACCCCATCCAAGTCAAATCATTTCCAGTC?AACACGCATATCACCACCCATATTCCACGAGCTTAATCACCAAGCCGCGG
YPDH13	YPDH13	ASE152	A004	Chen et al., 2006; AG	A	DQ448888	440	Yunnan	Asia	Asia east	China	AAACGACAACAATTTATCCTCATGTGCCATGTCAGTATTAAAATACACCCCCGC?ACAACACCATATCAGCTCAACATACAATACTCTATTAATGCCCTATGTACATCGTGCATTAAATTGTTTGCCCCATGAATAATAAGCATGTGCATAATATTATTTATCTTACATAAGTACATTATATTATTGGTCGTACATACCCCATCCAAGTCAAATCATTTCCAGTC?AACACGCATATCACCACCCATATTCCACGAGCTTAATCACCAAGCCGCGG
YPDH14	YPDH14	ASE153	A004	Chen et al., 2006; AG	A	DQ448889	440	Yunnan	Asia	Asia east	China	AAACGACAACAATTTATCCTCATGTGCCATGTCAGTATTAAAATACACCCCCGC?ACAACACCATATCAGCTCAACATACAATACTCTATTAATGCCCTATGTACATCGTGCATTAAATTGTTTGCCCCATGAATAATAAGCATGTGCATAATATTATTTATCTTACATAAGTACATTATATTATTGGTCGTACATACCCCATCCAAGTCAAATCATTTCCAGTC?AACACGCATATCACCACCCATATTCCACGAGCTTAATCACCAAGCCGCGG
YPDH15	YPDH15	ASE154	A001	Chen et al., 2006; AG	A	DQ448890	440	Yunnan	Asia	Asia east	China	AAACGACAACAATTTATCCTCATGTGCCATGTCAGTATTAAAATACACCCCCGC?ACAACACCATATCAGCTCAACATACAATACTCTATTAATGCCCTATGTACGTCGTGCATTAAATTGTTTGCCCCATGAATAATAAGCATGTGCATAATATTATTTATCTTACATAAGTACATTATATTATTGGTCGTACATACCCCATCCAAGTCAAATCATTTCCAGTC?AACACGCATATCACCACCCATATTCCACGAGCTTAATCACCAAGCCGCGG
YPDH16	YPDH16	ASE155	A001	Chen et al., 2006; AG	A	DQ448891	440	Yunnan	Asia	Asia east	China	AAACGACAACAATTTATCCTCATGTGCCATGTCAGTATTAAAATACACCCCCGC?ACAACACCATATCAGCTCAACATACAATACTCTATTAATGCCCTATGTACGTCGTGCATTAAATTGTTTGCCCCATGAATAATAAGCATGTGCATAATATTATTTATCTTACATAAGTACATTATATTATTGGTCGTACATACCCCATCCAAGTCAAATCATTTCCAGTC?AACACGCATATCACCACCCATATTCCACGAGCTTAATCACCAAGCCGCGG
YPDH17	YPDH17	ASE156	A004	Chen et al., 2006; AG	A	DQ448892	440	Yunnan	Asia	Asia east	China	AAACGACAACAATTTATCCTCATGTGCCATGTCAGTATTAAAATACACCCCCGC?ACAACACCATATCAGCTCAACATACAATACTCTATTAATGCCCTATGTACATCGTGCATTAAATTGTTTGCCCCATGAATAATAAGCATGTGCATAATATTATTTATCTTACATAAGTACATTATATTATTGGTCGTACATACCCCATCCAAGTCAAATCATTTCCAGTC?AACACGCATATCACCACCCATATTCCACGAGCTTAATCACCAAGCCGCGG
YPDH18	YPDH18	ASE157	A004	Chen et al., 2006; AG	A	DQ448893	440	Yunnan	Asia	Asia east	China	AAACGACAACAATTTATCCTCATGTGCCATGTCAGTATTAAAATACACCCCCGC?ACAACACCATATCAGCTCAACATACAATACTCTATTAATGCCCTATGTACATCGTGCATTAAATTGTTTGCCCCATGAATAATAAGCATGTGCATAATATTATTTATCTTACATAAGTACATTATATTATTGGTCGTACATACCCCATCCAAGTCAAATCATTTCCAGTC?AACACGCATATCACCACCCATATTCCACGAGCTTAATCACCAAGCCGCGG
YPDH19	YPDH19	ASE158	A006	Chen et al., 2006; AG	A	DQ448894	440	Yunnan	Asia	Asia east	China	AAACGACAACAATTTATCCTCATGTGCCATGTCAGTATTAAAATACACCCCCGC?ACAACACCATATCAGCTCAACATACAATACTCTATTAATGCCCTATGTACGTCGTGCATTAAATTGTTTGCCCCATGAATAATAAGCATGTGCATAATATTATTTATCTTACATAGGTACATTATATTATTGGTCGTACATACCCCATCCAAGTCAAATCATTTCCAGTC?AACACGCATATCACCACCCATATTCCACGAGCTTAATCACCAAGCCGCGG
YPDH20	YPDH20	ASE159	B001	Chen et al., 2006; AG	B	DQ448895	440	Yunnan	Asia	Asia east	China	AAACGACAGCAATTCATCCTCATGTGCTATGTCAGTATTAAAATACACCCCCGC?ACAACACCATATCAGCTCAACATACAATACTCTATTAATACCCTATGTACATCGTGCATTAAATTGTTCGCCCCATGAATAATAAGCATGTACATAATATTATTTATCTTACATGAGTACATCATATTATTGATCGTACATACCCCATCCAAGTCAAATCATTTCCAGCC?AACACGCATATCACCACCCATATTCCACGAGCTTAATCACCAAGCCGCGG
YPDH21	YPDH21	ASE160	B001	Chen et al., 2006; AG	B	DQ448896	440	Yunnan	Asia	Asia east	China	AAACGACAGCAATTCATCCTCATGTGCTATGTCAGTATTAAAATACACCCCCGC?ACAACACCATATCAGCTCAACATACAATACTCTATTAATACCCTATGTACATCGTGCATTAAATTGTTCGCCCCATGAATAATAAGCATGTACATAATATTATTTATCTTACATGAGTACATCATATTATTGATCGTACATACCCCATCCAAGTCAAATCATTTCCAGCC?AACACGCATATCACCACCCATATTCCACGAGCTTAATCACCAAGCCGCGG
YPDH22	YPDH22	ASE161	A003	Chen et al., 2006; AG	A	DQ448897	440	Yunnan	Asia	Asia east	China	AAACGACAACAATTTATCCTCATGTGCCATGTCAGTATTAAAATACACCCCCGC?ACAACACCATATCAGCTCAACATACAATACTCTATTAATGCCCTATGTACGTCGTGCATTAAATTGTTTGCCCCATGAATAATAAGCATGTACATAATATTATTTATCTTACATAGGTACATTATATTATTGGTCGTACATACCCCATCCAAGTCAAATCATTTCCAGTC?AACACGCATATCACCACCCATATTCCACGAGCTTAATCACCAAGCCGCGG
YPLJ31	YPLJ31	ASE162	A003	Chen et al., 2006; AG	A	DQ448898	440	Yunnan	Asia	Asia east	China	AAACGACAACAATTTATCCTCATGTGCCATGTCAGTATTAAAATACACCCCCGC?ACAACACCATATCAGCTCAACATACAATACTCTATTAATGCCCTATGTACGTCGTGCATTAAATTGTTTGCCCCATGAATAATAAGCATGTACATAATATTATTTATCTTACATAGGTACATTATATTATTGGTCGTACATACCCCATCCAAGTCAAATCATTTCCAGTC?AACACGCATATCACCACCCATATTCCACGAGCTTAATCACCAAGCCGCGG
YPLJ32	YPLJ32	ASE163	A014	Chen et al., 2006; AG	A	DQ448899	440	Yunnan	Asia	Asia east	China	AAACGACAACAATTTATCCTCATGTGCCATGTCAGTATTAAAATACACCCCCGC?ACAACACCATATCAGCTCAACATACAATACTCTATTAATGCCCTATGTACATCGTGCATTAAATTGTTTACCCCATGAATAATAAGCATGTACATAATATTATTTATCTTACATAAGTACATTATATTATTGGTCGTACATACCCCATCCAAGTCAAATCATTTCCAGTC?AACACGCATATCACCACCCATATTCCACGAGCTTAATCACCAAGCCGCGG
YPLJ33	YPLJ33	ASE164	A003	Chen et al., 2006; AG	A	DQ448900	440	Yunnan	Asia	Asia east	China	AAACGACAACAATTTATCCTCATGTGCCATGTCAGTATTAAAATACACCCCCGC?ACAACACCATATCAGCTCAACATACAATACTCTATTAATGCCCTATGTACGTCGTGCATTAAATTGTTTGCCCCATGAATAATAAGCATGTACATAATATTATTTATCTTACATAGGTACATTATATTATTGGTCGTACATACCCCATCCAAGTCAAATCATTTCCAGTC?AACACGCATATCACCACCCATATTCCACGAGCTTAATCACCAAGCCGCGG
YPLJ34	YPLJ34	ASE165	B001	Chen et al., 2006; AG	B	DQ448901	440	Yunnan	Asia	Asia east	China	AAACGACAGCAATTCATCCTCATGTGCTATGTCAGTATTAAAATACACCCCCGC?ACAACACCATATCAGCTCAACATACAATACTCTATTAATACCCTATGTACATCGTGCATTAAATTGTTCGCCCCATGAATAATAAGCATGTACATAATATTATTTATCTTACATGAGTACATCATATTATTGATCGTACATACCCCATCCAAGTCAAATCATTTCCAGCC?AACACGCATATCACCACCCATATTCCACGAGCTTAATCACCAAGCCGCGG
YPLJ35	YPLJ35	ASE166	A002	Chen et al., 2006; AG	A	DQ448902	440	Yunnan	Asia	Asia east	China	AAACGACAACAATTTATCCTCATGTGCCATGTCAGTATTAAAATACACCCCCGC?ACAACACCATATCAGCTCAACATACAATACTCTATTAATGCCCTATGTACGTCGTGCATTAAATTGTTTGCCCCATGAATAATAAGCATGTACATAATATTATTTATCTTACATAAGTACATTATATTATTGGTCGTACATACCCCATCCAAGTCAAATCATTTCCAGTC?AACACGCATATCACCACCCATATTCCACGAGCTTAATCACCAAGCCGCGG
YPLJ36	YPLJ36	ASE167	A002	Chen et al., 2006; AG	A	DQ448903	440	Yunnan	Asia	Asia east	China	AAACGACAACAATTTATCCTCATGTGCCATGTCAGTATTAAAATACACCCCCGC?ACAACACCATATCAGCTCAACATACAATACTCTATTAATGCCCTATGTACGTCGTGCATTAAATTGTTTGCCCCATGAATAATAAGCATGTACATAATATTATTTATCTTACATAAGTACATTATATTATTGGTCGTACATACCCCATCCAAGTCAAATCATTTCCAGTC?AACACGCATATCACCACCCATATTCCACGAGCTTAATCACCAAGCCGCGG
YPLJ37	YPLJ37	ASE168	A022	Chen et al., 2006; AG	A	DQ448904	440	Yunnan	Asia	Asia east	China	AAACGACAACAATTTATCCTCATGTGCCATGTCAGTATTAAAATACACCCCCGC?ACAACACCATATCAGCTCAACATACAATACTCTATTAATGCCCTATGTACGTCGTGCATTAAATTGTTTGCCCCATGAATAATAAGCATGTACATAGTATTATTTATCTTACATAGGTACATTATATTATTGGTCGTACATACCCCATCCAAGTCAAATCATTTCCAGTC?AACACGCATATCACCACCCATATTCCACGAGCTTAATCACCAAGCCGCGG
YPLJ38	YPLJ38	ASE169	B001	Chen et al., 2006; AG	B	DQ448905	440	Yunnan	Asia	Asia east	China	AAACGACAGCAATTCATCCTCATGTGCTATGTCAGTATTAAAATACACCCCCGC?ACAACACCATATCAGCTCAACATACAATACTCTATTAATACCCTATGTACATCGTGCATTAAATTGTTCGCCCCATGAATAATAAGCATGTACATAATATTATTTATCTTACATGAGTACATCATATTATTGATCGTACATACCCCATCCAAGTCAAATCATTTCCAGCC?AACACGCATATCACCACCCATATTCCACGAGCTTAATCACCAAGCCGCGG
YPLJ39	YPLJ39	ASE170	A001	Chen et al., 2006; AG	A	DQ448906	440	Yunnan	Asia	Asia east	China	AAACGACAACAATTTATCCTCATGTGCCATGTCAGTATTAAAATACACCCCCGC?ACAACACCATATCAGCTCAACATACAATACTCTATTAATGCCCTATGTACGTCGTGCATTAAATTGTTTGCCCCATGAATAATAAGCATGTGCATAATATTATTTATCTTACATAAGTACATTATATTATTGGTCGTACATACCCCATCCAAGTCAAATCATTTCCAGTC?AACACGCATATCACCACCCATATTCCACGAGCTTAATCACCAAGCCGCGG
YPLJ40	YPLJ40	ASE171	B001	Chen et al., 2006; AG	B	DQ448907	440	Yunnan	Asia	Asia east	China	AAACGACAGCAATTCATCCTCATGTGCTATGTCAGTATTAAAATACACCCCCGC?ACAACACCATATCAGCTCAACATACAATACTCTATTAATACCCTATGTACATCGTGCATTAAATTGTTCGCCCCATGAATAATAAGCATGTACATAATATTATTTATCTTACATGAGTACATCATATTATTGATCGTACATACCCCATCCAAGTCAAATCATTTCCAGCC?AACACGCATATCACCACCCATATTCCACGAGCTTAATCACCAAGCCGCGG
YPLJ41	YPLJ41	ASE172	A003	Chen et al., 2006; AG	A	DQ448908	440	Yunnan	Asia	Asia east	China	AAACGACAACAATTTATCCTCATGTGCCATGTCAGTATTAAAATACACCCCCGC?ACAACACCATATCAGCTCAACATACAATACTCTATTAATGCCCTATGTACGTCGTGCATTAAATTGTTTGCCCCATGAATAATAAGCATGTACATAATATTATTTATCTTACATAGGTACATTATATTATTGGTCGTACATACCCCATCCAAGTCAAATCATTTCCAGTC?AACACGCATATCACCACCCATATTCCACGAGCTTAATCACCAAGCCGCGG
YPLJ42	YPLJ42	ASE173	A018	Chen et al., 2006; AG	A	DQ448909	440	Yunnan	Asia	Asia east	China	AAACGACAACAATTTATCCTCATGTGCCATGTCAGTATTAAAATACACCCCCGC?ACAACACCATATCAGCTCAACATACAATACTCTATTAATGCCCTATGTACGTCGTGCATTAAATTGTTTACCCCATGAATAATAAGCATGTACATAATATTATTTATCTTACATAAGTACATTATATTATTGGTCGTACATACCCCATCCAAGTCAAATCATTTCCAGTC?AACACGCATATCACCACCCATATTCCACGAGCTTAATCACCAAGCCGCGG
YPLJ43	YPLJ43	ASE174	A003	Chen et al., 2006; AG	A	DQ448910	440	Yunnan	Asia	Asia east	China	AAACGACAACAATTTATCCTCATGTGCCATGTCAGTATTAAAATACACCCCCGC?ACAACACCATATCAGCTCAACATACAATACTCTATTAATGCCCTATGTACGTCGTGCATTAAATTGTTTGCCCCATGAATAATAAGCATGTACATAATATTATTTATCTTACATAGGTACATTATATTATTGGTCGTACATACCCCATCCAAGTCAAATCATTTCCAGTC?AACACGCATATCACCACCCATATTCCACGAGCTTAATCACCAAGCCGCGG
YPLJ44	YPLJ44	ASE175	A001	Chen et al., 2006; AG	A	DQ448911	440	Yunnan	Asia	Asia east	China	AAACGACAACAATTTATCCTCATGTGCCATGTCAGTATTAAAATACACCCCCGC?ACAACACCATATCAGCTCAACATACAATACTCTATTAATGCCCTATGTACGTCGTGCATTAAATTGTTTGCCCCATGAATAATAAGCATGTGCATAATATTATTTATCTTACATAAGTACATTATATTATTGGTCGTACATACCCCATCCAAGTCAAATCATTTCCAGTC?AACACGCATATCACCACCCATATTCCACGAGCTTAATCACCAAGCCGCGG
YPLJ45	YPLJ45	ASE176	B001	Chen et al., 2006; AG	B	DQ448912	440	Yunnan	Asia	Asia east	China	AAACGACAGCAATTCATCCTCATGTGCTATGTCAGTATTAAAATACACCCCCGC?ACAACACCATATCAGCTCAACATACAATACTCTATTAATACCCTATGTACATCGTGCATTAAATTGTTCGCCCCATGAATAATAAGCATGTACATAATATTATTTATCTTACATGAGTACATCATATTATTGATCGTACATACCCCATCCAAGTCAAATCATTTCCAGCC?AACACGCATATCACCACCCATATTCCACGAGCTTAATCACCAAGCCGCGG
YPLJ46	YPLJ46	ASE177	B004	Chen et al., 2006; AG	B	DQ448913	440	Yunnan	Asia	Asia east	China	AAACGACAGCAATTCATCCTCATGTGCTATGTCAGTATTAAAATACACCCCCGC?ACAACACCATATCAGCTCAACATACAATACTCTATTAATACCCTATGTACATCGTGCATTAAATTGTTCGCCCCATGAATAATAAGCATGTACATAATATTATTTATCTTACATAAGTACATCATATTATTGATCGTACATACCCCATCCAAGTCAAATCATTTCTAGCC?AACACGCATATCACCACCCATATTCCACGAGCTTAATCACCAAGCCGCGG
YPLJ47	YPLJ47	ASE178	B004	Chen et al., 2006; AG	B	DQ448914	440	Yunnan	Asia	Asia east	China	AAACGACAGCAATTCATCCTCATGTGCTATGTCAGTATTAAAATACACCCCCGC?ACAACACCATATCAGCTCAACATACAATACTCTATTAATACCCTATGTACATCGTGCATTAAATTGTTCGCCCCATGAATAATAAGCATGTACATAATATTATTTATCTTACATAAGTACATCATATTATTGATCGTACATACCCCATCCAAGTCAAATCATTTCTAGCC?AACACGCATATCACCACCCATATTCCACGAGCTTAATCACCAAGCCGCGG
YPLJ48	YPLJ48	ASE179	B004	Chen et al., 2006; AG	B	DQ448915	440	Yunnan	Asia	Asia east	China	AAACGACAGCAATTCATCCTCATGTGCTATGTCAGTATTAAAATACACCCCCGC?ACAACACCATATCAGCTCAACATACAATACTCTATTAATACCCTATGTACATCGTGCATTAAATTGTTCGCCCCATGAATAATAAGCATGTACATAATATTATTTATCTTACATAAGTACATCATATTATTGATCGTACATACCCCATCCAAGTCAAATCATTTCTAGCC?AACACGCATATCACCACCCATATTCCACGAGCTTAATCACCAAGCCGCGG
YPLJ49	YPLJ49	ASE180	A014	Chen et al., 2006; AG	A	DQ448916	440	Yunnan	Asia	Asia east	China	AAACGACAACAATTTATCCTCATGTGCCATGTCAGTATTAAAATACACCCCCGC?ACAACACCATATCAGCTCAACATACAATACTCTATTAATGCCCTATGTACATCGTGCATTAAATTGTTTACCCCATGAATAATAAGCATGTACATAATATTATTTATCTTACATAAGTACATTATATTATTGGTCGTACATACCCCATCCAAGTCAAATCATTTCCAGTC?AACACGCATATCACCACCCATATTCCACGAGCTTAATCACCAAGCCGCGG
YPLJ50	YPLJ50	ASE181	A011	Chen et al., 2006; AG	A	DQ448917	440	Yunnan	Asia	Asia east	China	AAACGACAACAATTTATCCTCATGTGCCATGTCAGTATTAAAATACACCCCCGC?ACAACACCATATCAGCTCAACATACAATACTCTATTAATGCCCTATGTACATCGTGCATTAAATTGTTTGCCCCATGAATAATAAGCATGTACATAATATTATTTATCTTACATAAGTACATTATATTATTGGTCGTACATACCCCATCCAAGTCAAATCATTTCCAGTC?AACACGCATATCACCACCCATATTCCACGAGCTTAATCACCAAGCCGCGG
YPLJ51	YPLJ51	ASE182	A022	Chen et al., 2006; AG	A	DQ448918	440	Yunnan	Asia	Asia east	China	AAACGACAACAATTTATCCTCATGTGCCATGTCAGTATTAAAATACACCCCCGC?ACAACACCATATCAGCTCAACATACAATACTCTATTAATGCCCTATGTACGTCGTGCATTAAATTGTTTGCCCCATGAATAATAAGCATGTACATAGTATTATTTATCTTACATAGGTACATTATATTATTGGTCGTACATACCCCATCCAAGTCAAATCATTTCCAGTC?AACACGCATATCACCACCCATATTCCACGAGCTTAATCACCAAGCCGCGG
YPLJ52	YPLJ52	ASE183	A022	Chen et al., 2006; AG	A	DQ448919	440	Yunnan	Asia	Asia east	China	AAACGACAACAATTTATCCTCATGTGCCATGTCAGTATTAAAATACACCCCCGC?ACAACACCATATCAGCTCAACATACAATACTCTATTAATGCCCTATGTACGTCGTGCATTAAATTGTTTGCCCCATGAATAATAAGCATGTACATAGTATTATTTATCTTACATAGGTACATTATATTATTGGTCGTACATACCCCATCCAAGTCAAATCATTTCCAGTC?AACACGCATATCACCACCCATATTCCACGAGCTTAATCACCAAGCCGCGG
YPLJ53	YPLJ53	ASE184	B001	Chen et al., 2006; AG	B	DQ448920	440	Yunnan	Asia	Asia east	China	AAACGACAGCAATTCATCCTCATGTGCTATGTCAGTATTAAAATACACCCCCGC?ACAACACCATATCAGCTCAACATACAATACTCTATTAATACCCTATGTACATCGTGCATTAAATTGTTCGCCCCATGAATAATAAGCATGTACATAATATTATTTATCTTACATGAGTACATCATATTATTGATCGTACATACCCCATCCAAGTCAAATCATTTCCAGCC?AACACGCATATCACCACCCATATTCCACGAGCTTAATCACCAAGCCGCGG
YPLJ54	YPLJ54	ASE185	B001	Chen et al., 2006; AG	B	DQ448921	440	Yunnan	Asia	Asia east	China	AAACGACAGCAATTCATCCTCATGTGCTATGTCAGTATTAAAATACACCCCCGC?ACAACACCATATCAGCTCAACATACAATACTCTATTAATACCCTATGTACATCGTGCATTAAATTGTTCGCCCCATGAATAATAAGCATGTACATAATATTATTTATCTTACATGAGTACATCATATTATTGATCGTACATACCCCATCCAAGTCAAATCATTTCCAGCC?AACACGCATATCACCACCCATATTCCACGAGCTTAATCACCAAGCCGCGG
YPLJ55	YPLJ55	ASE186	A022	Chen et al., 2006; AG	A	DQ448922	440	Yunnan	Asia	Asia east	China	AAACGACAACAATTTATCCTCATGTGCCATGTCAGTATTAAAATACACCCCCGC?ACAACACCATATCAGCTCAACATACAATACTCTATTAATGCCCTATGTACGTCGTGCATTAAATTGTTTGCCCCATGAATAATAAGCATGTACATAGTATTATTTATCTTACATAGGTACATTATATTATTGGTCGTACATACCCCATCCAAGTCAAATCATTTCCAGTC?AACACGCATATCACCACCCATATTCCACGAGCTTAATCACCAAGCCGCGG
YPLJ56	YPLJ56	ASE187	A006	Chen et al., 2006; AG	A	DQ448923	440	Yunnan	Asia	Asia east	China	AAACGACAACAATTTATCCTCATGTGCCATGTCAGTATTAAAATACACCCCCGC?ACAACACCATATCAGCTCAACATACAATACTCTATTAATGCCCTATGTACGTCGTGCATTAAATTGTTTGCCCCATGAATAATAAGCATGTGCATAATATTATTTATCTTACATAGGTACATTATATTATTGGTCGTACATACCCCATCCAAGTCAAATCATTTCCAGTC?AACACGCATATCACCACCCATATTCCACGAGCTTAATCACCAAGCCGCGG
YPLJ57	YPLJ57	ASE188	B001	Chen et al., 2006; AG	B	DQ448924	440	Yunnan	Asia	Asia east	China	AAACGACAGCAATTCATCCTCATGTGCTATGTCAGTATTAAAATACACCCCCGC?ACAACACCATATCAGCTCAACATACAATACTCTATTAATACCCTATGTACATCGTGCATTAAATTGTTCGCCCCATGAATAATAAGCATGTACATAATATTATTTATCTTACATGAGTACATCATATTATTGATCGTACATACCCCATCCAAGTCAAATCATTTCCAGCC?AACACGCATATCACCACCCATATTCCACGAGCTTAATCACCAAGCCGCGG
YPLJ58	YPLJ58	ASE189	B001	Chen et al., 2006; AG	B	DQ448925	440	Yunnan	Asia	Asia east	China	AAACGACAGCAATTCATCCTCATGTGCTATGTCAGTATTAAAATACACCCCCGC?ACAACACCATATCAGCTCAACATACAATACTCTATTAATACCCTATGTACATCGTGCATTAAATTGTTCGCCCCATGAATAATAAGCATGTACATAATATTATTTATCTTACATGAGTACATCATATTATTGATCGTACATACCCCATCCAAGTCAAATCATTTCCAGCC?AACACGCATATCACCACCCATATTCCACGAGCTTAATCACCAAGCCGCGG
YPLJ59	YPLJ59	ASE190	A003	Chen et al., 2006; AG	A	DQ448926	440	Yunnan	Asia	Asia east	China	AAACGACAACAATTTATCCTCATGTGCCATGTCAGTATTAAAATACACCCCCGC?ACAACACCATATCAGCTCAACATACAATACTCTATTAATGCCCTATGTACGTCGTGCATTAAATTGTTTGCCCCATGAATAATAAGCATGTACATAATATTATTTATCTTACATAGGTACATTATATTATTGGTCGTACATACCCCATCCAAGTCAAATCATTTCCAGTC?AACACGCATATCACCACCCATATTCCACGAGCTTAATCACCAAGCCGCGG
YPLJ60	YPLJ60	ASE191	B001	Chen et al., 2006; AG	B	DQ448927	440	Yunnan	Asia	Asia east	China	AAACGACAGCAATTCATCCTCATGTGCTATGTCAGTATTAAAATACACCCCCGC?ACAACACCATATCAGCTCAACATACAATACTCTATTAATACCCTATGTACATCGTGCATTAAATTGTTCGCCCCATGAATAATAAGCATGTACATAATATTATTTATCTTACATGAGTACATCATATTATTGATCGTACATACCCCATCCAAGTCAAATCATTTCCAGCC?AACACGCATATCACCACCCATATTCCACGAGCTTAATCACCAAGCCGCGG
YPLJ61	YPLJ61	ASE192	A018	Chen et al., 2006; AG	A	DQ448928	440	Yunnan	Asia	Asia east	China	AAACGACAACAATTTATCCTCATGTGCCATGTCAGTATTAAAATACACCCCCGC?ACAACACCATATCAGCTCAACATACAATACTCTATTAATGCCCTATGTACGTCGTGCATTAAATTGTTTACCCCATGAATAATAAGCATGTACATAATATTATTTATCTTACATAAGTACATTATATTATTGGTCGTACATACCCCATCCAAGTCAAATCATTTCCAGTC?AACACGCATATCACCACCCATATTCCACGAGCTTAATCACCAAGCCGCGG
YPLJ62	YPLJ62	ASE193	B004	Chen et al., 2006; AG	B	DQ448929	440	Yunnan	Asia	Asia east	China	AAACGACAGCAATTCATCCTCATGTGCTATGTCAGTATTAAAATACACCCCCGC?ACAACACCATATCAGCTCAACATACAATACTCTATTAATACCCTATGTACATCGTGCATTAAATTGTTCGCCCCATGAATAATAAGCATGTACATAATATTATTTATCTTACATAAGTACATCATATTATTGATCGTACATACCCCATCCAAGTCAAATCATTTCTAGCC?AACACGCATATCACCACCCATATTCCACGAGCTTAATCACCAAGCCGCGG
YPLJ63	YPLJ63	ASE194	A003	Chen et al., 2006; AG	A	DQ448930	440	Yunnan	Asia	Asia east	China	AAACGACAACAATTTATCCTCATGTGCCATGTCAGTATTAAAATACACCCCCGC?ACAACACCATATCAGCTCAACATACAATACTCTATTAATGCCCTATGTACGTCGTGCATTAAATTGTTTGCCCCATGAATAATAAGCATGTACATAATATTATTTATCTTACATAGGTACATTATATTATTGGTCGTACATACCCCATCCAAGTCAAATCATTTCCAGTC?AACACGCATATCACCACCCATATTCCACGAGCTTAATCACCAAGCCGCGG
YPGZ53	YPGZ53	ASE195	B009	Chen et al., 2006; AG	B	DQ448931	440	Guanzhong	Asia	Asia east	China	AAACGACAGCAATTCATCCTCATGTGCTATGTCAGTATTAAAATACACCCCCGC?ACAACACCATATCAGCTCAACATACAATACTCTATTAATACCCTATGTACATCGTGCATTAAATTGTTCGCCCCATGAATAATAAGCATGTACATAATATTATTTATCTTACATGAGTACATCATATTATTGATCGTACATACCCCATCCAAGTCAAATCATTTCCAGCC?AACACGCATATCACCTCCCATATTCCACGAGCTTAATCACCAAGCCGCGG
YPGZ54	YPGZ54	ASE196	B001	Chen et al., 2006; AG	B	DQ448932	440	Guanzhong	Asia	Asia east	China	AAACGACAGCAATTCATCCTCATGTGCTATGTCAGTATTAAAATACACCCCCGC?ACAACACCATATCAGCTCAACATACAATACTCTATTAATACCCTATGTACATCGTGCATTAAATTGTTCGCCCCATGAATAATAAGCATGTACATAATATTATTTATCTTACATGAGTACATCATATTATTGATCGTACATACCCCATCCAAGTCAAATCATTTCCAGCC?AACACGCATATCACCACCCATATTCCACGAGCTTAATCACCAAGCCGCGG
YPGZ56	YPGZ56	ASE197	A002	Chen et al., 2006; AG	A	DQ448933	440	Guanzhong	Asia	Asia east	China	AAACGACAACAATTTATCCTCATGTGCCATGTCAGTATTAAAATACACCCCCGC?ACAACACCATATCAGCTCAACATACAATACTCTATTAATGCCCTATGTACGTCGTGCATTAAATTGTTTGCCCCATGAATAATAAGCATGTACATAATATTATTTATCTTACATAAGTACATTATATTATTGGTCGTACATACCCCATCCAAGTCAAATCATTTCCAGTC?AACACGCATATCACCACCCATATTCCACGAGCTTAATCACCAAGCCGCGG
YPGZ57	YPGZ57	ASE198	A004	Chen et al., 2006; AG	A	DQ448934	440	Guanzhong	Asia	Asia east	China	AAACGACAACAATTTATCCTCATGTGCCATGTCAGTATTAAAATACACCCCCGC?ACAACACCATATCAGCTCAACATACAATACTCTATTAATGCCCTATGTACATCGTGCATTAAATTGTTTGCCCCATGAATAATAAGCATGTGCATAATATTATTTATCTTACATAAGTACATTATATTATTGGTCGTACATACCCCATCCAAGTCAAATCATTTCCAGTC?AACACGCATATCACCACCCATATTCCACGAGCTTAATCACCAAGCCGCGG
YPGZ58	YPGZ58	ASE199	A007	Chen et al., 2006; AG	A	DQ448935	440	Guanzhong	Asia	Asia east	China	AAACGACAACAATTTATCCTCATGTGCCATGTCAGTATTAAAATACACCCCCGC?ACAACACCATATCAGCTCAACATACAATACTCTATTAATGCCCTATGTACGTCGTGCATTAAATTGTTTGCCCCATGAATAATAAGCATGCGCATAATATTATTTATCTTACATAAGTACATTATATTATTGGTCGTACATACCCCATCCAAGTCAAATCATTTCCAGTC?AACACGCATATCACCACCCATATTCCACGAGCTTAATCACCAAGCCGCGG
YPGZ59	YPGZ59	ASE200	B009	Chen et al., 2006; AG	B	DQ448936	440	Guanzhong	Asia	Asia east	China	AAACGACAGCAATTCATCCTCATGTGCTATGTCAGTATTAAAATACACCCCCGC?ACAACACCATATCAGCTCAACATACAATACTCTATTAATACCCTATGTACATCGTGCATTAAATTGTTCGCCCCATGAATAATAAGCATGTACATAATATTATTTATCTTACATGAGTACATCATATTATTGATCGTACATACCCCATCCAAGTCAAATCATTTCCAGCC?AACACGCATATCACCTCCCATATTCCACGAGCTTAATCACCAAGCCGCGG
YPGZ60	YPGZ60	ASE201	B020	Chen et al., 2006; AG	B	DQ448937	440	Guanzhong	Asia	Asia east	China	AAACGACAGCAATTCATCCTCATGTGCTATGTCAGTATTAAAATACACCCCCGC?ACAACACCATATCAGCTCAACATACAATACTCTATTAATACCCTATGTACATCGTGCATTAAATTGTTCGCCCCATGAATAATAAGCATGTACATAATATTATTTATCTTACATAAGTACATCATATTATTGATCGTACATACCCCATCCAAGTCAAATCATTTCCAGCC?AACACGCATATCACCACCCATATTCCACGAGCTTAATCACCAAGCCGCGG
YPGZ61	YPGZ61	ASE202	A003	Chen et al., 2006; AG	A	DQ448938	440	Guanzhong	Asia	Asia east	China	AAACGACAACAATTTATCCTCATGTGCCATGTCAGTATTAAAATACACCCCCGC?ACAACACCATATCAGCTCAACATACAATACTCTATTAATGCCCTATGTACGTCGTGCATTAAATTGTTTGCCCCATGAATAATAAGCATGTACATAATATTATTTATCTTACATAGGTACATTATATTATTGGTCGTACATACCCCATCCAAGTCAAATCATTTCCAGTC?AACACGCATATCACCACCCATATTCCACGAGCTTAATCACCAAGCCGCGG
YPGZ62	YPGZ62	ASE203	A007	Chen et al., 2006; AG	A	DQ448939	440	Guanzhong	Asia	Asia east	China	AAACGACAACAATTTATCCTCATGTGCCATGTCAGTATTAAAATACACCCCCGC?ACAACACCATATCAGCTCAACATACAATACTCTATTAATGCCCTATGTACGTCGTGCATTAAATTGTTTGCCCCATGAATAATAAGCATGCGCATAATATTATTTATCTTACATAAGTACATTATATTATTGGTCGTACATACCCCATCCAAGTCAAATCATTTCCAGTC?AACACGCATATCACCACCCATATTCCACGAGCTTAATCACCAAGCCGCGG
YPGZ63	YPGZ63	ASE204	A004	Chen et al., 2006; AG	A	DQ448940	440	Guanzhong	Asia	Asia east	China	AAACGACAACAATTTATCCTCATGTGCCATGTCAGTATTAAAATACACCCCCGC?ACAACACCATATCAGCTCAACATACAATACTCTATTAATGCCCTATGTACATCGTGCATTAAATTGTTTGCCCCATGAATAATAAGCATGTGCATAATATTATTTATCTTACATAAGTACATTATATTATTGGTCGTACATACCCCATCCAAGTCAAATCATTTCCAGTC?AACACGCATATCACCACCCATATTCCACGAGCTTAATCACCAAGCCGCGG
YPGZ64	YPGZ64	ASE205	A002	Chen et al., 2006; AG	A	DQ448941	440	Guanzhong	Asia	Asia east	China	AAACGACAACAATTTATCCTCATGTGCCATGTCAGTATTAAAATACACCCCCGC?ACAACACCATATCAGCTCAACATACAATACTCTATTAATGCCCTATGTACGTCGTGCATTAAATTGTTTGCCCCATGAATAATAAGCATGTACATAATATTATTTATCTTACATAAGTACATTATATTATTGGTCGTACATACCCCATCCAAGTCAAATCATTTCCAGTC?AACACGCATATCACCACCCATATTCCACGAGCTTAATCACCAAGCCGCGG
YPGZ65	YPGZ65	ASE206	A002	Chen et al., 2006; AG	A	DQ448942	440	Guanzhong	Asia	Asia east	China	AAACGACAACAATTTATCCTCATGTGCCATGTCAGTATTAAAATACACCCCCGC?ACAACACCATATCAGCTCAACATACAATACTCTATTAATGCCCTATGTACGTCGTGCATTAAATTGTTTGCCCCATGAATAATAAGCATGTACATAATATTATTTATCTTACATAAGTACATTATATTATTGGTCGTACATACCCCATCCAAGTCAAATCATTTCCAGTC?AACACGCATATCACCACCCATATTCCACGAGCTTAATCACCAAGCCGCGG
YPGZ66	YPGZ66	ASE207	A007	Chen et al., 2006; AG	A	DQ448943	440	Guanzhong	Asia	Asia east	China	AAACGACAACAATTTATCCTCATGTGCCATGTCAGTATTAAAATACACCCCCGC?ACAACACCATATCAGCTCAACATACAATACTCTATTAATGCCCTATGTACGTCGTGCATTAAATTGTTTGCCCCATGAATAATAAGCATGCGCATAATATTATTTATCTTACATAAGTACATTATATTATTGGTCGTACATACCCCATCCAAGTCAAATCATTTCCAGTC?AACACGCATATCACCACCCATATTCCACGAGCTTAATCACCAAGCCGCGG
YPGZ67	YPGZ67	ASE208	A017	Chen et al., 2006; AG	A	DQ448944	440	Guanzhong	Asia	Asia east	China	AAACGACAACAATTTATCCTCATGTGCCATGTCAGTATTAAAATACACCCCCGC?ACAACACCATATCAGCTCAACATACAATACTCTATTAATGCCCTATGTACATCGTGCATTAAATTGTTTGCCCCATGAATAATAAGCATGTACATAATATTATTTATCTTACATAGGTACATTATATTATTGGTCGTACATACCCCATCCAAGTCAAATCATTTCCAGTC?AACACGCATATCACCACCCATATTCCACGAGCTTAATCACCAAGCCGCGG
YPGZ68	YPGZ68	ASE209	B004	Chen et al., 2006; AG	B	DQ448945	440	Guanzhong	Asia	Asia east	China	AAACGACAGCAATTCATCCTCATGTGCTATGTCAGTATTAAAATACACCCCCGC?ACAACACCATATCAGCTCAACATACAATACTCTATTAATACCCTATGTACATCGTGCATTAAATTGTTCGCCCCATGAATAATAAGCATGTACATAATATTATTTATCTTACATAAGTACATCATATTATTGATCGTACATACCCCATCCAAGTCAAATCATTTCTAGCC?AACACGCATATCACCACCCATATTCCACGAGCTTAATCACCAAGCCGCGG
YPGZ69	YPGZ69	ASE210	A017	Chen et al., 2006; AG	A	DQ448946	440	Guanzhong	Asia	Asia east	China	AAACGACAACAATTTATCCTCATGTGCCATGTCAGTATTAAAATACACCCCCGC?ACAACACCATATCAGCTCAACATACAATACTCTATTAATGCCCTATGTACATCGTGCATTAAATTGTTTGCCCCATGAATAATAAGCATGTACATAATATTATTTATCTTACATAGGTACATTATATTATTGGTCGTACATACCCCATCCAAGTCAAATCATTTCCAGTC?AACACGCATATCACCACCCATATTCCACGAGCTTAATCACCAAGCCGCGG
YPGZ70	YPGZ70	ASE211	A007	Chen et al., 2006; AG	A	DQ448947	440	Guanzhong	Asia	Asia east	China	AAACGACAACAATTTATCCTCATGTGCCATGTCAGTATTAAAATACACCCCCGC?ACAACACCATATCAGCTCAACATACAATACTCTATTAATGCCCTATGTACGTCGTGCATTAAATTGTTTGCCCCATGAATAATAAGCATGCGCATAATATTATTTATCTTACATAAGTACATTATATTATTGGTCGTACATACCCCATCCAAGTCAAATCATTTCCAGTC?AACACGCATATCACCACCCATATTCCACGAGCTTAATCACCAAGCCGCGG
YPGZ71	YPGZ71	ASE212	A003	Chen et al., 2006; AG	A	DQ448948	440	Guanzhong	Asia	Asia east	China	AAACGACAACAATTTATCCTCATGTGCCATGTCAGTATTAAAATACACCCCCGC?ACAACACCATATCAGCTCAACATACAATACTCTATTAATGCCCTATGTACGTCGTGCATTAAATTGTTTGCCCCATGAATAATAAGCATGTACATAATATTATTTATCTTACATAGGTACATTATATTATTGGTCGTACATACCCCATCCAAGTCAAATCATTTCCAGTC?AACACGCATATCACCACCCATATTCCACGAGCTTAATCACCAAGCCGCGG
YPGZ72	YPGZ72	ASE213	A002	Chen et al., 2006; AG	A	DQ448949	440	Guanzhong	Asia	Asia east	China	AAACGACAACAATTTATCCTCATGTGCCATGTCAGTATTAAAATACACCCCCGC?ACAACACCATATCAGCTCAACATACAATACTCTATTAATGCCCTATGTACGTCGTGCATTAAATTGTTTGCCCCATGAATAATAAGCATGTACATAATATTATTTATCTTACATAAGTACATTATATTATTGGTCGTACATACCCCATCCAAGTCAAATCATTTCCAGTC?AACACGCATATCACCACCCATATTCCACGAGCTTAATCACCAAGCCGCGG
YPGZ73	YPGZ73	ASE214	B001	Chen et al., 2006; AG	B	DQ448950	440	Guanzhong	Asia	Asia east	China	AAACGACAGCAATTCATCCTCATGTGCTATGTCAGTATTAAAATACACCCCCGC?ACAACACCATATCAGCTCAACATACAATACTCTATTAATACCCTATGTACATCGTGCATTAAATTGTTCGCCCCATGAATAATAAGCATGTACATAATATTATTTATCTTACATGAGTACATCATATTATTGATCGTACATACCCCATCCAAGTCAAATCATTTCCAGCC?AACACGCATATCACCACCCATATTCCACGAGCTTAATCACCAAGCCGCGG
YPGZ74	YPGZ74	ASE215	A017	Chen et al., 2006; AG	A	DQ448951	440	Guanzhong	Asia	Asia east	China	AAACGACAACAATTTATCCTCATGTGCCATGTCAGTATTAAAATACACCCCCGC?ACAACACCATATCAGCTCAACATACAATACTCTATTAATGCCCTATGTACATCGTGCATTAAATTGTTTGCCCCATGAATAATAAGCATGTACATAATATTATTTATCTTACATAGGTACATTATATTATTGGTCGTACATACCCCATCCAAGTCAAATCATTTCCAGTC?AACACGCATATCACCACCCATATTCCACGAGCTTAATCACCAAGCCGCGG
YPGZ75	YPGZ75	ASE216	B001	Chen et al., 2006; AG	B	DQ448952	440	Guanzhong	Asia	Asia east	China	AAACGACAGCAATTCATCCTCATGTGCTATGTCAGTATTAAAATACACCCCCGC?ACAACACCATATCAGCTCAACATACAATACTCTATTAATACCCTATGTACATCGTGCATTAAATTGTTCGCCCCATGAATAATAAGCATGTACATAATATTATTTATCTTACATGAGTACATCATATTATTGATCGTACATACCCCATCCAAGTCAAATCATTTCCAGCC?AACACGCATATCACCACCCATATTCCACGAGCTTAATCACCAAGCCGCGG
YPGZ76	YPGZ76	ASE217	A003	Chen et al., 2006; AG	A	DQ448953	440	Guanzhong	Asia	Asia east	China	AAACGACAACAATTTATCCTCATGTGCCATGTCAGTATTAAAATACACCCCCGC?ACAACACCATATCAGCTCAACATACAATACTCTATTAATGCCCTATGTACGTCGTGCATTAAATTGTTTGCCCCATGAATAATAAGCATGTACATAATATTATTTATCTTACATAGGTACATTATATTATTGGTCGTACATACCCCATCCAAGTCAAATCATTTCCAGTC?AACACGCATATCACCACCCATATTCCACGAGCTTAATCACCAAGCCGCGG
YPGZ77	YPGZ77	ASE218	A003	Chen et al., 2006; AG	A	DQ448954	440	Guanzhong	Asia	Asia east	China	AAACGACAACAATTTATCCTCATGTGCCATGTCAGTATTAAAATACACCCCCGC?ACAACACCATATCAGCTCAACATACAATACTCTATTAATGCCCTATGTACGTCGTGCATTAAATTGTTTGCCCCATGAATAATAAGCATGTACATAATATTATTTATCTTACATAGGTACATTATATTATTGGTCGTACATACCCCATCCAAGTCAAATCATTTCCAGTC?AACACGCATATCACCACCCATATTCCACGAGCTTAATCACCAAGCCGCGG
YPGZ78	YPGZ78	ASE219	A003	Chen et al., 2006; AG	A	DQ448955	440	Guanzhong	Asia	Asia east	China	AAACGACAACAATTTATCCTCATGTGCCATGTCAGTATTAAAATACACCCCCGC?ACAACACCATATCAGCTCAACATACAATACTCTATTAATGCCCTATGTACGTCGTGCATTAAATTGTTTGCCCCATGAATAATAAGCATGTACATAATATTATTTATCTTACATAGGTACATTATATTATTGGTCGTACATACCCCATCCAAGTCAAATCATTTCCAGTC?AACACGCATATCACCACCCATATTCCACGAGCTTAATCACCAAGCCGCGG
YPXJ03	YPXJ03	ASE220	B001	Chen et al., 2006; AG	B	DQ448956	440	Xinjiang	Asia	Asia east	China	AAACGACAGCAATTCATCCTCATGTGCTATGTCAGTATTAAAATACACCCCCGC?ACAACACCATATCAGCTCAACATACAATACTCTATTAATACCCTATGTACATCGTGCATTAAATTGTTCGCCCCATGAATAATAAGCATGTACATAATATTATTTATCTTACATGAGTACATCATATTATTGATCGTACATACCCCATCCAAGTCAAATCATTTCCAGCC?AACACGCATATCACCACCCATATTCCACGAGCTTAATCACCAAGCCGCGG
YPXJ04	YPXJ04	ASE221	A002	Chen et al., 2006; AG	A	DQ448957	440	Xinjiang	Asia	Asia east	China	AAACGACAACAATTTATCCTCATGTGCCATGTCAGTATTAAAATACACCCCCGC?ACAACACCATATCAGCTCAACATACAATACTCTATTAATGCCCTATGTACGTCGTGCATTAAATTGTTTGCCCCATGAATAATAAGCATGTACATAATATTATTTATCTTACATAAGTACATTATATTATTGGTCGTACATACCCCATCCAAGTCAAATCATTTCCAGTC?AACACGCATATCACCACCCATATTCCACGAGCTTAATCACCAAGCCGCGG
YPXJ06	YPXJ06	ASE222	A001	Chen et al., 2006; AG	A	DQ448958	440	Xinjiang	Asia	Asia east	China	AAACGACAACAATTTATCCTCATGTGCCATGTCAGTATTAAAATACACCCCCGC?ACAACACCATATCAGCTCAACATACAATACTCTATTAATGCCCTATGTACGTCGTGCATTAAATTGTTTGCCCCATGAATAATAAGCATGTGCATAATATTATTTATCTTACATAAGTACATTATATTATTGGTCGTACATACCCCATCCAAGTCAAATCATTTCCAGTC?AACACGCATATCACCACCCATATTCCACGAGCTTAATCACCAAGCCGCGG
YPXJ07	YPXJ07	ASE223	B014	Chen et al., 2006; AG	B	DQ448959	440	Xinjiang	Asia	Asia east	China	AAACGACAGCAATTCATCCTCATGTGCTATGTCAGTATTAAAATACACCCCCGC?ACAACACCATATCAGCTCAACATACAATACTCTATTAATACCCTATGTATATCGTGCATTAAATTGTTCGCCCCATGAATAATAAGCATGTACATAATATTATTTATCTTACATGAGTACATCATATTATTGATCGTACATACCCCATCCAAGTCAAATCATTTCCAGCC?AACACGCATATCACCACCCATATTCCACGAGCTTAATCACCAAGCCGCGG
YPXJ08	YPXJ08	ASE224	B001	Chen et al., 2006; AG	B	DQ448960	440	Xinjiang	Asia	Asia east	China	AAACGACAGCAATTCATCCTCATGTGCTATGTCAGTATTAAAATACACCCCCGC?ACAACACCATATCAGCTCAACATACAATACTCTATTAATACCCTATGTACATCGTGCATTAAATTGTTCGCCCCATGAATAATAAGCATGTACATAATATTATTTATCTTACATGAGTACATCATATTATTGATCGTACATACCCCATCCAAGTCAAATCATTTCCAGCC?AACACGCATATCACCACCCATATTCCACGAGCTTAATCACCAAGCCGCGG
YPXJ11	YPXJ11	ASE225	A001	Chen et al., 2006; AG	A	DQ448961	440	Xinjiang	Asia	Asia east	China	AAACGACAACAATTTATCCTCATGTGCCATGTCAGTATTAAAATACACCCCCGC?ACAACACCATATCAGCTCAACATACAATACTCTATTAATGCCCTATGTACGTCGTGCATTAAATTGTTTGCCCCATGAATAATAAGCATGTGCATAATATTATTTATCTTACATAAGTACATTATATTATTGGTCGTACATACCCCATCCAAGTCAAATCATTTCCAGTC?AACACGCATATCACCACCCATATTCCACGAGCTTAATCACCAAGCCGCGG
YPXJ12	YPXJ12	ASE226	A001	Chen et al., 2006; AG	A	DQ448962	440	Xinjiang	Asia	Asia east	China	AAACGACAACAATTTATCCTCATGTGCCATGTCAGTATTAAAATACACCCCCGC?ACAACACCATATCAGCTCAACATACAATACTCTATTAATGCCCTATGTACGTCGTGCATTAAATTGTTTGCCCCATGAATAATAAGCATGTGCATAATATTATTTATCTTACATAAGTACATTATATTATTGGTCGTACATACCCCATCCAAGTCAAATCATTTCCAGTC?AACACGCATATCACCACCCATATTCCACGAGCTTAATCACCAAGCCGCGG
YPXJ13	YPXJ13	ASE227	A002	Chen et al., 2006; AG	A	DQ448963	440	Xinjiang	Asia	Asia east	China	AAACGACAACAATTTATCCTCATGTGCCATGTCAGTATTAAAATACACCCCCGC?ACAACACCATATCAGCTCAACATACAATACTCTATTAATGCCCTATGTACGTCGTGCATTAAATTGTTTGCCCCATGAATAATAAGCATGTACATAATATTATTTATCTTACATAAGTACATTATATTATTGGTCGTACATACCCCATCCAAGTCAAATCATTTCCAGTC?AACACGCATATCACCACCCATATTCCACGAGCTTAATCACCAAGCCGCGG
YPXJ15	YPXJ15	ASE228	B001	Chen et al., 2006; AG	B	DQ448964	440	Xinjiang	Asia	Asia east	China	AAACGACAGCAATTCATCCTCATGTGCTATGTCAGTATTAAAATACACCCCCGC?ACAACACCATATCAGCTCAACATACAATACTCTATTAATACCCTATGTACATCGTGCATTAAATTGTTCGCCCCATGAATAATAAGCATGTACATAATATTATTTATCTTACATGAGTACATCATATTATTGATCGTACATACCCCATCCAAGTCAAATCATTTCCAGCC?AACACGCATATCACCACCCATATTCCACGAGCTTAATCACCAAGCCGCGG
YPXJ17	YPXJ17	ASE229	B001	Chen et al., 2006; AG	B	DQ448965	440	Xinjiang	Asia	Asia east	China	AAACGACAGCAATTCATCCTCATGTGCTATGTCAGTATTAAAATACACCCCCGC?ACAACACCATATCAGCTCAACATACAATACTCTATTAATACCCTATGTACATCGTGCATTAAATTGTTCGCCCCATGAATAATAAGCATGTACATAATATTATTTATCTTACATGAGTACATCATATTATTGATCGTACATACCCCATCCAAGTCAAATCATTTCCAGCC?AACACGCATATCACCACCCATATTCCACGAGCTTAATCACCAAGCCGCGG
YPXJ18	YPXJ18	ASE230	A001	Chen et al., 2006; AG	A	DQ448966	440	Xinjiang	Asia	Asia east	China	AAACGACAACAATTTATCCTCATGTGCCATGTCAGTATTAAAATACACCCCCGC?ACAACACCATATCAGCTCAACATACAATACTCTATTAATGCCCTATGTACGTCGTGCATTAAATTGTTTGCCCCATGAATAATAAGCATGTGCATAATATTATTTATCTTACATAAGTACATTATATTATTGGTCGTACATACCCCATCCAAGTCAAATCATTTCCAGTC?AACACGCATATCACCACCCATATTCCACGAGCTTAATCACCAAGCCGCGG
YPXJ19	YPXJ19	ASE231	B001	Chen et al., 2006; AG	B	DQ448967	440	Xinjiang	Asia	Asia east	China	AAACGACAGCAATTCATCCTCATGTGCTATGTCAGTATTAAAATACACCCCCGC?ACAACACCATATCAGCTCAACATACAATACTCTATTAATACCCTATGTACATCGTGCATTAAATTGTTCGCCCCATGAATAATAAGCATGTACATAATATTATTTATCTTACATGAGTACATCATATTATTGATCGTACATACCCCATCCAAGTCAAATCATTTCCAGCC?AACACGCATATCACCACCCATATTCCACGAGCTTAATCACCAAGCCGCGG
YPXJ21	YPXJ21	ASE232	B004	Chen et al., 2006; AG	B	DQ448968	440	Xinjiang	Asia	Asia east	China	AAACGACAGCAATTCATCCTCATGTGCTATGTCAGTATTAAAATACACCCCCGC?ACAACACCATATCAGCTCAACATACAATACTCTATTAATACCCTATGTACATCGTGCATTAAATTGTTCGCCCCATGAATAATAAGCATGTACATAATATTATTTATCTTACATAAGTACATCATATTATTGATCGTACATACCCCATCCAAGTCAAATCATTTCTAGCC?AACACGCATATCACCACCCATATTCCACGAGCTTAATCACCAAGCCGCGG
YPXJ22	YPXJ22	ASE233	A001	Chen et al., 2006; AG	A	DQ448969	440	Xinjiang	Asia	Asia east	China	AAACGACAACAATTTATCCTCATGTGCCATGTCAGTATTAAAATACACCCCCGC?ACAACACCATATCAGCTCAACATACAATACTCTATTAATGCCCTATGTACGTCGTGCATTAAATTGTTTGCCCCATGAATAATAAGCATGTGCATAATATTATTTATCTTACATAAGTACATTATATTATTGGTCGTACATACCCCATCCAAGTCAAATCATTTCCAGTC?AACACGCATATCACCACCCATATTCCACGAGCTTAATCACCAAGCCGCGG
YPXJ23	YPXJ23	ASE234	B029	Chen et al., 2006; AG	B	DQ448970	440	Xinjiang	Asia	Asia east	China	AAACGACAGCAATTCATCCTCATGTGCTATGTCAGTATTAAAATACACCCCCGC?ACAACACCATATCAGCTCAACATACAATACTCTATTAATACCCTATGTACATCGTGCATTAAATTGTTCGCCCCATGAATAATAAGCATGTACATAATATTATTTATCTTACATGAGTACATCATATTATTGATCGTGCATACCCCATCCAAGTCAAATCATTTCCAGCC?AACACGCATATCACCACCCATATTCCACGAGCTTAATCACCAAGCCGCGG
YPXJ24	YPXJ24	ASE235	A002	Chen et al., 2006; AG	A	DQ448971	440	Xinjiang	Asia	Asia east	China	AAACGACAACAATTTATCCTCATGTGCCATGTCAGTATTAAAATACACCCCCGC?ACAACACCATATCAGCTCAACATACAATACTCTATTAATGCCCTATGTACGTCGTGCATTAAATTGTTTGCCCCATGAATAATAAGCATGTACATAATATTATTTATCTTACATAAGTACATTATATTATTGGTCGTACATACCCCATCCAAGTCAAATCATTTCCAGTC?AACACGCATATCACCACCCATATTCCACGAGCTTAATCACCAAGCCGCGG
YPXJ25	YPXJ25	ASE236	B001	Chen et al., 2006; AG	B	DQ448972	440	Xinjiang	Asia	Asia east	China	AAACGACAGCAATTCATCCTCATGTGCTATGTCAGTATTAAAATACACCCCCGC?ACAACACCATATCAGCTCAACATACAATACTCTATTAATACCCTATGTACATCGTGCATTAAATTGTTCGCCCCATGAATAATAAGCATGTACATAATATTATTTATCTTACATGAGTACATCATATTATTGATCGTACATACCCCATCCAAGTCAAATCATTTCCAGCC?AACACGCATATCACCACCCATATTCCACGAGCTTAATCACCAAGCCGCGG
YPXJ26	YPXJ26	ASE237	A001	Chen et al., 2006; AG	A	DQ448973	440	Xinjiang	Asia	Asia east	China	AAACGACAACAATTTATCCTCATGTGCCATGTCAGTATTAAAATACACCCCCGC?ACAACACCATATCAGCTCAACATACAATACTCTATTAATGCCCTATGTACGTCGTGCATTAAATTGTTTGCCCCATGAATAATAAGCATGTGCATAATATTATTTATCTTACATAAGTACATTATATTATTGGTCGTACATACCCCATCCAAGTCAAATCATTTCCAGTC?AACACGCATATCACCACCCATATTCCACGAGCTTAATCACCAAGCCGCGG
YPXJ27	YPXJ27	ASE238	A002	Chen et al., 2006; AG	A	DQ448974	440	Xinjiang	Asia	Asia east	China	AAACGACAACAATTTATCCTCATGTGCCATGTCAGTATTAAAATACACCCCCGC?ACAACACCATATCAGCTCAACATACAATACTCTATTAATGCCCTATGTACGTCGTGCATTAAATTGTTTGCCCCATGAATAATAAGCATGTACATAATATTATTTATCTTACATAAGTACATTATATTATTGGTCGTACATACCCCATCCAAGTCAAATCATTTCCAGTC?AACACGCATATCACCACCCATATTCCACGAGCTTAATCACCAAGCCGCGG
YPXJ28	YPXJ28	ASE239	B004	Chen et al., 2006; AG	B	DQ448975	440	Xinjiang	Asia	Asia east	China	AAACGACAGCAATTCATCCTCATGTGCTATGTCAGTATTAAAATACACCCCCGC?ACAACACCATATCAGCTCAACATACAATACTCTATTAATACCCTATGTACATCGTGCATTAAATTGTTCGCCCCATGAATAATAAGCATGTACATAATATTATTTATCTTACATAAGTACATCATATTATTGATCGTACATACCCCATCCAAGTCAAATCATTTCTAGCC?AACACGCATATCACCACCCATATTCCACGAGCTTAATCACCAAGCCGCGG
YPXJ29	YPXJ29	ASE240	A004	Chen et al., 2006; AG	A	DQ448976	440	Xinjiang	Asia	Asia east	China	AAACGACAACAATTTATCCTCATGTGCCATGTCAGTATTAAAATACACCCCCGC?ACAACACCATATCAGCTCAACATACAATACTCTATTAATGCCCTATGTACATCGTGCATTAAATTGTTTGCCCCATGAATAATAAGCATGTGCATAATATTATTTATCTTACATAAGTACATTATATTATTGGTCGTACATACCCCATCCAAGTCAAATCATTTCCAGTC?AACACGCATATCACCACCCATATTCCACGAGCTTAATCACCAAGCCGCGG
YPXJ30	YPXJ30	ASE241	A002	Chen et al., 2006; AG	A	DQ448977	440	Xinjiang	Asia	Asia east	China	AAACGACAACAATTTATCCTCATGTGCCATGTCAGTATTAAAATACACCCCCGC?ACAACACCATATCAGCTCAACATACAATACTCTATTAATGCCCTATGTACGTCGTGCATTAAATTGTTTGCCCCATGAATAATAAGCATGTACATAATATTATTTATCTTACATAAGTACATTATATTATTGGTCGTACATACCCCATCCAAGTCAAATCATTTCCAGTC?AACACGCATATCACCACCCATATTCCACGAGCTTAATCACCAAGCCGCGG
YPXJ31	YPXJ31	ASE242	B004	Chen et al., 2006; AG	B	DQ448978	440	Xinjiang	Asia	Asia east	China	AAACGACAGCAATTCATCCTCATGTGCTATGTCAGTATTAAAATACACCCCCGC?ACAACACCATATCAGCTCAACATACAATACTCTATTAATACCCTATGTACATCGTGCATTAAATTGTTCGCCCCATGAATAATAAGCATGTACATAATATTATTTATCTTACATAAGTACATCATATTATTGATCGTACATACCCCATCCAAGTCAAATCATTTCTAGCC?AACACGCATATCACCACCCATATTCCACGAGCTTAATCACCAAGCCGCGG
YPXJ32	YPXJ32	ASE243	A001	Chen et al., 2006; AG	A	DQ448979	440	Xinjiang	Asia	Asia east	China	AAACGACAACAATTTATCCTCATGTGCCATGTCAGTATTAAAATACACCCCCGC?ACAACACCATATCAGCTCAACATACAATACTCTATTAATGCCCTATGTACGTCGTGCATTAAATTGTTTGCCCCATGAATAATAAGCATGTGCATAATATTATTTATCTTACATAAGTACATTATATTATTGGTCGTACATACCCCATCCAAGTCAAATCATTTCCAGTC?AACACGCATATCACCACCCATATTCCACGAGCTTAATCACCAAGCCGCGG
YPXJ33	YPXJ33	ASE244	B001	Chen et al., 2006; AG	B	DQ448980	440	Xinjiang	Asia	Asia east	China	AAACGACAGCAATTCATCCTCATGTGCTATGTCAGTATTAAAATACACCCCCGC?ACAACACCATATCAGCTCAACATACAATACTCTATTAATACCCTATGTACATCGTGCATTAAATTGTTCGCCCCATGAATAATAAGCATGTACATAATATTATTTATCTTACATGAGTACATCATATTATTGATCGTACATACCCCATCCAAGTCAAATCATTTCCAGCC?AACACGCATATCACCACCCATATTCCACGAGCTTAATCACCAAGCCGCGG
YPXJ34	YPXJ34	ASE245	A006	Chen et al., 2006; AG	A	DQ448981	440	Xinjiang	Asia	Asia east	China	AAACGACAACAATTTATCCTCATGTGCCATGTCAGTATTAAAATACACCCCCGC?ACAACACCATATCAGCTCAACATACAATACTCTATTAATGCCCTATGTACGTCGTGCATTAAATTGTTTGCCCCATGAATAATAAGCATGTGCATAATATTATTTATCTTACATAGGTACATTATATTATTGGTCGTACATACCCCATCCAAGTCAAATCATTTCCAGTC?AACACGCATATCACCACCCATATTCCACGAGCTTAATCACCAAGCCGCGG
YPXJ35	YPXJ35	ASE246	A034	Chen et al., 2006; AG	A	DQ448982	440	Xinjiang	Asia	Asia east	China	AAACGACAACAATTTATCCTCATGTGCCATGTCAGTATTAAAATACACCCCCGC?ACAACACCATATCAGCTCAACATACAATACTCTATTAATGCCCTATGTACGTCGTGCATTAAATTGTTTACCCCATGAATAATAAGCATGTACATAATATTATTTATCTTACATAGGTACATTATATTATTGGTCGTACATACCCCATCCAAGTCAAATCATTTCCAGTC?AACACGCATATCACCACCCATATTCCACGAGCTTAATCACCAAGCCGCGG
YPXJ36	YPXJ36	ASE247	B039	Chen et al., 2006; AG	B	DQ448983	440	Xinjiang	Asia	Asia east	China	AAACGACAGCAATTCATCCTCATGTGCTATGTCAGTATTAAAATACACCCCCGC?ACAACACCATATCAGCTCAACATACAATACTCTATTAATACCCTATGTACATCGTGCATTAAATTGTTCGCCCCATGAATAATAAGCATGTACATAATATTATTTATATTACATGAGTACATCATATTATTGATCGTACATACCCCATCCAAGTCAAATCATTTCCAGCC?AACACGCATATCACCACCCATATTCCACGAGCTTAATCACCAAGCCGCGG
YPXJ37	YPXJ37	ASE248	A003	Chen et al., 2006; AG	A	DQ448984	440	Xinjiang	Asia	Asia east	China	AAACGACAACAATTTATCCTCATGTGCCATGTCAGTATTAAAATACACCCCCGC?ACAACACCATATCAGCTCAACATACAATACTCTATTAATGCCCTATGTACGTCGTGCATTAAATTGTTTGCCCCATGAATAATAAGCATGTACATAATATTATTTATCTTACATAGGTACATTATATTATTGGTCGTACATACCCCATCCAAGTCAAATCATTTCCAGTC?AACACGCATATCACCACCCATATTCCACGAGCTTAATCACCAAGCCGCGG
YPXJ38	YPXJ38	ASE249	A001	Chen et al., 2006; AG	A	DQ448985	440	Xinjiang	Asia	Asia east	China	AAACGACAACAATTTATCCTCATGTGCCATGTCAGTATTAAAATACACCCCCGC?ACAACACCATATCAGCTCAACATACAATACTCTATTAATGCCCTATGTACGTCGTGCATTAAATTGTTTGCCCCATGAATAATAAGCATGTGCATAATATTATTTATCTTACATAAGTACATTATATTATTGGTCGTACATACCCCATCCAAGTCAAATCATTTCCAGTC?AACACGCATATCACCACCCATATTCCACGAGCTTAATCACCAAGCCGCGG
YPXJ40	YPXJ40	ASE250	B040	Chen et al., 2006; AG	B	DQ448986	440	Xinjiang	Asia	Asia east	China	AAACGACAGCAATTCATCCTCATGTGCTATGTCAGTATTAAAATACACCCCCGC?ACAACACCATATCAGCTCAACATACAATACTCTATTAATGCCCTATGTACATCGTGCATTAAATTGTTCACCCCATGAATAATAAGCATGTACATAATATTATTTATCTTACATGAGTACATCATATTATTGATCGTACATACCCCATCCAAGTCAAATCATTTCCAGCC?AACACGCATATCACCACCCATATTCCACGAGCTTAATCACCAAGCCGCGG
YPXJ41	YPXJ41	ASE251	A001	Chen et al., 2006; AG	A	DQ448987	440	Xinjiang	Asia	Asia east	China	AAACGACAACAATTTATCCTCATGTGCCATGTCAGTATTAAAATACACCCCCGC?ACAACACCATATCAGCTCAACATACAATACTCTATTAATGCCCTATGTACGTCGTGCATTAAATTGTTTGCCCCATGAATAATAAGCATGTGCATAATATTATTTATCTTACATAAGTACATTATATTATTGGTCGTACATACCCCATCCAAGTCAAATCATTTCCAGTC?AACACGCATATCACCACCCATATTCCACGAGCTTAATCACCAAGCCGCGG
YPXJ42	YPXJ42	ASE252	A002	Chen et al., 2006; AG	A	DQ448988	440	Xinjiang	Asia	Asia east	China	AAACGACAACAATTTATCCTCATGTGCCATGTCAGTATTAAAATACACCCCCGC?ACAACACCATATCAGCTCAACATACAATACTCTATTAATGCCCTATGTACGTCGTGCATTAAATTGTTTGCCCCATGAATAATAAGCATGTACATAATATTATTTATCTTACATAAGTACATTATATTATTGGTCGTACATACCCCATCCAAGTCAAATCATTTCCAGTC?AACACGCATATCACCACCCATATTCCACGAGCTTAATCACCAAGCCGCGG
YPXJ43	YPXJ43	ASE253	A003	Chen et al., 2006; AG	A	DQ448989	440	Xinjiang	Asia	Asia east	China	AAACGACAACAATTTATCCTCATGTGCCATGTCAGTATTAAAATACACCCCCGC?ACAACACCATATCAGCTCAACATACAATACTCTATTAATGCCCTATGTACGTCGTGCATTAAATTGTTTGCCCCATGAATAATAAGCATGTACATAATATTATTTATCTTACATAGGTACATTATATTATTGGTCGTACATACCCCATCCAAGTCAAATCATTTCCAGTC?AACACGCATATCACCACCCATATTCCACGAGCTTAATCACCAAGCCGCGG
YPXJ44	YPXJ44	ASE254	B001	Chen et al., 2006; AG	B	DQ448990	440	Xinjiang	Asia	Asia east	China	AAACGACAGCAATTCATCCTCATGTGCTATGTCAGTATTAAAATACACCCCCGC?ACAACACCATATCAGCTCAACATACAATACTCTATTAATACCCTATGTACATCGTGCATTAAATTGTTCGCCCCATGAATAATAAGCATGTACATAATATTATTTATCTTACATGAGTACATCATATTATTGATCGTACATACCCCATCCAAGTCAAATCATTTCCAGCC?AACACGCATATCACCACCCATATTCCACGAGCTTAATCACCAAGCCGCGG
YPXJ45	YPXJ45	ASE255	B001	Chen et al., 2006; AG	B	DQ448991	440	Xinjiang	Asia	Asia east	China	AAACGACAGCAATTCATCCTCATGTGCTATGTCAGTATTAAAATACACCCCCGC?ACAACACCATATCAGCTCAACATACAATACTCTATTAATACCCTATGTACATCGTGCATTAAATTGTTCGCCCCATGAATAATAAGCATGTACATAATATTATTTATCTTACATGAGTACATCATATTATTGATCGTACATACCCCATCCAAGTCAAATCATTTCCAGCC?AACACGCATATCACCACCCATATTCCACGAGCTTAATCACCAAGCCGCGG
YPXJ46	YPXJ46	ASE256	B001	Chen et al., 2006; AG	B	DQ448992	440	Xinjiang	Asia	Asia east	China	AAACGACAGCAATTCATCCTCATGTGCTATGTCAGTATTAAAATACACCCCCGC?ACAACACCATATCAGCTCAACATACAATACTCTATTAATACCCTATGTACATCGTGCATTAAATTGTTCGCCCCATGAATAATAAGCATGTACATAATATTATTTATCTTACATGAGTACATCATATTATTGATCGTACATACCCCATCCAAGTCAAATCATTTCCAGCC?AACACGCATATCACCACCCATATTCCACGAGCTTAATCACCAAGCCGCGG
YPXJ47	YPXJ47	ASE257	B002	Chen et al., 2006; AG	B	DQ448993	440	Xinjiang	Asia	Asia east	China	AAACGACAGCAATTCATCCTCATGTGCTATGTCAGTATTAAAATACACCCCCGC?ACAACACCATATCAGCTCAACATACAATACTCTATTAATACCCTATGTACATCGTGCATTAAATTGTCCGCCCCATGAATAATAAGCATGTACATAATATTATTTATCTTACATGAGTACATCATATTATTGATCGTACATACCCCATCCAAGTCAAATCATTTCCAGCC?AACACGCATATCACCACCCATATTCCACGAGCTTAATCACCAAGCCGCGG
YPXJ48	YPXJ48	ASE258	A039	Chen et al., 2006; AG	A	DQ448994	440	Xinjiang	Asia	Asia east	China	AAACGACAACAATTTATCCTCATGTGCCATGTCAGTATTAAAATACACCCCCGC?ACAACACCATATCAGCTCAACATACAATACTCTATTAATGCCCTATGTACATCGTGCATTAAATTGTTTGCCCCATGAATAATAAGCATGTGCATAATGTTATTTATCTTACATAAGTACATTATATTATTGGTCGTACATACCCCATCCAAGTCAAATCATTTCCAGTC?AACACGCATATCACCACCCATATTCCACGAGCTTAATCACCAAGCCGCGG
YPXJ49	YPXJ49	ASE259	B001	Chen et al., 2006; AG	B	DQ448995	440	Xinjiang	Asia	Asia east	China	AAACGACAGCAATTCATCCTCATGTGCTATGTCAGTATTAAAATACACCCCCGC?ACAACACCATATCAGCTCAACATACAATACTCTATTAATACCCTATGTACATCGTGCATTAAATTGTTCGCCCCATGAATAATAAGCATGTACATAATATTATTTATCTTACATGAGTACATCATATTATTGATCGTACATACCCCATCCAAGTCAAATCATTTCCAGCC?AACACGCATATCACCACCCATATTCCACGAGCTTAATCACCAAGCCGCGG
YPXJ50	YPXJ50	ASE260	B001	Chen et al., 2006; AG	B	DQ448996	440	Xinjiang	Asia	Asia east	China	AAACGACAGCAATTCATCCTCATGTGCTATGTCAGTATTAAAATACACCCCCGC?ACAACACCATATCAGCTCAACATACAATACTCTATTAATACCCTATGTACATCGTGCATTAAATTGTTCGCCCCATGAATAATAAGCATGTACATAATATTATTTATCTTACATGAGTACATCATATTATTGATCGTACATACCCCATCCAAGTCAAATCATTTCCAGCC?AACACGCATATCACCACCCATATTCCACGAGCTTAATCACCAAGCCGCGG
YPXJ51	YPXJ51	ASE261	B001	Chen et al., 2006; AG	B	DQ448997	440	Xinjiang	Asia	Asia east	China	AAACGACAGCAATTCATCCTCATGTGCTATGTCAGTATTAAAATACACCCCCGC?ACAACACCATATCAGCTCAACATACAATACTCTATTAATACCCTATGTACATCGTGCATTAAATTGTTCGCCCCATGAATAATAAGCATGTACATAATATTATTTATCTTACATGAGTACATCATATTATTGATCGTACATACCCCATCCAAGTCAAATCATTTCCAGCC?AACACGCATATCACCACCCATATTCCACGAGCTTAATCACCAAGCCGCGG
YPXJ52	YPXJ52	ASE262	B004	Chen et al., 2006; AG	B	DQ448998	440	Xinjiang	Asia	Asia east	China	AAACGACAGCAATTCATCCTCATGTGCTATGTCAGTATTAAAATACACCCCCGC?ACAACACCATATCAGCTCAACATACAATACTCTATTAATACCCTATGTACATCGTGCATTAAATTGTTCGCCCCATGAATAATAAGCATGTACATAATATTATTTATCTTACATAAGTACATCATATTATTGATCGTACATACCCCATCCAAGTCAAATCATTTCTAGCC?AACACGCATATCACCACCCATATTCCACGAGCTTAATCACCAAGCCGCGG
YPXJ53	YPXJ53	ASE263	B001	Chen et al., 2006; AG	B	DQ448999	440	Xinjiang	Asia	Asia east	China	AAACGACAGCAATTCATCCTCATGTGCTATGTCAGTATTAAAATACACCCCCGC?ACAACACCATATCAGCTCAACATACAATACTCTATTAATACCCTATGTACATCGTGCATTAAATTGTTCGCCCCATGAATAATAAGCATGTACATAATATTATTTATCTTACATGAGTACATCATATTATTGATCGTACATACCCCATCCAAGTCAAATCATTTCCAGCC?AACACGCATATCACCACCCATATTCCACGAGCTTAATCACCAAGCCGCGG
YPXJ54	YPXJ54	ASE264	A011	Chen et al., 2006; AG	A	DQ449000	440	Xinjiang	Asia	Asia east	China	AAACGACAACAATTTATCCTCATGTGCCATGTCAGTATTAAAATACACCCCCGC?ACAACACCATATCAGCTCAACATACAATACTCTATTAATGCCCTATGTACATCGTGCATTAAATTGTTTGCCCCATGAATAATAAGCATGTACATAATATTATTTATCTTACATAAGTACATTATATTATTGGTCGTACATACCCCATCCAAGTCAAATCATTTCCAGTC?AACACGCATATCACCACCCATATTCCACGAGCTTAATCACCAAGCCGCGG
YPXJ55	YPXJ55	ASE265	A007	Chen et al., 2006; AG	A	DQ449001	440	Xinjiang	Asia	Asia east	China	AAACGACAACAATTTATCCTCATGTGCCATGTCAGTATTAAAATACACCCCCGC?ACAACACCATATCAGCTCAACATACAATACTCTATTAATGCCCTATGTACGTCGTGCATTAAATTGTTTGCCCCATGAATAATAAGCATGCGCATAATATTATTTATCTTACATAAGTACATTATATTATTGGTCGTACATACCCCATCCAAGTCAAATCATTTCCAGTC?AACACGCATATCACCACCCATATTCCACGAGCTTAATCACCAAGCCGCGG
YPXJ56	YPXJ56	ASE266	B004	Chen et al., 2006; AG	B	DQ449002	440	Xinjiang	Asia	Asia east	China	AAACGACAGCAATTCATCCTCATGTGCTATGTCAGTATTAAAATACACCCCCGC?ACAACACCATATCAGCTCAACATACAATACTCTATTAATACCCTATGTACATCGTGCATTAAATTGTTCGCCCCATGAATAATAAGCATGTACATAATATTATTTATCTTACATAAGTACATCATATTATTGATCGTACATACCCCATCCAAGTCAAATCATTTCTAGCC?AACACGCATATCACCACCCATATTCCACGAGCTTAATCACCAAGCCGCGG
YPXJ57	YPXJ57	ASE267	B001	Chen et al., 2006; AG	B	DQ449003	440	Xinjiang	Asia	Asia east	China	AAACGACAGCAATTCATCCTCATGTGCTATGTCAGTATTAAAATACACCCCCGC?ACAACACCATATCAGCTCAACATACAATACTCTATTAATACCCTATGTACATCGTGCATTAAATTGTTCGCCCCATGAATAATAAGCATGTACATAATATTATTTATCTTACATGAGTACATCATATTATTGATCGTACATACCCCATCCAAGTCAAATCATTTCCAGCC?AACACGCATATCACCACCCATATTCCACGAGCTTAATCACCAAGCCGCGG
YPXJ58	YPXJ58	ASE268	A001	Chen et al., 2006; AG	A	DQ449004	440	Xinjiang	Asia	Asia east	China	AAACGACAACAATTTATCCTCATGTGCCATGTCAGTATTAAAATACACCCCCGC?ACAACACCATATCAGCTCAACATACAATACTCTATTAATGCCCTATGTACGTCGTGCATTAAATTGTTTGCCCCATGAATAATAAGCATGTGCATAATATTATTTATCTTACATAAGTACATTATATTATTGGTCGTACATACCCCATCCAAGTCAAATCATTTCCAGTC?AACACGCATATCACCACCCATATTCCACGAGCTTAATCACCAAGCCGCGG
YPXJ59	YPXJ59	ASE269	B001	Chen et al., 2006; AG	B	DQ449005	440	Xinjiang	Asia	Asia east	China	AAACGACAGCAATTCATCCTCATGTGCTATGTCAGTATTAAAATACACCCCCGC?ACAACACCATATCAGCTCAACATACAATACTCTATTAATACCCTATGTACATCGTGCATTAAATTGTTCGCCCCATGAATAATAAGCATGTACATAATATTATTTATCTTACATGAGTACATCATATTATTGATCGTACATACCCCATCCAAGTCAAATCATTTCCAGCC?AACACGCATATCACCACCCATATTCCACGAGCTTAATCACCAAGCCGCGG
YPXJ60	YPXJ60	ASE270	B001	Chen et al., 2006; AG	B	DQ449006	440	Xinjiang	Asia	Asia east	China	AAACGACAGCAATTCATCCTCATGTGCTATGTCAGTATTAAAATACACCCCCGC?ACAACACCATATCAGCTCAACATACAATACTCTATTAATACCCTATGTACATCGTGCATTAAATTGTTCGCCCCATGAATAATAAGCATGTACATAATATTATTTATCTTACATGAGTACATCATATTATTGATCGTACATACCCCATCCAAGTCAAATCATTTCCAGCC?AACACGCATATCACCACCCATATTCCACGAGCTTAATCACCAAGCCGCGG
YPXJ61	YPXJ61	ASE271	B002	Chen et al., 2006; AG	B	DQ449007	440	Xinjiang	Asia	Asia east	China	AAACGACAGCAATTCATCCTCATGTGCTATGTCAGTATTAAAATACACCCCCGC?ACAACACCATATCAGCTCAACATACAATACTCTATTAATACCCTATGTACATCGTGCATTAAATTGTCCGCCCCATGAATAATAAGCATGTACATAATATTATTTATCTTACATGAGTACATCATATTATTGATCGTACATACCCCATCCAAGTCAAATCATTTCCAGCC?AACACGCATATCACCACCCATATTCCACGAGCTTAATCACCAAGCCGCGG
YPXZ01	YPXZ01	ASE272	A002	Chen et al., 2006; AG	A	DQ449008	440	Xizang	Asia	Asia east	China	AAACGACAACAATTTATCCTCATGTGCCATGTCAGTATTAAAATACACCCCCGC?ACAACACCATATCAGCTCAACATACAATACTCTATTAATGCCCTATGTACGTCGTGCATTAAATTGTTTGCCCCATGAATAATAAGCATGTACATAATATTATTTATCTTACATAAGTACATTATATTATTGGTCGTACATACCCCATCCAAGTCAAATCATTTCCAGTC?AACACGCATATCACCACCCATATTCCACGAGCTTAATCACCAAGCCGCGG
YPXZ02	YPXZ02	ASE273	A003	Chen et al., 2006; AG	A	DQ449009	440	Xizang	Asia	Asia east	China	AAACGACAACAATTTATCCTCATGTGCCATGTCAGTATTAAAATACACCCCCGC?ACAACACCATATCAGCTCAACATACAATACTCTATTAATGCCCTATGTACGTCGTGCATTAAATTGTTTGCCCCATGAATAATAAGCATGTACATAATATTATTTATCTTACATAGGTACATTATATTATTGGTCGTACATACCCCATCCAAGTCAAATCATTTCCAGTC?AACACGCATATCACCACCCATATTCCACGAGCTTAATCACCAAGCCGCGG
YPXZ03	YPXZ03	ASE274	A002	Chen et al., 2006; AG	A	DQ449010	440	Xizang	Asia	Asia east	China	AAACGACAACAATTTATCCTCATGTGCCATGTCAGTATTAAAATACACCCCCGC?ACAACACCATATCAGCTCAACATACAATACTCTATTAATGCCCTATGTACGTCGTGCATTAAATTGTTTGCCCCATGAATAATAAGCATGTACATAATATTATTTATCTTACATAAGTACATTATATTATTGGTCGTACATACCCCATCCAAGTCAAATCATTTCCAGTC?AACACGCATATCACCACCCATATTCCACGAGCTTAATCACCAAGCCGCGG
YPXZ04	YPXZ04	ASE275	A018	Chen et al., 2006; AG	A	DQ449011	440	Xizang	Asia	Asia east	China	AAACGACAACAATTTATCCTCATGTGCCATGTCAGTATTAAAATACACCCCCGC?ACAACACCATATCAGCTCAACATACAATACTCTATTAATGCCCTATGTACGTCGTGCATTAAATTGTTTACCCCATGAATAATAAGCATGTACATAATATTATTTATCTTACATAAGTACATTATATTATTGGTCGTACATACCCCATCCAAGTCAAATCATTTCCAGTC?AACACGCATATCACCACCCATATTCCACGAGCTTAATCACCAAGCCGCGG
YPXZ05	YPXZ05	ASE276	A002	Chen et al., 2006; AG	A	DQ449012	440	Xizang	Asia	Asia east	China	AAACGACAACAATTTATCCTCATGTGCCATGTCAGTATTAAAATACACCCCCGC?ACAACACCATATCAGCTCAACATACAATACTCTATTAATGCCCTATGTACGTCGTGCATTAAATTGTTTGCCCCATGAATAATAAGCATGTACATAATATTATTTATCTTACATAAGTACATTATATTATTGGTCGTACATACCCCATCCAAGTCAAATCATTTCCAGTC?AACACGCATATCACCACCCATATTCCACGAGCTTAATCACCAAGCCGCGG
YPXZ06	YPXZ06	ASE277	B001	Chen et al., 2006; AG	B	DQ449013	440	Xizang	Asia	Asia east	China	AAACGACAGCAATTCATCCTCATGTGCTATGTCAGTATTAAAATACACCCCCGC?ACAACACCATATCAGCTCAACATACAATACTCTATTAATACCCTATGTACATCGTGCATTAAATTGTTCGCCCCATGAATAATAAGCATGTACATAATATTATTTATCTTACATGAGTACATCATATTATTGATCGTACATACCCCATCCAAGTCAAATCATTTCCAGCC?AACACGCATATCACCACCCATATTCCACGAGCTTAATCACCAAGCCGCGG
YPXZ07	YPXZ07	ASE278	A002	Chen et al., 2006; AG	A	DQ449014	440	Xizang	Asia	Asia east	China	AAACGACAACAATTTATCCTCATGTGCCATGTCAGTATTAAAATACACCCCCGC?ACAACACCATATCAGCTCAACATACAATACTCTATTAATGCCCTATGTACGTCGTGCATTAAATTGTTTGCCCCATGAATAATAAGCATGTACATAATATTATTTATCTTACATAAGTACATTATATTATTGGTCGTACATACCCCATCCAAGTCAAATCATTTCCAGTC?AACACGCATATCACCACCCATATTCCACGAGCTTAATCACCAAGCCGCGG
YPXZ08	YPXZ08	ASE279	A002	Chen et al., 2006; AG	A	DQ449015	440	Xizang	Asia	Asia east	China	AAACGACAACAATTTATCCTCATGTGCCATGTCAGTATTAAAATACACCCCCGC?ACAACACCATATCAGCTCAACATACAATACTCTATTAATGCCCTATGTACGTCGTGCATTAAATTGTTTGCCCCATGAATAATAAGCATGTACATAATATTATTTATCTTACATAAGTACATTATATTATTGGTCGTACATACCCCATCCAAGTCAAATCATTTCCAGTC?AACACGCATATCACCACCCATATTCCACGAGCTTAATCACCAAGCCGCGG
YPXZ09	YPXZ09	ASE280	A003	Chen et al., 2006; AG	A	DQ449016	440	Xizang	Asia	Asia east	China	AAACGACAACAATTTATCCTCATGTGCCATGTCAGTATTAAAATACACCCCCGC?ACAACACCATATCAGCTCAACATACAATACTCTATTAATGCCCTATGTACGTCGTGCATTAAATTGTTTGCCCCATGAATAATAAGCATGTACATAATATTATTTATCTTACATAGGTACATTATATTATTGGTCGTACATACCCCATCCAAGTCAAATCATTTCCAGTC?AACACGCATATCACCACCCATATTCCACGAGCTTAATCACCAAGCCGCGG
YPXZ10	YPXZ10	ASE281	A003	Chen et al., 2006; AG	A	DQ449017	440	Xizang	Asia	Asia east	China	AAACGACAACAATTTATCCTCATGTGCCATGTCAGTATTAAAATACACCCCCGC?ACAACACCATATCAGCTCAACATACAATACTCTATTAATGCCCTATGTACGTCGTGCATTAAATTGTTTGCCCCATGAATAATAAGCATGTACATAATATTATTTATCTTACATAGGTACATTATATTATTGGTCGTACATACCCCATCCAAGTCAAATCATTTCCAGTC?AACACGCATATCACCACCCATATTCCACGAGCTTAATCACCAAGCCGCGG
YPXZ11	YPXZ11	ASE282	A003	Chen et al., 2006; AG	A	DQ449018	440	Xizang	Asia	Asia east	China	AAACGACAACAATTTATCCTCATGTGCCATGTCAGTATTAAAATACACCCCCGC?ACAACACCATATCAGCTCAACATACAATACTCTATTAATGCCCTATGTACGTCGTGCATTAAATTGTTTGCCCCATGAATAATAAGCATGTACATAATATTATTTATCTTACATAGGTACATTATATTATTGGTCGTACATACCCCATCCAAGTCAAATCATTTCCAGTC?AACACGCATATCACCACCCATATTCCACGAGCTTAATCACCAAGCCGCGG
YPXZ12	YPXZ12	ASE283	A003	Chen et al., 2006; AG	A	DQ449019	440	Xizang	Asia	Asia east	China	AAACGACAACAATTTATCCTCATGTGCCATGTCAGTATTAAAATACACCCCCGC?ACAACACCATATCAGCTCAACATACAATACTCTATTAATGCCCTATGTACGTCGTGCATTAAATTGTTTGCCCCATGAATAATAAGCATGTACATAATATTATTTATCTTACATAGGTACATTATATTATTGGTCGTACATACCCCATCCAAGTCAAATCATTTCCAGTC?AACACGCATATCACCACCCATATTCCACGAGCTTAATCACCAAGCCGCGG
YPXZ13	YPXZ13	ASE284	A003	Chen et al., 2006; AG	A	DQ449020	440	Xizang	Asia	Asia east	China	AAACGACAACAATTTATCCTCATGTGCCATGTCAGTATTAAAATACACCCCCGC?ACAACACCATATCAGCTCAACATACAATACTCTATTAATGCCCTATGTACGTCGTGCATTAAATTGTTTGCCCCATGAATAATAAGCATGTACATAATATTATTTATCTTACATAGGTACATTATATTATTGGTCGTACATACCCCATCCAAGTCAAATCATTTCCAGTC?AACACGCATATCACCACCCATATTCCACGAGCTTAATCACCAAGCCGCGG
YPXZ14	YPXZ14	ASE285	B004	Chen et al., 2006; AG	B	DQ449021	440	Xizang	Asia	Asia east	China	AAACGACAGCAATTCATCCTCATGTGCTATGTCAGTATTAAAATACACCCCCGC?ACAACACCATATCAGCTCAACATACAATACTCTATTAATACCCTATGTACATCGTGCATTAAATTGTTCGCCCCATGAATAATAAGCATGTACATAATATTATTTATCTTACATAAGTACATCATATTATTGATCGTACATACCCCATCCAAGTCAAATCATTTCTAGCC?AACACGCATATCACCACCCATATTCCACGAGCTTAATCACCAAGCCGCGG
YPXZ15	YPXZ15	ASE286	B004	Chen et al., 2006; AG	B	DQ449022	440	Xizang	Asia	Asia east	China	AAACGACAGCAATTCATCCTCATGTGCTATGTCAGTATTAAAATACACCCCCGC?ACAACACCATATCAGCTCAACATACAATACTCTATTAATACCCTATGTACATCGTGCATTAAATTGTTCGCCCCATGAATAATAAGCATGTACATAATATTATTTATCTTACATAAGTACATCATATTATTGATCGTACATACCCCATCCAAGTCAAATCATTTCTAGCC?AACACGCATATCACCACCCATATTCCACGAGCTTAATCACCAAGCCGCGG
YPXZ16	YPXZ16	ASE287	A003	Chen et al., 2006; AG	A	DQ449023	440	Xizang	Asia	Asia east	China	AAACGACAACAATTTATCCTCATGTGCCATGTCAGTATTAAAATACACCCCCGC?ACAACACCATATCAGCTCAACATACAATACTCTATTAATGCCCTATGTACGTCGTGCATTAAATTGTTTGCCCCATGAATAATAAGCATGTACATAATATTATTTATCTTACATAGGTACATTATATTATTGGTCGTACATACCCCATCCAAGTCAAATCATTTCCAGTC?AACACGCATATCACCACCCATATTCCACGAGCTTAATCACCAAGCCGCGG
Et13	Et13	AFE036	A001	Kefena et al., 2013; LS	A	JX499190	371	Abyssinian	Africa	Africa east	Ethiopia	AAACGACAACAATTTATCCTCATGTGCCATGTCAGTATTAAAATACACCCCCGC?ACAACACCATATCAGCTCAACATACAATACTCTATTAATGCCCTATGTACGTCGTGCATTAAATTGTTTGCCCCATGAATAATAAGCATGTGCATAATATTATTTATCTTACATAAGTACATTATATTATTGGTCGTACATACCCCATCCAAGTCAAATCATTTCCAGTC?AACACGCATATCACCACCCATATTCCACGAGCTTAATCACCAAGCCGCGG
Et14	Et14	AFE037	A043	Kefena et al., 2013; LS	A	JX499191	371	Abyssinian	Africa	Africa east	Ethiopia	AAACGACAACAATTTATCCTCATGTGCCATGTCAGTATTAAAATATACCCCCGC?ACAACACCATATCAGCTCAACATACAATACTCTATTAATGCCCTATGTACGTCGTGCATTAAGTTGTTTGCCCCATGAATAATAAGCATGTACATAATATTATTTATCTTACATAAGTACATCATATTATTGGTCGTACATACCCCATCTAAGTCAAATCATTTCCAGTC?AACACGCATATCACCACCCATATTCCACGAGCTTAATCACCAAGCCGCGG
Et15	Et15	AFE038	A001	Kefena et al., 2013; LS	A	JX499192	371	Abyssinian	Africa	Africa east	Ethiopia	AAACGACAACAATTTATCCTCATGTGCCATGTCAGTATTAAAATACACCCCCGC?ACAACACCATATCAGCTCAACATACAATACTCTATTAATGCCCTATGTACGTCGTGCATTAAATTGTTTGCCCCATGAATAATAAGCATGTGCATAATATTATTTATCTTACATAAGTACATTATATTATTGGTCGTACATACCCCATCCAAGTCAAATCATTTCCAGTC?AACACGCATATCACCACCCATATTCCACGAGCTTAATCACCAAGCCGCGG
Et16	Et16	AFE039	A001	Kefena et al., 2013; LS	A	JX499193	371	Abyssinian	Africa	Africa east	Ethiopia	AAACGACAACAATTTATCCTCATGTGCCATGTCAGTATTAAAATACACCCCCGC?ACAACACCATATCAGCTCAACATACAATACTCTATTAATGCCCTATGTACGTCGTGCATTAAATTGTTTGCCCCATGAATAATAAGCATGTGCATAATATTATTTATCTTACATAAGTACATTATATTATTGGTCGTACATACCCCATCCAAGTCAAATCATTTCCAGTC?AACACGCATATCACCACCCATATTCCACGAGCTTAATCACCAAGCCGCGG
Et110	Et110	AFE040	B005	Kefena et al., 2013; LS	B	JX499194	371	Abyssinian	Africa	Africa east	Ethiopia	AAACGACAGCAATTCATCCTCATGTGCTATGTCAGTATTAAAATACACCCCCGC?ACAACACCATATCAGCTCAACATACAATACTCTATTAATACCCTATGTACGTCGTGCATTAAATTGTTCGCCCCATGAATAATAAGCATGTACATAATATTATTTATCTTACATGAGTACATCATATTATTGATCGTACATACCCCATCCAAGTCAAATCATTTCCAGCC?AACACGCATATCACCACCCATATTCCACGAGCTTAATCACCAAGCCGCGG
Et21	Et21	AFE041	A001	Kefena et al., 2013; LS	A	JX499195	371	Afar	Africa	Africa east	Ethiopia	AAACGACAACAATTTATCCTCATGTGCCATGTCAGTATTAAAATACACCCCCGC?ACAACACCATATCAGCTCAACATACAATACTCTATTAATGCCCTATGTACGTCGTGCATTAAATTGTTTGCCCCATGAATAATAAGCATGTGCATAATATTATTTATCTTACATAAGTACATTATATTATTGGTCGTACATACCCCATCCAAGTCAAATCATTTCCAGTC?AACACGCATATCACCACCCATATTCCACGAGCTTAATCACCAAGCCGCGG
Et22	Et22	AFE042	B001	Kefena et al., 2013; LS	B	JX499196	371	Afar	Africa	Africa east	Ethiopia	AAACGACAGCAATTCATCCTCATGTGCTATGTCAGTATTAAAATACACCCCCGC?ACAACACCATATCAGCTCAACATACAATACTCTATTAATACCCTATGTACATCGTGCATTAAATTGTTCGCCCCATGAATAATAAGCATGTACATAATATTATTTATCTTACATGAGTACATCATATTATTGATCGTACATACCCCATCCAAGTCAAATCATTTCCAGCC?AACACGCATATCACCACCCATATTCCACGAGCTTAATCACCAAGCCGCGG
Et23	Et23	AFE043	B005	Kefena et al., 2013; LS	B	JX499197	371	Afar	Africa	Africa east	Ethiopia	AAACGACAGCAATTCATCCTCATGTGCTATGTCAGTATTAAAATACACCCCCGC?ACAACACCATATCAGCTCAACATACAATACTCTATTAATACCCTATGTACGTCGTGCATTAAATTGTTCGCCCCATGAATAATAAGCATGTACATAATATTATTTATCTTACATGAGTACATCATATTATTGATCGTACATACCCCATCCAAGTCAAATCATTTCCAGCC?AACACGCATATCACCACCCATATTCCACGAGCTTAATCACCAAGCCGCGG
Et28	Et28	AFE044	A044	Kefena et al., 2013; LS	A	JX499198	371	Afar	Africa	Africa east	Ethiopia	AAACGACAACAATTTATCCTCATGTGCCATGTCAGTATTAAAATACACCCCCGC?ACAACACCATATCAGCTCAACATACAATACTCTATTAATGCCCTATGTACGTCGTGCATTAAATTGTTTGCCCCATGAATAATAAGCATGTGCATAATATTATTTATCTTACATAGGTACATCATATTATTGGTCGTACATACCCCATCCAAGTCAAATCATTTCCAGTC?AACACGCATATCACCACCCATATTCCACGAGCTTAATCACCAAGCCGCGG
Et210	Et210	AFE045	A034	Kefena et al., 2013; LS	A	JX499199	371	Afar	Africa	Africa east	Ethiopia	AAACGACAACAATTTATCCTCATGTGCCATGTCAGTATTAAAATACACCCCCGC?ACAACACCATATCAGCTCAACATACAATACTCTATTAATGCCCTATGTACGTCGTGCATTAAATTGTTTACCCCATGAATAATAAGCATGTACATAATATTATTTATCTTACATAGGTACATTATATTATTGGTCGTACATACCCCATCCAAGTCAAATCATTTCCAGTC?AACACGCATATCACCACCCATATTCCACGAGCTTAATCACCAAGCCGCGG
Et213	Et213	AFE046	A001	Kefena et al., 2013; LS	A	JX499200	371	Afar	Africa	Africa east	Ethiopia	AAACGACAACAATTTATCCTCATGTGCCATGTCAGTATTAAAATACACCCCCGC?ACAACACCATATCAGCTCAACATACAATACTCTATTAATGCCCTATGTACGTCGTGCATTAAATTGTTTGCCCCATGAATAATAAGCATGTGCATAATATTATTTATCTTACATAAGTACATTATATTATTGGTCGTACATACCCCATCCAAGTCAAATCATTTCCAGTC?AACACGCATATCACCACCCATATTCCACGAGCTTAATCACCAAGCCGCGG
Et216	Et216	AFE047	A045	Kefena et al., 2013; LS	A	JX499201	371	Afar	Africa	Africa east	Ethiopia	AAACGACAACAATTTATCCTCATGTGCCATGTCAGTATTAAAATACACCCCCGC?ACAACACCATATCAGCTCAACATACAATACTCTATTAATGCCCTATGTACGTCGTGCATTAAATTGTTTGCCCCATGAATAATAAGCATGTGCATAATATTATTTATCTTACATAGGTACATTATATTATTGGTCGTACATACCCCATCCAAGTCA?ATCATTTCCAGTC?AACACGCATATCACCACCCATATTCCACGAGCTTAATCACCAAGCCGCGG
Et219	Et219	AFE048	B001	Kefena et al., 2013; LS	B	JX499202	371	Afar	Africa	Africa east	Ethiopia	AAACGACAGCAATTCATCCTCATGTGCTATGTCAGTATTAAAATACACCCCCGC?ACAACACCATATCAGCTCAACATACAATACTCTATTAATACCCTATGTACATCGTGCATTAAATTGTTCGCCCCATGAATAATAAGCATGTACATAATATTATTTATCTTACATGAGTACATCATATTATTGATCGTACATACCCCATCCAAGTCAAATCATTTCCAGCC?AACACGCATATCACCACCCATATTCCACGAGCTTAATCACCAAGCCGCGG
Et220	Et220	AFE049	B014	Kefena et al., 2013; LS	B	JX499203	371	Afar	Africa	Africa east	Ethiopia	AAACGACAGCAATTCATCCTCATGTGCTATGTCAGTATTAAAATACACCCCCGC?ACAACACCATATCAGCTCAACATACAATACTCTATTAATACCCTATGTATATCGTGCATTAAATTGTTCGCCCCATGAATAATAAGCATGTACATAATATTATTTATCTTACATGAGTACATCATATTATTGATCGTACATACCCCATCCAAGTCAAATCATTTCCAGCC?AACACGCATATCACCACCCATATTCCACGAGCTTAATCACCAAGCCGCGG
Et225	Et225	AFE050	A001	Kefena et al., 2013; LS	A	JX499204	371	Afar	Africa	Africa east	Ethiopia	AAACGACAACAATTTATCCTCATGTGCCATGTCAGTATTAAAATACACCCCCGC?ACAACACCATATCAGCTCAACATACAATACTCTATTAATGCCCTATGTACGTCGTGCATTAAATTGTTTGCCCCATGAATAATAAGCATGTGCATAATATTATTTATCTTACATAAGTACATTATATTATTGGTCGTACATACCCCATCCAAGTCAAATCATTTCCAGTC?AACACGCATATCACCACCCATATTCCACGAGCTTAATCACCAAGCCGCGG
Et226	Et226	AFE051	A001	Kefena et al., 2013; LS	A	JX499205	370	Afar	Africa	Africa east	Ethiopia	AAACGACAACAATTTATCCTCATGTGCCATGTCAGTATTAAAATACACCCCCGC?ACAACACCATATCAGCTCAACATACAATACTCTATTAATGCCCTATGTACGTCGTGCATTAAATTGTTTGCCCCATGAATAATAAGCATGTGCATAATATTATTTATCTTACATAAGTACATTATATTATTGGTCGTACATACCCCATCCAAGTCAAATCATTTCCAGTC?AACACGCATATCACCACCCATATTCCACGAGCTTAATCACCAAGCCGCGG
Et31	Et31	AFE052	A001	Kefena et al., 2013; LS	A	JX499206	371	Hararghe	Africa	Africa east	Ethiopia	AAACGACAACAATTTATCCTCATGTGCCATGTCAGTATTAAAATACACCCCCGC?ACAACACCATATCAGCTCAACATACAATACTCTATTAATGCCCTATGTACGTCGTGCATTAAATTGTTTGCCCCATGAATAATAAGCATGTGCATAATATTATTTATCTTACATAAGTACATTATATTATTGGTCGTACATACCCCATCCAAGTCAAATCATTTCCAGTC?AACACGCATATCACCACCCATATTCCACGAGCTTAATCACCAAGCCGCGG
Et34	Et34	AFE053	A007	Kefena et al., 2013; LS	A	JX499207	371	Hararghe	Africa	Africa east	Ethiopia	AAACGACAACAATTTATCCTCATGTGCCATGTCAGTATTAAAATACACCCCCGC?ACAACACCATATCAGCTCAACATACAATACTCTATTAATGCCCTATGTACGTCGTGCATTAAATTGTTTGCCCCATGAATAATAAGCATGCGCATAATATTATTTATCTTACATAAGTACATTATATTATTGGTCGTACATACCCCATCCAAGTCAAATCATTTCCAGTC?AACACGCATATCACCACCCATATTCCACGAGCTTAATCACCAAGCCGCGG
Et36	Et36	AFE054	A006	Kefena et al., 2013; LS	A	JX499208	371	Hararghe	Africa	Africa east	Ethiopia	AAACGACAACAATTTATCCTCATGTGCCATGTCAGTATTAAAATACACCCCCGC?ACAACACCATATCAGCTCAACATACAATACTCTATTAATGCCCTATGTACGTCGTGCATTAAATTGTTTGCCCCATGAATAATAAGCATGTGCATAATATTATTTATCTTACATAGGTACATTATATTATTGGTCGTACATACCCCATCCAAGTCAAATCATTTCCAGTC?AACACGCATATCACCACCCATATTCCACGAGCTTAATCACCAAGCCGCGG
Et313	Et313	AFE055	A004	Kefena et al., 2013; LS	A	JX499209	371	Hararghe	Africa	Africa east	Ethiopia	AAACGACAACAATTTATCCTCATGTGCCATGTCAGTATTAAAATACACCCCCGC?ACAACACCATATCAGCTCAACATACAATACTCTATTAATGCCCTATGTACATCGTGCATTAAATTGTTTGCCCCATGAATAATAAGCATGTGCATAATATTATTTATCTTACATAAGTACATTATATTATTGGTCGTACATACCCCATCCAAGTCAAATCATTTCCAGTC?AACACGCATATCACCACCCATATTCCACGAGCTTAATCACCAAGCCGCGG
Et314	Et314	AFE056	A006	Kefena et al., 2013; LS	A	JX499210	371	Hararghe	Africa	Africa east	Ethiopia	AAACGACAACAATTTATCCTCATGTGCCATGTCAGTATTAAAATACACCCCCGC?ACAACACCATATCAGCTCAACATACAATACTCTATTAATGCCCTATGTACGTCGTGCATTAAATTGTTTGCCCCATGAATAATAAGCATGTGCATAATATTATTTATCTTACATAGGTACATTATATTATTGGTCGTACATACCCCATCCAAGTCAAATCATTTCCAGTC?AACACGCATATCACCACCCATATTCCACGAGCTTAATCACCAAGCCGCGG
Et315	Et315	AFE057	A006	Kefena et al., 2013; LS	A	JX499211	371	Hararghe	Africa	Africa east	Ethiopia	AAACGACAACAATTTATCCTCATGTGCCATGTCAGTATTAAAATACACCCCCGC?ACAACACCATATCAGCTCAACATACAATACTCTATTAATGCCCTATGTACGTCGTGCATTAAATTGTTTGCCCCATGAATAATAAGCATGTGCATAATATTATTTATCTTACATAGGTACATTATATTATTGGTCGTACATACCCCATCCAAGTCAAATCATTTCCAGTC?AACACGCATATCACCACCCATATTCCACGAGCTTAATCACCAAGCCGCGG
Et41	Et41	AFE058	A006	Kefena et al., 2013; LS	A	JX499212	371	Ogaden	Africa	Africa east	Ethiopia	AAACGACAACAATTTATCCTCATGTGCCATGTCAGTATTAAAATACACCCCCGC?ACAACACCATATCAGCTCAACATACAATACTCTATTAATGCCCTATGTACGTCGTGCATTAAATTGTTTGCCCCATGAATAATAAGCATGTGCATAATATTATTTATCTTACATAGGTACATTATATTATTGGTCGTACATACCCCATCCAAGTCAAATCATTTCCAGTC?AACACGCATATCACCACCCATATTCCACGAGCTTAATCACCAAGCCGCGG
Et43	Et43	AFE059	A007	Kefena et al., 2013; LS	A	JX499213	371	Ogaden	Africa	Africa east	Ethiopia	AAACGACAACAATTTATCCTCATGTGCCATGTCAGTATTAAAATACACCCCCGC?ACAACACCATATCAGCTCAACATACAATACTCTATTAATGCCCTATGTACGTCGTGCATTAAATTGTTTGCCCCATGAATAATAAGCATGCGCATAATATTATTTATCTTACATAAGTACATTATATTATTGGTCGTACATACCCCATCCAAGTCAAATCATTTCCAGTC?AACACGCATATCACCACCCATATTCCACGAGCTTAATCACCAAGCCGCGG
Et44	Et44	AFE060	A002	Kefena et al., 2013; LS	A	JX499214	371	Ogaden	Africa	Africa east	Ethiopia	AAACGACAACAATTTATCCTCATGTGCCATGTCAGTATTAAAATACACCCCCGC?ACAACACCATATCAGCTCAACATACAATACTCTATTAATGCCCTATGTACGTCGTGCATTAAATTGTTTGCCCCATGAATAATAAGCATGTACATAATATTATTTATCTTACATAAGTACATTATATTATTGGTCGTACATACCCCATCCAAGTCAAATCATTTCCAGTC?AACACGCATATCACCACCCATATTCCACGAGCTTAATCACCAAGCCGCGG
Et45	Et45	AFE061	A046	Kefena et al., 2013; LS	A	JX499215	371	Ogaden	Africa	Africa east	Ethiopia	AAACGACAACAATTTATCCTCATGTGCCATGTCAGTATTAAAATACACCCCCGC?ACAACACCATATCAGCTCAACATACAATACTCTATTAATGCCCTATGTACGTCGTGCATTAAATTGTTTGCCCCATGAATAATAAGCATGTGCATAATATTATTTATCTTACATAAGTACATTATATTATTGATCGTACATACCCCATCCAAGTCA?ATCATTTCCAGTC?AACACGCATATCACCACCCATATTCCACGAGCTTAATCACCAAGCCGCGG
Et46	Et46	AFE062	A001	Kefena et al., 2013; LS	A	JX499216	371	Ogaden	Africa	Africa east	Ethiopia	AAACGACAACAATTTATCCTCATGTGCCATGTCAGTATTAAAATACACCCCCGC?ACAACACCATATCAGCTCAACATACAATACTCTATTAATGCCCTATGTACGTCGTGCATTAAATTGTTTGCCCCATGAATAATAAGCATGTGCATAATATTATTTATCTTACATAAGTACATTATATTATTGGTCGTACATACCCCATCCAAGTCAAATCATTTCCAGTC?AACACGCATATCACCACCCATATTCCACGAGCTTAATCACCAAGCCGCGG
Et53	Et53	AFE063	A001	Kefena et al., 2013; LS	A	JX499217	371	Omo	Africa	Africa east	Ethiopia	AAACGACAACAATTTATCCTCATGTGCCATGTCAGTATTAAAATACACCCCCGC?ACAACACCATATCAGCTCAACATACAATACTCTATTAATGCCCTATGTACGTCGTGCATTAAATTGTTTGCCCCATGAATAATAAGCATGTGCATAATATTATTTATCTTACATAAGTACATTATATTATTGGTCGTACATACCCCATCCAAGTCAAATCATTTCCAGTC?AACACGCATATCACCACCCATATTCCACGAGCTTAATCACCAAGCCGCGG
Et54	Et54	AFE064	A035	Kefena et al., 2013; LS	A	JX499218	371	Omo	Africa	Africa east	Ethiopia	AAACGACAACAATTTATCCTCATGTGCCATGTCAGTATTAAAATACACCCCCGC?ACAACACCATATCAGCTCAACATACAATACTCTATTAATGCCCTATGTACGTCGTGCATTAAATTGTTTGCCCCATGAATAATAAGCATGTGCATAATATTATTTATCTTACATAAGTACATTATATTATTGATCGTACATACCCCATCCAAGTCAAATCATTTCCAGTC?AACACGCATATCACCACCCATATTCCACGAGCTTAATCACCAAGCCGCGG
Et55	Et55	AFE065	B001	Kefena et al., 2013; LS	B	JX499219	370	Omo	Africa	Africa east	Ethiopia	AAACGACAGCAATTCATCCTCATGTGCTATGTCAGTATTAAAATACACCCCCGC?ACAACACCATATCAGCTCAACATACAATACTCTATTAATACCCTATGTACATCGTGCATTAAATTGTTCGCCCCATGAATAATAAGCATGTACATAATATTATTTATCTTACATGAGTACATCATATTATTGATCGTACATACCCCATCCAAGTCAAATCATTTCCAGCC?AACACGCATATCACCACCCATATTCCACGAGCTTAATCACCAAGCCGCGG
Et57	Et57	AFE066	A047	Kefena et al., 2013; LS	A	JX499220	371	Omo	Africa	Africa east	Ethiopia	AAACGACAACAATTTATCCTCATGTGCCATGTCAGTATTAAAATACACCCCCGC?ACAACACCACATCAGCTCAACATACAATACTCTATTAATGCCCTATGTACGTCGTGCATTAAGTTGTTTGCCCCATGAATAATAAGCATGTGCATAATATCATTTATCTTACATAAGTACATTATATTATTGGTCGTACATACCCCATCCAAGTCAAATCATTTCCAGTC?AACACGCATATCACCACCCATATTCCACGAGCTTAATCACCAAGCCGCGG
Et58	Et58	AFE067	B001	Kefena et al., 2013; LS	B	JX499221	371	Omo	Africa	Africa east	Ethiopia	AAACGACAGCAATTCATCCTCATGTGCTATGTCAGTATTAAAATACACCCCCGC?ACAACACCATATCAGCTCAACATACAATACTCTATTAATACCCTATGTACATCGTGCATTAAATTGTTCGCCCCATGAATAATAAGCATGTACATAATATTATTTATCTTACATGAGTACATCATATTATTGATCGTACATACCCCATCCAAGTCAAATCATTTCCAGCC?AACACGCATATCACCACCCATATTCCACGAGCTTAATCACCAAGCCGCGG
Et510	Et510	AFE068	A006	Kefena et al., 2013; LS	A	JX499222	371	Omo	Africa	Africa east	Ethiopia	AAACGACAACAATTTATCCTCATGTGCCATGTCAGTATTAAAATACACCCCCGC?ACAACACCATATCAGCTCAACATACAATACTCTATTAATGCCCTATGTACGTCGTGCATTAAATTGTTTGCCCCATGAATAATAAGCATGTGCATAATATTATTTATCTTACATAGGTACATTATATTATTGGTCGTACATACCCCATCCAAGTCAAATCATTTCCAGTC?AACACGCATATCACCACCCATATTCCACGAGCTTAATCACCAAGCCGCGG
Et61	Et61	AFE069	B001	Kefena et al., 2013; LS	B	JX499223	371	Sinnar	Africa	Africa east	Ethiopia	AAACGACAGCAATTCATCCTCATGTGCTATGTCAGTATTAAAATACACCCCCGC?ACAACACCATATCAGCTCAACATACAATACTCTATTAATACCCTATGTACATCGTGCATTAAATTGTTCGCCCCATGAATAATAAGCATGTACATAATATTATTTATCTTACATGAGTACATCATATTATTGATCGTACATACCCCATCCAAGTCAAATCATTTCCAGCC?AACACGCATATCACCACCCATATTCCACGAGCTTAATCACCAAGCCGCGG
Et62	Et62	AFE070	B005	Kefena et al., 2013; LS	B	JX499224	371	Sinnar	Africa	Africa east	Ethiopia	AAACGACAGCAATTCATCCTCATGTGCTATGTCAGTATTAAAATACACCCCCGC?ACAACACCATATCAGCTCAACATACAATACTCTATTAATACCCTATGTACGTCGTGCATTAAATTGTTCGCCCCATGAATAATAAGCATGTACATAATATTATTTATCTTACATGAGTACATCATATTATTGATCGTACATACCCCATCCAAGTCAAATCATTTCCAGCC?AACACGCATATCACCACCCATATTCCACGAGCTTAATCACCAAGCCGCGG
Et65	Et65	AFE071	B001	Kefena et al., 2013; LS	B	JX499225	371	Sinnar	Africa	Africa east	Ethiopia	AAACGACAGCAATTCATCCTCATGTGCTATGTCAGTATTAAAATACACCCCCGC?ACAACACCATATCAGCTCAACATACAATACTCTATTAATACCCTATGTACATCGTGCATTAAATTGTTCGCCCCATGAATAATAAGCATGTACATAATATTATTTATCTTACATGAGTACATCATATTATTGATCGTACATACCCCATCCAAGTCAAATCATTTCCAGCC?AACACGCATATCACCACCCATATTCCACGAGCTTAATCACCAAGCCGCGG
Et66	Et66	AFE072	A006	Kefena et al., 2013; LS	A	JX499226	371	Sinnar	Africa	Africa east	Ethiopia	AAACGACAACAATTTATCCTCATGTGCCATGTCAGTATTAAAATACACCCCCGC?ACAACACCATATCAGCTCAACATACAATACTCTATTAATGCCCTATGTACGTCGTGCATTAAATTGTTTGCCCCATGAATAATAAGCATGTGCATAATATTATTTATCTTACATAGGTACATTATATTATTGGTCGTACATACCCCATCCAAGTCAAATCATTTCCAGTC?AACACGCATATCACCACCCATATTCCACGAGCTTAATCACCAAGCCGCGG
Et67	Et67	AFE073	B001	Kefena et al., 2013; LS	B	JX499227	371	Sinnar	Africa	Africa east	Ethiopia	AAACGACAGCAATTCATCCTCATGTGCTATGTCAGTATTAAAATACACCCCCGC?ACAACACCATATCAGCTCAACATACAATACTCTATTAATACCCTATGTACATCGTGCATTAAATTGTTCGCCCCATGAATAATAAGCATGTACATAATATTATTTATCTTACATGAGTACATCATATTATTGATCGTACATACCCCATCCAAGTCAAATCATTTCCAGCC?AACACGCATATCACCACCCATATTCCACGAGCTTAATCACCAAGCCGCGG
Et68	Et68	AFE074	B005	Kefena et al., 2013; LS	B	JX499228	371	Sinnar	Africa	Africa east	Ethiopia	AAACGACAGCAATTCATCCTCATGTGCTATGTCAGTATTAAAATACACCCCCGC?ACAACACCATATCAGCTCAACATACAATACTCTATTAATACCCTATGTACGTCGTGCATTAAATTGTTCGCCCCATGAATAATAAGCATGTACATAATATTATTTATCTTACATGAGTACATCATATTATTGATCGTACATACCCCATCCAAGTCAAATCATTTCCAGCC?AACACGCATATCACCACCCATATTCCACGAGCTTAATCACCAAGCCGCGG
BC01	BC01	AME001	B001	Lopez-Lopez et al., 2005; TAHP	B	NA	448	Mexican Creole donkey	America	America	Mexico	AAACGACAGCAATTCATCCTCATGTGCTATGTCAGTATTAAAATACACCCCCGC?ACAACACCATATCAGCTCAACATACAATACTCTATTAATACCCTATGTACATCGTGCATTAAATTGTTCGCCCCATGAATAATAAGCATGTACATAATATTATTTATCTTACATGAGTACATCATATTATTGATCGTACATACCCCATCCAAGTCAAATCATTTCCAGCC?AACACGCATATCACCACCCATATTCCACGAGCTTAATCACCAAGCCGCGG
BC03	BC03	AME002	B001	Lopez-Lopez et al., 2005; TAHP	B	NA	448	Mexican Creole donkey	America	America	Mexico	AAACGACAGCAATTCATCCTCATGTGCTATGTCAGTATTAAAATACACCCCCGC?ACAACACCATATCAGCTCAACATACAATACTCTATTAATACCCTATGTACATCGTGCATTAAATTGTTCGCCCCATGAATAATAAGCATGTACATAATATTATTTATCTTACATGAGTACATCATATTATTGATCGTACATACCCCATCCAAGTCAAATCATTTCCAGCC?AACACGCATATCACCACCCATATTCCACGAGCTTAATCACCAAGCCGCGG
BC05	BC05	AME003	A021	Lopez-Lopez et al., 2005; TAHP	A	NA	448	Mexican Creole donkey	America	America	Mexico	AAACGACAACAATTTATCCTCATGTGCCATGTCAGTATTAAAATACACCCCCGC?ACAACACCATATCAGCTCAACATACAATACTCTATTAATGCCCTATGTACGTCGTGCATTAAATTGTTTGCCCCATGAATAATAAGCATGTGCATAATATTATTTATCTTACATAAGTACATCATATTATTGGTCGTACATACCCCATCCAAGTCAAATCATTTCCAGTC?AACACGCATATCACCACCCATATTCCACGAGCTTAATCACCAAGCCGCGG
BC06	BC06	AME004	B001	Lopez-Lopez et al., 2005; TAHP	B	NA	448	Mexican Creole donkey	America	America	Mexico	AAACGACAGCAATTCATCCTCATGTGCTATGTCAGTATTAAAATACACCCCCGC?ACAACACCATATCAGCTCAACATACAATACTCTATTAATACCCTATGTACATCGTGCATTAAATTGTTCGCCCCATGAATAATAAGCATGTACATAATATTATTTATCTTACATGAGTACATCATATTATTGATCGTACATACCCCATCCAAGTCAAATCATTTCCAGCC?AACACGCATATCACCACCCATATTCCACGAGCTTAATCACCAAGCCGCGG
BC12	BC12	AME005	B001	Lopez-Lopez et al., 2005; TAHP	B	NA	448	Mexican Creole donkey	America	America	Mexico	AAACGACAGCAATTCATCCTCATGTGCTATGTCAGTATTAAAATACACCCCCGC?ACAACACCATATCAGCTCAACATACAATACTCTATTAATACCCTATGTACATCGTGCATTAAATTGTTCGCCCCATGAATAATAAGCATGTACATAATATTATTTATCTTACATGAGTACATCATATTATTGATCGTACATACCCCATCCAAGTCAAATCATTTCCAGCC?AACACGCATATCACCACCCATATTCCACGAGCTTAATCACCAAGCCGCGG
BC16	BC16	AME006	B001	Lopez-Lopez et al., 2005; TAHP	B	NA	448	Mexican Creole donkey	America	America	Mexico	AAACGACAGCAATTCATCCTCATGTGCTATGTCAGTATTAAAATACACCCCCGC?ACAACACCATATCAGCTCAACATACAATACTCTATTAATACCCTATGTACATCGTGCATTAAATTGTTCGCCCCATGAATAATAAGCATGTACATAATATTATTTATCTTACATGAGTACATCATATTATTGATCGTACATACCCCATCCAAGTCAAATCATTTCCAGCC?AACACGCATATCACCACCCATATTCCACGAGCTTAATCACCAAGCCGCGG
BC18	BC18	AME007	A002	Lopez-Lopez et al., 2005; TAHP	A	NA	448	Mexican Creole donkey	America	America	Mexico	AAACGACAACAATTTATCCTCATGTGCCATGTCAGTATTAAAATACACCCCCGC?ACAACACCATATCAGCTCAACATACAATACTCTATTAATGCCCTATGTACGTCGTGCATTAAATTGTTTGCCCCATGAATAATAAGCATGTACATAATATTATTTATCTTACATAAGTACATTATATTATTGGTCGTACATACCCCATCCAAGTCAAATCATTTCCAGTC?AACACGCATATCACCACCCATATTCCACGAGCTTAATCACCAAGCCGCGG
BC26	BC26	AME008	B001	Lopez-Lopez et al., 2005; TAHP	B	NA	448	Mexican Creole donkey	America	America	Mexico	AAACGACAGCAATTCATCCTCATGTGCTATGTCAGTATTAAAATACACCCCCGC?ACAACACCATATCAGCTCAACATACAATACTCTATTAATACCCTATGTACATCGTGCATTAAATTGTTCGCCCCATGAATAATAAGCATGTACATAATATTATTTATCTTACATGAGTACATCATATTATTGATCGTACATACCCCATCCAAGTCAAATCATTTCCAGCC?AACACGCATATCACCACCCATATTCCACGAGCTTAATCACCAAGCCGCGG
BC30	BC30	AME009	B001	Lopez-Lopez et al., 2005; TAHP	B	NA	448	Mexican Creole donkey	America	America	Mexico	AAACGACAGCAATTCATCCTCATGTGCTATGTCAGTATTAAAATACACCCCCGC?ACAACACCATATCAGCTCAACATACAATACTCTATTAATACCCTATGTACATCGTGCATTAAATTGTTCGCCCCATGAATAATAAGCATGTACATAATATTATTTATCTTACATGAGTACATCATATTATTGATCGTACATACCCCATCCAAGTCAAATCATTTCCAGCC?AACACGCATATCACCACCCATATTCCACGAGCTTAATCACCAAGCCGCGG
BC32	BC32	AME010	B001	Lopez-Lopez et al., 2005; TAHP	B	NA	448	Mexican Creole donkey	America	America	Mexico	AAACGACAGCAATTCATCCTCATGTGCTATGTCAGTATTAAAATACACCCCCGC?ACAACACCATATCAGCTCAACATACAATACTCTATTAATACCCTATGTACATCGTGCATTAAATTGTTCGCCCCATGAATAATAAGCATGTACATAATATTATTTATCTTACATGAGTACATCATATTATTGATCGTACATACCCCATCCAAGTCAAATCATTTCCAGCC?AACACGCATATCACCACCCATATTCCACGAGCTTAATCACCAAGCCGCGG
BC35	BC35	AME011	A021	Lopez-Lopez et al., 2005; TAHP	A	NA	448	Mexican Creole donkey	America	America	Mexico	AAACGACAACAATTTATCCTCATGTGCCATGTCAGTATTAAAATACACCCCCGC?ACAACACCATATCAGCTCAACATACAATACTCTATTAATGCCCTATGTACGTCGTGCATTAAATTGTTTGCCCCATGAATAATAAGCATGTGCATAATATTATTTATCTTACATAAGTACATCATATTATTGGTCGTACATACCCCATCCAAGTCAAATCATTTCCAGTC?AACACGCATATCACCACCCATATTCCACGAGCTTAATCACCAAGCCGCGG
BC36	BC36	AME012	A002	Lopez-Lopez et al., 2005; TAHP	A	NA	448	Mexican Creole donkey	America	America	Mexico	AAACGACAACAATTTATCCTCATGTGCCATGTCAGTATTAAAATACACCCCCGC?ACAACACCATATCAGCTCAACATACAATACTCTATTAATGCCCTATGTACGTCGTGCATTAAATTGTTTGCCCCATGAATAATAAGCATGTACATAATATTATTTATCTTACATAAGTACATTATATTATTGGTCGTACATACCCCATCCAAGTCAAATCATTTCCAGTC?AACACGCATATCACCACCCATATTCCACGAGCTTAATCACCAAGCCGCGG
BC43	BC43	AME013	A021	Lopez-Lopez et al., 2005; TAHP	A	NA	448	Mexican Creole donkey	America	America	Mexico	AAACGACAACAATTTATCCTCATGTGCCATGTCAGTATTAAAATACACCCCCGC?ACAACACCATATCAGCTCAACATACAATACTCTATTAATGCCCTATGTACGTCGTGCATTAAATTGTTTGCCCCATGAATAATAAGCATGTGCATAATATTATTTATCTTACATAAGTACATCATATTATTGGTCGTACATACCCCATCCAAGTCAAATCATTTCCAGTC?AACACGCATATCACCACCCATATTCCACGAGCTTAATCACCAAGCCGCGG
BC44	BC44	AME014	I001	Lopez-Lopez et al., 2005; TAHP	intermediate	NA	448	Mexican Creole donkey	America	America	Mexico	AAACGACAGCAATTCATCCTCATGTGCTATGTCAGTATTAAAATACACCCCCGC?ACAACACCATATCAGCTCAACATACAATACTCTATTAATGCCCTATGTACGTCGTGCATTAAATTGTTTGCCCCATGAATAATAAGCATGTACATAATATTATTTATCTTACATAAGTACATTATATTATTGATCGTACATACCCCATCCAAGTCAAATCATTTCCAGTC?AACACGCATATCACCACCCATATTCCACGAGCTTAATCACCAAGCCGCGG
BC45	BC45	AME015	I001	Lopez-Lopez et al., 2005; TAHP	intermediate	NA	448	Mexican Creole donkey	America	America	Mexico	AAACGACAGCAATTCATCCTCATGTGCTATGTCAGTATTAAAATACACCCCCGC?ACAACACCATATCAGCTCAACATACAATACTCTATTAATGCCCTATGTACGTCGTGCATTAAATTGTTTGCCCCATGAATAATAAGCATGTACATAATATTATTTATCTTACATAAGTACATTATATTATTGATCGTACATACCCCATCCAAGTCAAATCATTTCCAGTC?AACACGCATATCACCACCCATATTCCACGAGCTTAATCACCAAGCCGCGG
BC47	BC47	AME016	A002	Lopez-Lopez et al., 2005; TAHP	A	NA	448	Mexican Creole donkey	America	America	Mexico	AAACGACAACAATTTATCCTCATGTGCCATGTCAGTATTAAAATACACCCCCGC?ACAACACCATATCAGCTCAACATACAATACTCTATTAATGCCCTATGTACGTCGTGCATTAAATTGTTTGCCCCATGAATAATAAGCATGTACATAATATTATTTATCTTACATAAGTACATTATATTATTGGTCGTACATACCCCATCCAAGTCAAATCATTTCCAGTC?AACACGCATATCACCACCCATATTCCACGAGCTTAATCACCAAGCCGCGG
BC49	BC49	AME017	A001	Lopez-Lopez et al., 2005; TAHP	A	NA	448	Mexican Creole donkey	America	America	Mexico	AAACGACAACAATTTATCCTCATGTGCCATGTCAGTATTAAAATACACCCCCGC?ACAACACCATATCAGCTCAACATACAATACTCTATTAATGCCCTATGTACGTCGTGCATTAAATTGTTTGCCCCATGAATAATAAGCATGTGCATAATATTATTTATCTTACATAAGTACATTATATTATTGGTCGTACATACCCCATCCAAGTCAAATCATTTCCAGTC?AACACGCATATCACCACCCATATTCCACGAGCTTAATCACCAAGCCGCGG
BC54	BC54	AME018	A052	Lopez-Lopez et al., 2005; TAHP	A	NA	448	Mexican Creole donkey	America	America	Mexico	AAACGACAACAATTTATCCTCATGTGCCATGTCAGTATTAAAATACACCCCCGC?ACAACACCATATCAGCTCAACATACAATACTCTATTAATGCCCTATGTACGTCGTGCATTAAATTGTTCGCCCCATGAATAATAAGCATGTACATAATATTATTTATCTTACATAAGTACATTATATTATTGGTCGTACATACCCCATCCAAGTCAAATCATTTCCAGTC?AACACGCATATCACCACCCATATTCCACGAGCTTAATCACCAAGCCGCGG
BC60	BC60	AME019	A053	Lopez-Lopez et al., 2005; TAHP	A	NA	448	Mexican Creole donkey	America	America	Mexico	AAACGACAACAATTTATCCTCATGTGCCATGTCAGTATTAAAATACTCCCCCGC?ACAACACCATATCAGCTCAACATACAATACTCTATTAATGCCCTATGTACGTCGTGCATTAAATTGTTTGCCCCATGAATAATAAGCATGTGCATAATATTATTTATCTTACATAAGTACATTATATTATTGGTCGTACATACCCCATCCAAGTCAAATCATTTCCAGTC?AACACGCATATCACCACCCATATTCCACGAGCTTAATCACCAAGCCGCGG
BC61	BC61	AME020	A002	Lopez-Lopez et al., 2005; TAHP	A	NA	448	Mexican Creole donkey	America	America	Mexico	AAACGACAACAATTTATCCTCATGTGCCATGTCAGTATTAAAATACACCCCCGC?ACAACACCATATCAGCTCAACATACAATACTCTATTAATGCCCTATGTACGTCGTGCATTAAATTGTTTGCCCCATGAATAATAAGCATGTACATAATATTATTTATCTTACATAAGTACATTATATTATTGGTCGTACATACCCCATCCAAGTCAAATCATTTCCAGTC?AACACGCATATCACCACCCATATTCCACGAGCTTAATCACCAAGCCGCGG
BC62	BC62	AME021	B001	Lopez-Lopez et al., 2005; TAHP	B	NA	448	Mexican Creole donkey	America	America	Mexico	AAACGACAGCAATTCATCCTCATGTGCTATGTCAGTATTAAAATACACCCCCGC?ACAACACCATATCAGCTCAACATACAATACTCTATTAATACCCTATGTACATCGTGCATTAAATTGTTCGCCCCATGAATAATAAGCATGTACATAATATTATTTATCTTACATGAGTACATCATATTATTGATCGTACATACCCCATCCAAGTCAAATCATTTCCAGCC?AACACGCATATCACCACCCATATTCCACGAGCTTAATCACCAAGCCGCGG
BC63	BC63	AME022	B001	Lopez-Lopez et al., 2005; TAHP	B	NA	448	Mexican Creole donkey	America	America	Mexico	AAACGACAGCAATTCATCCTCATGTGCTATGTCAGTATTAAAATACACCCCCGC?ACAACACCATATCAGCTCAACATACAATACTCTATTAATACCCTATGTACATCGTGCATTAAATTGTTCGCCCCATGAATAATAAGCATGTACATAATATTATTTATCTTACATGAGTACATCATATTATTGATCGTACATACCCCATCCAAGTCAAATCATTTCCAGCC?AACACGCATATCACCACCCATATTCCACGAGCTTAATCACCAAGCCGCGG
BC64	BC64	AME023	A007	Lopez-Lopez et al., 2005; TAHP	A	NA	448	Mexican Creole donkey	America	America	Mexico	AAACGACAACAATTTATCCTCATGTGCCATGTCAGTATTAAAATACACCCCCGC?ACAACACCATATCAGCTCAACATACAATACTCTATTAATGCCCTATGTACGTCGTGCATTAAATTGTTTGCCCCATGAATAATAAGCATGCGCATAATATTATTTATCTTACATAAGTACATTATATTATTGGTCGTACATACCCCATCCAAGTCAAATCATTTCCAGTC?AACACGCATATCACCACCCATATTCCACGAGCTTAATCACCAAGCCGCGG
BC65	BC65	AME024	A021	Lopez-Lopez et al., 2005; TAHP	A	NA	448	Mexican Creole donkey	America	America	Mexico	AAACGACAACAATTTATCCTCATGTGCCATGTCAGTATTAAAATACACCCCCGC?ACAACACCATATCAGCTCAACATACAATACTCTATTAATGCCCTATGTACGTCGTGCATTAAATTGTTTGCCCCATGAATAATAAGCATGTGCATAATATTATTTATCTTACATAAGTACATCATATTATTGGTCGTACATACCCCATCCAAGTCAAATCATTTCCAGTC?AACACGCATATCACCACCCATATTCCACGAGCTTAATCACCAAGCCGCGG
BC66	BC66	AME025	A021	Lopez-Lopez et al., 2005; TAHP	A	NA	448	Mexican Creole donkey	America	America	Mexico	AAACGACAACAATTTATCCTCATGTGCCATGTCAGTATTAAAATACACCCCCGC?ACAACACCATATCAGCTCAACATACAATACTCTATTAATGCCCTATGTACGTCGTGCATTAAATTGTTTGCCCCATGAATAATAAGCATGTGCATAATATTATTTATCTTACATAAGTACATCATATTATTGGTCGTACATACCCCATCCAAGTCAAATCATTTCCAGTC?AACACGCATATCACCACCCATATTCCACGAGCTTAATCACCAAGCCGCGG
BC68	BC68	AME026	B001	Lopez-Lopez et al., 2005; TAHP	B	NA	448	Mexican Creole donkey	America	America	Mexico	AAACGACAGCAATTCATCCTCATGTGCTATGTCAGTATTAAAATACACCCCCGC?ACAACACCATATCAGCTCAACATACAATACTCTATTAATACCCTATGTACATCGTGCATTAAATTGTTCGCCCCATGAATAATAAGCATGTACATAATATTATTTATCTTACATGAGTACATCATATTATTGATCGTACATACCCCATCCAAGTCAAATCATTTCCAGCC?AACACGCATATCACCACCCATATTCCACGAGCTTAATCACCAAGCCGCGG
BSiciliano	Bsic	AME027	A008	Lopez-Lopez et al., 2005; TAHP	A	NA	448	Sicilian breed	America	America	Mexico	AAACGACAACAATTTATCCTCATGTGCCATGTCAGTATTAAAATACACCCCCGC?ACAACACCATATCAGCTCAACATACAATACTCTATTAATGCCCTATGTACGTCGTGCATTGAATTGTTTGCCCCATGAATAATAAGCATGTGCATAATATTATTTATCTTACATAAGTACATTATATTATTGGTCGTACATACCCCATCCAAGTCAAATCATTTCCAGTC?AACACGCATATCACCACCCATATTCCACGAGCTTAATCACCAAGCCGCGG
PP001	PP001	EUB006	A061	Pérez-Pardal et al., 2014; AG	A	JX472930	479	domestic donkey	Europe	Europe Balkans	Albania	AAACGACAACAATTTATCCTCATGTGCCATGTCAGTATTAAAATACACCCCCGC?ACAACACCATATCAGCTCAACATACAATACTCTATTAATGCCCTATGTACGTCGTGCATTAAATTGTTTGCCCCATGAATAATAAGCATGTGCATAATATTATTTATCTTACATAAGTACATTATATTATTGGTCGTACATACCCCATCCAAGTCAAATCATTTCCAGTC?AACACGCATATCACCACCCATATTCCACGAGCTTAATCACCAAGCCGCGG
PP002	PP002	EUB007	A002	Pérez-Pardal et al., 2014; AG	A	JX472931	479	domestic donkey	Europe	Europe Balkans	Albania	AAACGACAACAATTTATCCTCATGTGCCATGTCAGTATTAAAATACACCCCCGC?ACAACACCATATCAGCTCAACATACAATACTCTATTAATGCCCTATGTACGTCGTGCATTAAATTGTTTGCCCCATGAATAATAAGCATGTGCATAATATTATTTATCTTACATAAGTACATTATATTATTGGTCGTACATACCCCATCCAAGTCAAATCATTTCCAGTC?AACACGCATATCACCACCCATATTCCACGAGCTTAATCACCAAGCCGCGG
PP004	PP004	EUB027	A002	Pérez-Pardal et al., 2014; AG	A	JX472931	479	domestic donkey	Europe	Europe Balkans	Bulgaria	AAACGACAACAATTTATCCTCATGTGCCATGTCAGTATTAAAATACACCCCCGC?ACAACACCATATCAGCTCAACATACAATACTCTATTAATGCCCTATGTACGTCGTGCATTAAATTGTTTGCCCCATGAATAATAAGCATGTGCATAATATTATTTATCTTACATAAGTACATTATATTATTGGTCGTACATACCCCATCCAAGTCAAATCATTTCCAGTC?AACACGCATATCACCACCCATATTCCACGAGCTTAATCACCAAGCCGCGG
PP005	PP005	EUB075	A002	Pérez-Pardal et al., 2014; AG	A	JX472931	479	domestic donkey	Europe	Europe Balkans	Croatia	AAACGACAACAATTTATCCTCATGTGCAATGTCAGTATTAAAATACACCCCCGC?ACAACACCATATCAGCTCAACATACAATACTCTATTAATGCCCTATGTACGTCGTGCATTAAATTGTTTGCCCCATGAATAATAAGCATGTGCATAATATTATTTATCTTACATAAGTACATTATATTATTGGTCGTACATACCCCATCCAAGTCAAATCATTTCCAGTC?AACACGCATATCACCACCCATATTCCACGAGCTTAATCACCAAGCCGCGG
PP006	PP006	EUB126	A002	Pérez-Pardal et al., 2014; AG	A	JX472931	479	domestic donkey	Europe	Europe Balkans	Macedonia	AAACGACAACAATTTATCCTCATGTGCCATGTCAGTATTAAAATACACCCCCGC?ACAACACCATATCAGCTCAACATACAATACTCTATTAATGCCCTATGTACGTCGTGCATTAAATTGTTTGCCCCATGAATAATAAGCATGTACATAATATTATTTATCTTACATAAGTACATTATATTATTGGTCGTACATACCCCATCCAAGTCAAATCATTTCCAGTC?AACACGCATATCACCACCCATATTCCACGAGCTTAATCACCAAGCCGCGG
PP009	PP009	EUB139	A002	Pérez-Pardal et al., 2014; AG	A	JX472931	479	domestic donkey	Europe	Europe Balkans	Montenegro	AAACGACAACAATTTATCCTCATGTGCCATGTCAGTATTAAAATACACCCCCGC?ACAACACCATATCAGCTCAACATACAATACTCTATTAATGCCCTATGTACGTCGTGCATTAAATTGTTTGCCCCATGAATAATAAGCATGTACATAATATTATTTATCTTACATAAGTACATTATATTATTGGTCGTACATACCCCATCCAAGTCAAATCATTTCCAGTC?AACACGCATATCACCACCCATATTCCACGAGCTTAATCACCAAGCCGCGG
PP010	PP010	AFW011	A002	Pérez-Pardal et al., 2014; AG	A	JX472931	479	domestic donkey	Africa	Africa west	Burkina Faso	AAACGACAACAATTTATCCTCATGTGCCATGTCAGTATTAAAATACACCCCCGC?ACAACACCATATCAGCTCAACATACAATACTCTATTAATGCCCTATGTACGTCGTGCATTAAATTGTTTGCCCCATGAATAATAAGCATGTACATAATATTATTTATCTTACATAAGTACATTATATTATTGGTCGTACATACCCCATCCAAGTCAAATCATTTCCAGTC?AACACGCATATCACCACCCATATTCCACGAGCTTAATCACCAAGCCGCGG
PP011	PP011	AFW012	A002	Pérez-Pardal et al., 2014; AG	A	JX472931	479	domestic donkey	Africa	Africa west	Burkina Faso	AAACGACAACAATTTATCCTCATGTGCCATGTCAGTATTAAAATACACCCCCGC?ACAACACCATATCAGCTCAACATACAATACTCTATTAATGCCCTATGTACGTCGTGCATTAAATTGTTTGCCCCATGAATAATAAGCATGTACATAATATTATTTATCTTACATAAGTACATTATATTATTGGTCGTACATACCCCATCCAAGTCAAATCATTTCCAGTC?AACACGCATATCACCACCCATATTCCACGAGCTTAATCACCAAGCCGCGG
PP012	PP012	EUB008	A001	Pérez-Pardal et al., 2014; AG	A	JX472932	479	domestic donkey	Europe	Europe Balkans	Albania	AAACGACAACAATTTATCCTCATGTGCCATGTCAGTATTAAAATACACCCCCGC?ACAACACCATATCAGCTCAACATACAATACTCTATTAATGCCCTATGTACGTCGTGCATTAAATTGTTTGCCCCATGAATAATAAGCATGTGCATAATATTATTTATCTTACATAAGTACATTATATTATTGGTCGTACATACCCCATCCAAGTCAAATCATTTCCAGTC?AACACGCATATCACCACCCATATTCCACGAGCTTAATCACCAAGCCGCGG
PP013	PP013	EUB009	A001	Pérez-Pardal et al., 2014; AG	A	JX472932	479	domestic donkey	Europe	Europe Balkans	Albania	AAACGACAACAATTTATCCTCA??TGTGATGTCAGTATTAAAATACACCCCCGC?ACAACACCATATCAGCTCAACATACAATACTCTATTAATGCCCTATGTACATCGTGCATTAAATTGTTTGCCCCATGAATAATAAGCATGTGCATAATATTATTTATCTTACATAAGTACATTATATTATTGGTCGTACATACCCCATCCAAGTCAAATCATTTCCAGTC?AACACGCATATCACCACCCATATTCCACGAGCTTAATCACCAAGCCGCGG
PP015	PP015	EUB028	A001	Pérez-Pardal et al., 2014; AG	A	JX472932	479	domestic donkey	Europe	Europe Balkans	Bulgaria	AAACGACAACAATTTATCCTCATGTGCCATGTCAGTATTAAAATACACCCCCGC?ACAACACCATATCAGCTCAACATACAATACTCTATTAATGCCCTATGTACGTCGTGCATTAAATTGTTTGCCCCATGAATAATAAGCATGTGCATAATATTATTTATCTTACATAAGTACATTATATTATTGGTCGTACATACCCCATCCAAGTCAAATCATTTCCAGTC?AACACGCATATCACCACCCATATTCCACGAGCTTAATCACCAAGCCGCGG
PP016	PP016	EUB029	A001	Pérez-Pardal et al., 2014; AG	A	JX472932	479	domestic donkey	Europe	Europe Balkans	Bulgaria	AAACGACAACAATTTATCCTCATGTGCCATGTCAGTATTAAAATACACCCCCGC?ACAACACCATATCAGCTCAACATACAATACTCTATTAATGCCCTATGTACGTCGTGCATTAAATTGTTTGCCCCATGAATAATAAGCATGTACATAATATTATTTATCTTACATAAGTACATTATATTATTGGTCGTACATACCCCATCCAAGTCAAATCATTTCCAGTC?AACACGCATATCACCACCCATATTCCACGAGCTTAATCACCAAGCCGCGG
PP017	PP017	EUB030	A001	Pérez-Pardal et al., 2014; AG	A	JX472932	479	domestic donkey	Europe	Europe Balkans	Bulgaria	AAACGACAACAATTTATCCTCATGTGCCATGTCAGTATTAAAATACACCCCCGC?ACAACACCATATCAGCTCAACATACAATACTCTATTAATGCCCTATGTACGTCGTGCATTAAATTGTTTGCCCCATGAATAATAAGCATGTGCATAATATTATTTATCTTACATAGGTACATTATATTATTGGTCGTACATACCCCATCCAAGTCAAATCATTTCCAGTC?AACACGCATATCACCACCCATATTCCACGAGCTTAATCACCAAGCCGCGG
PP020	PP020	EUB076	A001	Pérez-Pardal et al., 2014; AG	A	JX472932	479	domestic donkey	Europe	Europe Balkans	Croatia	AAACGACAGCAATTCATCCTCATGTGCTATGTCAGTATTAAAATACACCCCCGC?ACAACACCATATCAGCTCAACATACAATACTCTATTAATACCCTATGTACATCGTGCATTAAATTGTTCGCCCCATGAATAATAAGCATGTACATAATATTATTTATCTTACATGAGTACATCATATTATTGATCGTACATACCCCATCCAAGTCAAATCATTTCCAGCC?AACACGCATATCACCACCCATATTCCACGAGCTTAATCACCAAGCCGCGG
PP021	PP021	EUB077	A001	Pérez-Pardal et al., 2014; AG	A	JX472932	479	domestic donkey	Europe	Europe Balkans	Croatia	AAACGACAGCAATTCATCCTCATGTGCTATGTCAGTATTAAAATACACCCCCGC?ACAACACCATATCAGCTCAACATACAATACTCTATTAATACCCTATGTACATCGTGCATTAAATTGTTCGCCCCATGAATAATAAGCATGTACATAATATTATTTATCTTACATGAGTACATCATATTATTGATCGTACATACCCCATCCAAGTCAAATCATTTCCAGCC?AACACGCATATCACCACCCATATTCCACGAGCTTAATCACCAAGCCGCGG
PP022	PP022	EUB127	A001	Pérez-Pardal et al., 2014; AG	A	JX472932	479	domestic donkey	Europe	Europe Balkans	Macedonia	AAACGACAACAATTTATCCTCATGTGCCATGTCAGTATTAAAATACACCCCCGC?ACAACACCATATCAGCTCAACATACAATACTCTATTAATGCCCTATGTACGTCGTGCATTAAATTGTTTGCCCCATGAATAATAAGCATGTGCATAATATTATTTATCTTACATAAGTACATTATATTATTGGTCGTACATACCCCATCCAAGTCAAATCATTTCCAGTC?AACACGCATATCACCACCCATATTCCACGAGCTTAATCACCAAGCCGCGG
PP023	PP023	EUB128	A001	Pérez-Pardal et al., 2014; AG	A	JX472932	479	domestic donkey	Europe	Europe Balkans	Macedonia	AAACGACAACAATTTATCCTCATGTGCCATGTCAGTATTAAAATACACCCCCGC?ACAACACCATATCAGCTCAACATACAATACTCTATTAATGCCCTATGTACGTCGTGCATTAAATTGTTTGCCCCATGAATAATAAGCATGTGCATAATATTATTTATCTTACATAAGTACATTATATTATTGGTCGTACATACCCCATCCAAGTCAAATCATTTCCAGTC?AACACGCATATCACCACCCATATTCCACGAGCTTAATCACCAAGCCGCGG
PP024	PP024	EUB129	A001	Pérez-Pardal et al., 2014; AG	A	JX472932	479	domestic donkey	Europe	Europe Balkans	Macedonia	AAACGACAACAATTTATCCTCATGTGCCATGTCAGTATTAAAATACACCCCCGC?ACAACACCATATCAGCTCAACATACAATACTCTATTAATGCCCTATGTACGTCGTGCATTAAATTGTTTGCCCCATGAATAATAAGCATGTGCATAATATTATTTATCTTACATAAGTACATTATATTATTGGTCGTACATACCCCATCCAAGTCAAATCATTTCCAGTC?AACACGCATATCACCACCCATATTCCACGAGCTTAATCACCAAGCCGCGG
PP025	PP025	EUB098	A001	Pérez-Pardal et al., 2014; AG	A	JX472932	479	domestic donkey	Europe	Europe Balkans	Greece	AAACGACAACAATTTATCCTCATGTGCAATGTCAGTATTAAAATACACCCCCGC?ACAACACCATATCAGCTCAACATACAATACTCTATTAATGCCCTATGTACGTCGTGCATTAAATTGTTTGCCCCATGAATAATAAGCATGTGCATAATATTATTTATCTTACATAAGTACATTATATTATTGGTCGTACATACCCCATCCAAGTCAAATCATTTCCAGTC?AACACGCATATCACCACCCATATTCCACGAGCTTAATCACCAAGCCGCGG
PP026	PP026	EUB099	A001	Pérez-Pardal et al., 2014; AG	A	JX472932	479	domestic donkey	Europe	Europe Balkans	Greece	AAACGACAACAATTTATCCTCATGTGCCATGTCAGTATTAAAATACACCCCCGC?ACAACACCATATCAGCTCAACATACAATACTCTATTAATGCCCTATGTACGTCGTGCATTAAATTGTTTGCCCCATGAATAATAAGCATGTGCATAATATTATTTATCTTACATAAGTACATTATATTATTGGTCGTACATACCCCATCCAAGTCAAATCATTTCCAGTC?AACACGCATATCACCACCCATATTCCACGAGCTTAATCACCAAGCCGCGG
PP027	PP027	EUB100	A001	Pérez-Pardal et al., 2014; AG	A	JX472932	479	domestic donkey	Europe	Europe Balkans	Greece	AAACGACAACAATTTATCCTCATGTGCCATGTCAGTATTAAAATACACCCCCGC?ACAACACCATATCAGCTCAACATACAATACTCTATTAATGCCCTATGTACGTCGTGCATTAAATTGTTTGCCCCATGAATAATAAGCATGTGCATGATATTATTTATCTTACATAAGTACATTATATTATTGGTCGTACATACCCCATCCAAGTCAAATCATTTCCAGTC?AACACGCATATCACCACCCATATTCCACGAGCTTAATCACCAAGCCGCGG
PP028	PP028	EUB121	A001	Pérez-Pardal et al., 2014; AG	A	JX472932	479	domestic donkey	Europe	Europe Balkans	Kosovo	AAACGACAACAATTTATCCTCATGTGCCATGTCAGTATTAAAATACACCCCCGC?ACAACACCATATCAGCTCAACATACAATACTCTATTAATGCCCTATGTACGTCGTGCATTAAATTGTTTGCCCCATGAATAATAAGCATGTGCATAATATTATTTATCTTACATAAGTACATTATATTATTGGTCGTACATACCCCATCCAAGTCAAATCATTTCCAGTC?AACACGCATATCACCACCCATATTCCACGAGCTTAATCACCAAGCCGCGG
PP029	PP029	EUB122	A001	Pérez-Pardal et al., 2014; AG	A	JX472932	479	domestic donkey	Europe	Europe Balkans	Kosovo	AAACGACAACAATTTATCCTCATGTGCCATGTCAGTATTAAAATACACCCCCGC?ACAACACCATATCAGCTCAACATACAATACTCTATTAATGCCCTATGTACGTCGTGCATTAAATTGTTTGCCCCATGAATAATAAGCATGTGCATGATATTATTTATCTTACATAAGTACATTATATTATTGGTCGTACATACCCCATCCAAGTCAAATCATTTCCAGTC?AACACGCATATCACCACCCATATTCCACGAGCTTAATCACCAAGCCGCGG
PP030	PP030	EUB140	A001	Pérez-Pardal et al., 2014; AG	A	JX472932	479	domestic donkey	Europe	Europe Balkans	Montenegro	AAACGACAACAATTTATCCTCATGTGCCATGTCAGTATTAAAATACACCCCCGC?ACAACACCATATCAGCTCAACATACAATACTCTATTAATGCCCTATGTACGTCGTGCATTAAATTGTTTGCCCCATGAATAATAAGCATGTGCATAATATTATTTATCTTACATAAGTACATTATATTATTGGTCGTACATACCCCATCCAAGTCAAATCATTTCCAGTC?AACACGCATATCACCACCCATATTCCACGAGCTTAATCACCAAGCCGCGG
PP031	PP031	EUB158	A001	Pérez-Pardal et al., 2014; AG	A	JX472932	479	domestic donkey	Europe	Europe Balkans	Romania	AAACGACAACAATTTATCCTCATGTGCCATGTCAGTATTAAAATACACCCCCGC?ACAACACCATATCAGCTCAACATACAATACTCTATTAATGCCCTATGTACGTCGTGCATTAAATTGTTTGCCCCATGAATAATAAGCATGTGCATAATATTATTTATCTTACATAAGTACATTATATTATTGGTCGTACATACCCCATCCAAGTCAAATCATTTCCAGTC?AACACGCATATCACCACCCATATTCCACGAGCTTAATCACCAAGCCGCGG
PP032	PP032	EUB159	A001	Pérez-Pardal et al., 2014; AG	A	JX472932	479	domestic donkey	Europe	Europe Balkans	Romania	AAACGACAACAATTTATCCTCATGTGCCATGTCAGTATTAAAATACACCCCCGC?ACAACACCATATCAGCTCAACATACAATACTCTATTAATGCCCTATGTACGTCGTGCATTAAATTGTTTGCCCCATGAATAATAAGCATGTGCATAATATTATTTATCTTACATAAGTACATTATATTATTGGTCGTACATACCCCATCCAAGTCAAATCATTTCCAGTC?AACACGCATATCACCACCCATATTCCACGAGCTTAATCACCAAGCCGCGG
PP033	PP033	EUB160	A001	Pérez-Pardal et al., 2014; AG	A	JX472932	479	domestic donkey	Europe	Europe Balkans	Romania	AAACGACAACAATTTATCCTCATGTGCCATGTCAGTATTAAAATACACCCCCGC?ACAACACCATATCAGCTCAACATACAATACTCTATTAATGCCCTATGTACGTCGTGCATTAAATTGTTTGCCCCATGAATAATAAGCATGTGCATAATATTATTTATCTTACATAAGTACATTATATTATTGGTCGTACATACCCCATCCAAGTCAAATCATTTCCAGTC?AACACGCATATCACCACCCATATTCCACGAGCTTAATCACCAAGCCGCGG
PP034	PP034	EUB168	A001	Pérez-Pardal et al., 2014; AG	A	JX472932	479	domestic donkey	Europe	Europe Balkans	Serbia	AAACGACAACAATTTATCCTCATGTGCCATGTCAGTATTAAAATACACCCCCGC?ACAACACCATATCAGCTCAACATACAATACTCTATTAATGCCCTATGTACGTCGTGCATTAAATTGTTTGCCCCATGAATAATAAGCATGTGCATAATATTATTTATCTTACATAAGTACATTATATTATTGGTCGTACATACCCCATCCAAGTCAAATCATTTCCAGTC?AACACGCATATCACCACCCATATTCCACGAGCTTAATCACCAAGCCGCGG
PP035	PP035	EUB169	A001	Pérez-Pardal et al., 2014; AG	A	JX472932	479	domestic donkey	Europe	Europe Balkans	Serbia	AAACGACAACAATTTATCCTCATGTGCCATGTCAGTATTAAAATACACCCCCGC?ACAACACCATATCAGCTCAACATACAATACTCTATTAATGCCCTATGTACGTCGTGCATTAAATTGTTTGCCCCATGAATAATAAGCATGTGCATAATATTATTTATCTTACATAAGTACATTACATTATTGGTCGTACATACCCCATCCAAGTCAAATCATTTCCAGTC?AACACGCATATCACCACCCATATTCCACGAGCTTAATCACCAAGCCGCGG
PP036	PP036	EUE024	A001	Pérez-Pardal et al., 2014; AG	A	JX472932	479	domestic donkey	Europe	Europe east	Ukraine	AAACGACAACAATTTATCCTCATGTGCCATGTCAGTATTAAAATACACCCCCGC?ACAACACCATATCAGCTCAACATACAATACTCTATTAATGCCCTATGTACGTCGTGCATTAAATTGTTTGCCCCATGAATAATAAGCATGTGCATAATATTATTTATCTTACATAAGTACATTATATTATTGGTCGTACATACCCCATCCAAGTCAAATCATTTCCAGTC?AACACGCATATCACCACCCATATTCCACGAGCTTAATCACCAAGCCGCGG
PP037	PP037	EUE025	A001	Pérez-Pardal et al., 2014; AG	A	JX472932	479	domestic donkey	Europe	Europe east	Ukraine	AAACGACAACAATTTATCCTCATGTGCCATGTCAGTATTAAAATACACCCCCGC?ACAACACCATATCAGCTCAACATACAATACTCTATTAATGCCCTATGTACGTCGTGCATTAAATTGTTTGCCCCATGAATAATAAGCATGTGCATAATATTATTTATCTTACATAAGTACATTATATTATTGGTCGTACATACCCCATCCAAGTCAAATCATTTCCAGTC?AACACGCATATCACCACCCATATTCCACGAGCTTAATCACCAAGCCGCGG
PP038	PP038	AFW013	A001	Pérez-Pardal et al., 2014; AG	A	JX472932	479	domestic donkey	Africa	Africa west	Burkina Faso	AAACGACAACAATTTATCCTCATGTGCCATGTCAGTATTAAAATACACCCCCGC?ACAACACCATATCAGCTCAACATACAATACTCTATTAATGCCCTATGTACGTCGTGCATTAAATTGTTTGCCCCATGAATAATAAGCATGTGCATAATATTATTTATCTTACATAAGTACATTATATTATTGGTCGTACATACCCCATCCAAGTCAAATCATTTCCAGTC?AACACGCATATCACCACCCATATTCCACGAGCTTAATCACCAAGCCGCGG
PP039	PP039	AFW014	A001	Pérez-Pardal et al., 2014; AG	A	JX472932	479	domestic donkey	Africa	Africa west	Burkina Faso	AAACGACAACAATTTATCCTCATGTGCCATGTCAGTATTAAAATACACCCCCGC?ACAACACCATATCAGCTCAACATACAATACTCTATTAATGCCCTATGTACGTCGTGCATTAAATTGTTTGCCCCATGAATAATAAGCATGTGCATAATATTATTTATCTTACATAAGTACATTATATTATTGGTCGTACATACCCCATCCAAGTCAAATCATTTCCAGTC?AACACGCATATCACCACCCATATTCCACGAGCTTAATCACCAAGCCGCGG
PP040	PP040	AFW015	A001	Pérez-Pardal et al., 2014; AG	A	JX472932	479	domestic donkey	Africa	Africa west	Burkina Faso	AAACGACAACAATTTATCCTCATGTGCCATGTCAGTATTAAAATACACCCCCGC?ACAACACCATATCAGCTCAACATACAATACTCTATTAATGCCCTATGTACGTCGTGCATTAAATTGTTTGCCCCATGAATAATAAGCATGTGCATAATATTATTTATCTTACATAAGTACATTATATTATTGGTCGTACATACCCCATCCAAGTCAAATCATTTCCAGTC?AACACGCATATCACCACCCATATTCCACGAGCTTAATCACCAAGCCGCGG
PP041	PP041	AFW016	A001	Pérez-Pardal et al., 2014; AG	A	JX472932	479	domestic donkey	Africa	Africa west	Burkina Faso	AAACGACAACAATTTATCCTCATGTGCCATGTCAGTATTAAAATACACCCCCGC?ACAACACCATATCAGCTCAACATACAATACTCTATTAATGCCCTATGTACGTCGTGCATTAAATTGTTTGCCCCATGAATAATAAGCATGTGCATAATATTATTTATCTTACATAAGTACATTATATTATTGGTCGTACATACCCCATCCAAGTCAAATCATTTCCAGTC?AACACGCATATCACCACCCATATTCCACGAGCTTAATCACCAAGCCGCGG
PP042	PP042	AFW017	A001	Pérez-Pardal et al., 2014; AG	A	JX472932	479	domestic donkey	Africa	Africa west	Burkina Faso	AAACGACAACAATTTATCCTCATGTGCCATGTCAGTATTAAAATACACCCCCGC?ACAACACCATATCAGCTCAACATACAATACTCTATTAATGCCCTATGTACGTCGTGCATTAAATTGTTTGCCCCATGAATAATAAGCATGTGCATAATATTATTTATCTTACATAAGTACATTATATTATTGGTCGTACATACCCCATCCAAGTCAAATCATTTCCAGTC?AACACGCATATCACCACCCATATTCCACGAGCTTAATCACCAAGCCGCGG
PP043	PP043	AFW018	A001	Pérez-Pardal et al., 2014; AG	A	JX472932	479	domestic donkey	Africa	Africa west	Burkina Faso	AAACGACAACAATTTATCCTCATGTGCCATGTCAGTATTAAAATACACCCCCGC?ACAACACCATATCAGCTCAACATACAATACTCTATTAATGCCCTATGTACGTCGTGCATTAAATTGTTTGCCCCATGAATAATAAGCATGTGCATAATATTATTTATCTTACATAAGTACATTATATTATTGGTCGTACATACCCCATCCAAGTCAAATCATTTCCAGTC?AACACGCATATCACCACCCATATTCCACGAGCTTAATCACCAAGCCGCGG
PP044	PP044	AFW019	A001	Pérez-Pardal et al., 2014; AG	A	JX472932	479	domestic donkey	Africa	Africa west	Burkina Faso	AAACGACAACAATTTATCCTCATGTGCCATGTCAGTATTAAAATACACCCCCGC?ACAACACCATATCAGCTCAACATACAATACTCTATTAATGCCCTATGTACGTCGTGCATTAAATTGTTTGCCCCATGAATAATAAGCATGTGCATAATATTATTTATCTTACATAAGTACATTATATTATTGGTCGTACATACCCCATCCAAGTCAAATCATTTCCAGTC?AACACGCATATCACCACCCATATTCCACGAGCTTAATCACCAAGCCGCGG
PP045	PP045	AFW020	A001	Pérez-Pardal et al., 2014; AG	A	JX472932	479	domestic donkey	Africa	Africa west	Burkina Faso	AAACGACAACAATTTATCCTCATGTGCCATGTCAGTATTAAAATACACCCCCGC?ACAACACCATATCAGCTCAACATACAATACTCTATTAATGCCCTATGTACGTCGTGCATTAAATTGTTTGCCCCATGAATAATAAGCATGTGCATAATATTATTTATCTTACATAAGTACATTATATTATTGGTCGTACATACCCCATCCAAGTCAAATCATTTCCAGTC?AACACGCATATCACCACCCATATTCCACGAGCTTAATCACCAAGCCGCGG
PP046	PP046	AFW021	A001	Pérez-Pardal et al., 2014; AG	A	JX472932	479	domestic donkey	Africa	Africa west	Burkina Faso	AAACGACAACAATTTATCCTCATGTGCCATGTCAGTATTAAAATACACCCCCGC?ACAACACCATATCAGCTCAACATACAATACTCTATTAATGCCCTATGTACGTCGTGCATTAAATTGTTTGCCCCATGAATAATAAGCATGTGCATAATATTATTTATCTTACATAAGTACATTATATTATTGGTCGTACATACCCCATCCAAGTCAAATCATTTCCAGTC?AACACGCATATCACCACCCATATTCCACGAGCTTAATCACCAAGCCGCGG
PP047	PP047	AFW022	A001	Pérez-Pardal et al., 2014; AG	A	JX472932	479	domestic donkey	Africa	Africa west	Burkina Faso	AAACGACAACAATTTATCCTCATGTGCCATGTCAGTATTAAAATACACCCCCGC?ACAACACCATATCAGCTCAACATACAATACTCTATTAATGCCCTATGTACGTCGTGCATTAAATTGTTTGCCCCATGAATAATAAGCATGTGCATAATATTATTTATCTTACATAAGTACATTATATTATTGGTCGTACATACCCCATCCAAGTCAAATCATTTCCAGTC?AACACGCATATCACCACCCATATTCCACGAGCTTAATCACCAAGCCGCGG
PP048	PP048	AFW023	A001	Pérez-Pardal et al., 2014; AG	A	JX472932	479	domestic donkey	Africa	Africa west	Burkina Faso	AAACGACAACAATTTATCCTCATGTGCCATGTCAGTATTAAAATACACCCCCGC?ACAACACCATATCAGCTCAACATACAATACTCTATTAATGCCCTATGTACGTCGTGCATTAAATTGTTTGCCCCATGAATAATAAGCATGTGCATAATATTATTTATCTTACATAAGTACATTATATTATTGGTCGTACATACCCCATCCAAGTCAAATCATTTCCAGTC?AACACGCATATCACCACCCATATTCCACGAGCTTAATCACCAAGCCGCGG
PP049	PP049	AFW024	A001	Pérez-Pardal et al., 2014; AG	A	JX472932	479	domestic donkey	Africa	Africa west	Burkina Faso	AAACGACAACAATTTATCCTCATGTGCCATGTCAGTATTAAAATACACCCCCGC?ACAACACCATATCAGCTCAACATACAATACTCTATTAATGCCCTATGTACGTCGTGCATTAAATTGTTTGCCCCATGAATAATAAGCATGTGCATAATATTATTTATCTTACATAAGTACATTATATTATTGGTCGTACATACCCCATCCAAGTCAAATCATTTCCAGTC?AACACGCATATCACCACCCATATTCCACGAGCTTAATCACCAAGCCGCGG
PP050	PP050	AFW025	A001	Pérez-Pardal et al., 2014; AG	A	JX472932	479	domestic donkey	Africa	Africa west	Burkina Faso	AAACGACAACAATTTATCCTCATGTGCCATGTCAGTATTAAAATACACCCCCGC?ACAACACCATATCAGCTCAACATACAATACTCTATTAATGCCCTATGTACGTCGTGCATTAAATTGTTTGCCCCATGAATAATAAGCATGTGCATAATATTATTTATCTTACATAAGTACATTATATTATTGGTCGTACATACCCCATCCAAGTCAAATCATTTCCAGTC?AACACGCATATCACCACCCATATTCCACGAGCTTAATCACCAAGCCGCGG
PP051	PP051	AFW026	A001	Pérez-Pardal et al., 2014; AG	A	JX472932	479	domestic donkey	Africa	Africa west	Burkina Faso	AAACGACAACAATTTATCCTCATGTGCCATGTCAGTATTAAAATACACCCCCGC?ACAACACCATATCAGCTCAACATACAATACTCTATTAATGCCCTATGTACGTCGTGCATTAAATTGTTTGCCCCATGAATAATAAGCATGTGCATAATATTATTTATCTTACATAAGTACATTATATTATTGGTCGTACATACCCCATCCAAGTCAAATCATTTCCAGTC?AACACGCATATCACCACCCATATTCCACGAGCTTAATCACCAAGCCGCGG
PP052	PP052	AFW027	A001	Pérez-Pardal et al., 2014; AG	A	JX472932	479	domestic donkey	Africa	Africa west	Burkina Faso	AAACGACAACAATTTATCCTCATGTGCCATGTCAGTATTAAAATACACCCCCGC?ACAACACCATATCAGCTCAACATACAATACTCTATTAATGCCCTATGTACGTCGTGCATTAAATTGTTTGCCCCATGAATAATAAGCATGTGCATAATATTATTTATCTTACATAAGTACATTATATTATTGGTCGTACATACCCCATCCAAGTCAAATCATTTCCAGTC?AACACGCATATCACCACCCATATTCCACGAGCTTAATCACCAAGCCGCGG
PP053	PP053	AFW028	A001	Pérez-Pardal et al., 2014; AG	A	JX472932	479	domestic donkey	Africa	Africa west	Burkina Faso	AAACGACAACAATTTATCCTCATGTGCCATGTCAGTATTAAAATACACCCCCGC?ACAACACCATATCAGCTCAACATACAATACTCTATTAATGCCCTATGTACGTCGTGCATTAAATTGTTTGCCCCATGAATAATAAGCATGTGCATAATATTATTTATCTTACATAAGTACATTATATTATTGGTCGTACATACCCCATCCAAGTCAAATCATTTCCAGTC?AACACGCATATCACCACCCATATTCCACGAGCTTAATCACCAAGCCGCGG
PP054	PP054	AFW029	A001	Pérez-Pardal et al., 2014; AG	A	JX472932	479	domestic donkey	Africa	Africa west	Burkina Faso	AAACGACAACAATTTATCCTCATGTGCCATGTCAGTATTAAAATACACCCCCGC?ACAACACCATATCAGCTCAACATACAATACTCTATTAATGCCCTATGTACGTCGTGCATTAAATTGTTTGCCCCATGAATAATAAGCATGTGCATAATATTATTTATCTTACATAAGTACATTATATTATTGGTCGTACATACCCCATCCAAGTCAAATCATTTCCAGTC?AACACGCATATCACCACCCATATTCCACGAGCTTAATCACCAAGCCGCGG
PP055	PP055	AFW030	A001	Pérez-Pardal et al., 2014; AG	A	JX472932	479	domestic donkey	Africa	Africa west	Burkina Faso	AAACGACAACAATTTATCCTCATGTGCCATGTCAGTATTAAAATACACCCCCGC?ACAACACCATATCAGCTCAACATACAATACTCTATTAATGCCCTATGTACGTCGTGCATTAAATTGTTTGCCCCATGAATAATAAGCATGTGCATAATATTATTTATCTTACATAAGTACATTATATTATTGGTCGTACATACCCCATCCAAGTCAAATCATTTCCAGTC?AACACGCATATCACCACCCATATTCCACGAGCTTAATCACCAAGCCGCGG
PP056	PP056	AFW031	A001	Pérez-Pardal et al., 2014; AG	A	JX472932	479	domestic donkey	Africa	Africa west	Burkina Faso	AAACGACAACAATTTATCCTCATGTGCCATGTCAGTATTAAAATACACCCCCGC?ACAACACCATATCAGCTCAACATACAATACTCTATTAATGCCCTATGTACGTCGTGCATTAAATTGTTTGCCCCATGAATAATAAGCATGTGCATAATATTATTTATCTTACATAAGTACATTATATTATTGGTCGTACATACCCCATCCAAGTCAAATCATTTCCAGTC?AACACGCATATCACCACCCATATTCCACGAGCTTAATCACCAAGCCGCGG
PP057	PP057	AFW032	A001	Pérez-Pardal et al., 2014; AG	A	JX472932	479	domestic donkey	Africa	Africa west	Burkina Faso	AAACGACAACAATTTATCCTCATGTGCCATGTCAGTATTAAAATACACCCCCGC?ACAACACCATATCAGCTCAACATACAATACTCTATTAATGCCCTATGTACGTCGTGCATTAAATTGTTTGCCCCATGAATAATAAGCATGTGCATAATATTATTTATCTTACATAAGTACATTATATTATTGGTCGTACATACCCCATCCAAGTCAAATCATTTCCAGTC?AACACGCATATCACCACCCATATTCCACGAGCTTAATCACCAAGCCGCGG
PP058	PP058	EUB010	B016	Pérez-Pardal et al., 2014; AG	B	JX472933	479	domestic donkey	Europe	Europe Balkans	Albania	AAACGACAACAATTTATCCTCATGTGCCATGTCAGTATTAAAATACACCCCCGC?ACAACACCATATCAGCTCAACATACAATACTCTATTAATGCCCTATGTACGTCGTGCATTAAATTGTTTGCCCCATGAATAATAAGCATGTACATAATATTATTTATCTTACATGAGTACATTATATTATTGATCGTACATACCCCATCCAAGTCAAATCATTTCCAGTC?AACACGCATATCACCACCCATATTCCACGAGCTTAATCACCAAGCCGCGG
PP059	PP059	EUB011	A001	Pérez-Pardal et al., 2014; AG	A	JX472934	479	domestic donkey	Europe	Europe Balkans	Albania	AAACGACAACAATTTATCCTCATGTGCAATGTCAGTATTAAAATACACCCCCGC?ACAACACCATATCAGCTCAACATACAATACTCTATTAATGCCCTATGTACGTCGTGCATTAAATTGTTTGCCCCATGAATAATAAGCATGTGCATAATATTATTTATCTTACATAAGTACATTATATTATTGGTCGTACATACCCCATCCAAGTCAAATCATTTCCAGTC?AACACGCATATCACCACCCATATTCCACGAGCTTAATCACCAAGCCGCGG
PP063	PP063	EUE026	A001	Pérez-Pardal et al., 2014; AG	A	JX472934	479	domestic donkey	Europe	Europe east	Ukraine	AAACGACAACAATTTATCCTCATGTGCCATGTCAGTATTAAAATACACCCCCGC?ACAACACCATATCAGCTCAACATACAATACTCTATTAATGCCCTATGTACGTCGTGCATTAAATTGTTTGCCCCATGAATAATAAGCATGTGCATAATATTATTTATCTTACATAAGTACATTATATTATTGGTCGTACATACCCCATCCAAGTCAAATCATTTCCAGTC?AACACGCATATCACCACCCATATTCCACGAGCTTAATCACCAAGCCGCGG
PP064	PP064	EUB012	B003	Pérez-Pardal et al., 2014; AG	B	JX472935	479	domestic donkey	Europe	Europe Balkans	Albania	AAACGACAGCAATTCATCCTCATGTGCTATGTCAGTATTAAAATACACCCCCGC?ACAACACCATATCAGCTCAACATACAATACTCTATTAATACCCTATGTACATCGTGCATTAAATTGTTCGCCCCATGAATAATAAGCATGTACATAATATTATTTATCTTACATGAGTACATCATATTATTGATCGTACATACCCCATCCAAGTCAAATCATTTCCAGCC?AACACGCATATCACCACCCATATTCCACGAGCTTAATCACCAAGCCGCGG
PP065	PP065	EUB078	B003	Pérez-Pardal et al., 2014; AG	B	JX472935	479	domestic donkey	Europe	Europe Balkans	Croatia	AAACGACAGCAATTCATCCTCATGTGCTATGTCAGTATTAAAATACACCCCCGC?ACAACACCATATCAGCTCAACATACAATACTCTATTAATACCCTATGTACATCGTGCATTAAATTGTTCGCCCCATGAATAATAAGCATGTACATAATATTATTTATCTTACATGAGTACATCATATTATTGATCGTACATACCCCATCCAAGTCAAATCATTTCCAGCC?AACACGCATATCACCACCCATATTCCACGAGCTTAATCACCAAGCCGCGG
PP066	PP066	EUB013	A062	Pérez-Pardal et al., 2014; AG	A	JX472936	479	domestic donkey	Europe	Europe Balkans	Albania	AAACGACAGCAATTCATCCTCATGTGCTATGTCAGTATTAAAATACACCCCCGC?ACAACACCATATCAGCTCAACATACAATACTCTATTAATACCCTATGTACATCGTGCATTAAATTGTTCGCCCCATGAATAATAAGCATGTACATAATATTATTTATCTTACATGAGTACATCATATTATTGATCGTACATACCCCATCCAAGTCAAATCATTTCCAGCC?AACACGCATATCACCACCCATATTCCACGAGCTTAATCACCAAGCCGCGG
PP067	PP067	EUB014	A063	Pérez-Pardal et al., 2014; AG	A	JX472937	479	domestic donkey	Europe	Europe Balkans	Albania	AAACGACAGCAATTCATCCTCATGTGCTATGTCAGTATTAAAATACACCCCCGC?ACAACACCATATCAGCTCAACATACAATACTCTATTAATGCCCTATGTACGTCGTGCATTAAATTGTTCGCCCCATGAATAATAAGCATGTACATAATATTATTTATCTTACATGAGTACATCATATTATTGATCGTACATACCCCATCCAAGTCAAATCATTTCCAGCC?AACACGCATATCACCACCCATATTCCACGAGCTTAATCACCAAGCCGCGG
PP068	PP068	EUB015	B010	Pérez-Pardal et al., 2014; AG	B	JX472938	479	domestic donkey	Europe	Europe Balkans	Albania	AAACGACAGCAATTCATCCTCATGTGCTATGTCAGTATTAAAATACACCCCCGC?ACAACACCATATCAGCTCAACATACAATACTCTATTAATACCCTATGTACATCGTGCATTAAATTGTTCACCCCATGAATAATAAGCATGTACATAATATTATTTATCTTACATGAGTACATCATATTATTGATCGTACATACCCCATCCAAGTCAAATCATTTCCAGCC?AACACGCATATCACCACCCATATTCCACGAGCTTAATCACCAAGCCGCGG
PP069	PP069	EUB016	B001	Pérez-Pardal et al., 2014; AG	B	JX472939	479	domestic donkey	Europe	Europe Balkans	Albania	AAACGACAGCAATTCATCCTCATGTGCTATGTCAGTATTAAAATACACCCCCGC?ACAACACCATATCAGCTCAACATACAATACTCTATTAATACCCTATGTACATCGTGCATTAAATTGTTCGCCCCATGAATAATAAGCATGTACATAATATTATTTATCTTACATGAGTACATCATATTATTGGTCGTACATACCCCATCCAAGTCAAATCATTTCCAGCC?AACACGCATATCACCACCCATATTCCACGAGCTTAATCACCAAGCCGCGG
PP070	PP070	EUB017	A009	Pérez-Pardal et al., 2014; AG	A	JX472940	479	domestic donkey	Europe	Europe Balkans	Albania	AAACGACAGCAATTCATCCTCATGTGCTATGTCAGTATTAAAATACACCCCCGC?ACAACACCATATCAGCTCAACATACAATACTCTATTAATACCCTATGTACATCGTGCATTAAATTGTTCGCCCCATGAATAATAAGCATGTACATAATATTATTTATCTTACATGAGTACATCATATTATTGATCGTACATACCCCATCCAAGTCAAATCATTTCCAGCC?AACACGCATATCACCACCCATATTCCACGAGCTTAATCACCAAGCCGCGG
PP071	PP071	EUB130	A009	Pérez-Pardal et al., 2014; AG	A	JX472940	479	domestic donkey	Europe	Europe Balkans	Macedonia	AAACGACAACAATTTATCCTCATGTGCAATGTCAGTATTAAAATACACCCCCGC?ACAACACCATATCAGCTCAACATACAATACTCTATTAATGCCCTATGTACGTCGTGCATTAAATTGTTTGCCCCATGAATAATAAGCATGTGCATAATATTATTTATCTTACATAAGTACATTATATTATTGGTCGTACATACCCCATCCAAGTCAAATCATTTCCAGTC?AACACGCATATCACCACCCATATTCCACGAGCTTAATCACCAAGCCGCGG
PP072	PP072	EUB131	A009	Pérez-Pardal et al., 2014; AG	A	JX472940	479	domestic donkey	Europe	Europe Balkans	Macedonia	AAACGACAACAATTTATCCTCATGTGCAATGTCAGTATTAAAATACACCCCCGC?ACAACACCATATCAGCTCAACATACAATACTCTATTAATGCCCTATGTACGTCGTGCATTAAATTGTTTGCCCCATGAATAATAAGCATGTGCATAATATTATTTATCTTACATAAGTACATTATATTATTGGTCGTACATACCCCATCCAAGTCAAATCATTTCCAGTC?AACACGCATATCACCACCCATATTCCACGAGCTTAATCACCAAGCCGCGG
PP073	PP073	EUB132	A009	Pérez-Pardal et al., 2014; AG	A	JX472940	479	domestic donkey	Europe	Europe Balkans	Macedonia	AAACGACAACAATTTATCCTCATGTGCAATGTCAGTATTAAAATACACCCCCGC?ACAACACCATATCAGCTCAACATACAATACTCTATTAATGCCCTATGTACGTCGTGCATTAAATTGTTTGCCCCATGAATAATAAGCATGTGCATAATATTATTTATCTTACATAAGTACATTATATTATTGGTCGTACATACCCCATCCAAGTCAAATCATTTCCAGTC?AACACGCATATCACCACCCATATTCCACGAGCTTAATCACCAAGCCGCGG
PP074	PP074	EUB101	A009	Pérez-Pardal et al., 2014; AG	A	JX472940	479	domestic donkey	Europe	Europe Balkans	Greece	AAACGACAGCAATTTATCCTCATGTGCTATGTCAGTATTAAAATACACCCCCGC?ACAACACCATATCAGCTCAACATACAATACTCTATTAATACCCTATGTACATCGTGCATTAAATTGTTCGCCCCATGAATAATAAGCATGTACATAATATTATTTATCTTACATGAGTACATCATATTATTGATCGTACATACCCCATCCAAGTCAAATCATTTCCAGCC?AACACGCATATCACCACCCATATTCCACGAGCTTAATCACCAAGCCGCGG
PP075	PP075	AFW033	A009	Pérez-Pardal et al., 2014; AG	A	JX472940	479	domestic donkey	Africa	Africa west	Burkina Faso	AAACGACAACAATTTATCCTCATGTGCAATGTCAGTATTAAAATACACCCCCGC?ACAACACCATATCAGCTCAACATACAATACTCTATTAATGCCCTATGTACGTCGTGCATTAAATTGTTTGCCCCATGAATAATAAGCATGTGCATAATATTATTTATCTTACATAAGTACATTATATTATTGGTCGTACATACCCCATCCAAGTCAAATCATTTCCAGTC?AACACGCATATCACCACCCATATTCCACGAGCTTAATCACCAAGCCGCGG
PP076	PP076	AFW034	A009	Pérez-Pardal et al., 2014; AG	A	JX472940	479	domestic donkey	Africa	Africa west	Burkina Faso	AAACGACAACAATTTATCCTCATGTGCAATGTCAGTATTAAAATACACCCCCGC?ACAACACCATATCAGCTCAACATACAATACTCTATTAATGCCCTATGTACGTCGTGCATTAAATTGTTTGCCCCATGAATAATAAGCATGTGCATAATATTATTTATCTTACATAAGTACATTATATTATTGGTCGTACATACCCCATCCAAGTCAAATCATTTCCAGTC?AACACGCATATCACCACCCATATTCCACGAGCTTAATCACCAAGCCGCGG
PP077	PP077	EUB018	B041	Pérez-Pardal et al., 2014; AG	B	JX472941	479	domestic donkey	Europe	Europe Balkans	Albania	AAACGACAGCAATTCATCCTCATGTGCTATGTCAGTATTAAAATACACCCCCGC?ACAACACCATATCAGCTCAACATACAATACTCTATTAATACCCTATGTACGTCGTGCATTAAATTGTTTGCCCCATGAATAATAAGCATGTACATAATATTATTTATCTTACATGAGTACATCATATTATTGATCGTACATACCCCATCCAAGTCAAATCATTTCCAGCC?AACACGCATATCACCACCCATATTCCACGAGCTTAATCACCAAGCCGCGG
PP078	PP078	EUB019	B001	Pérez-Pardal et al., 2014; AG	B	JX472942	479	domestic donkey	Europe	Europe Balkans	Albania	AAACGACAGCAATTCATCCTCATGTGCTATGTCAGTATTAAAATACACCCCCGC?ACAACACCATATCAGCTCAACATACAATACTCTATTAATACCCTATGTACATCGTGCATTAAATTGTTCGCCCCATGAATAATAAGCATGTACATAATATTATTTATCTTACATGAGTACATCATATTATTGATCGTACATACCCCATCCAAGTCAAATCATTTCCAGCC?AACACGCATATCACCACCCATATTCCACGAGCTTAATCACCAAGCCGCGG
PP080	PP080	EUB079	B001	Pérez-Pardal et al., 2014; AG	B	JX472942	479	domestic donkey	Europe	Europe Balkans	Croatia	AAACGACAGCAATTCATCCTCATGTGCTATGTCAGTATTAAAATACACCCCCGC?ACAACACCATATCAGCTCAACATACAATACTCTATTAATACCCTATGTACATCGTGCATTAAATTGTTCGCCCCATGAATAATAAGCATGTACATAATATTATTTATCTTACATGAGTACATCATATTATTGATCGTACATACCCCATCCAAGTCAAATCATTTCCAGCC?AACACGCATATCACCACCCATATTCCACGAGCTTAATCACCAAGCCGCGG
PP081	PP081	EUB080	B001	Pérez-Pardal et al., 2014; AG	B	JX472942	479	domestic donkey	Europe	Europe Balkans	Croatia	AAACGACAGCAATTCATCCTCATGTGCTATGTCAGTATTAAAATACACCCCCGC?ACAACACCATATCAGCTCAACATACAATACTCTATTAATACCCTATGTACATCGTGCATTAAATTGTTCGCCCCATGAATAATAAGCATGTACATAATATTATTTATCTTACATGAGTACATCATATTATTGATCGTACATACCCCATCCAAGTCAAATCATTTCCAGCC?AACACGCATATCACCACCCATATTCCACGAGCTTAATCACCAAGCCGCGG
PP082	PP082	EUB133	B001	Pérez-Pardal et al., 2014; AG	B	JX472942	479	domestic donkey	Europe	Europe Balkans	Macedonia	AAACGACAACAATTTATCCTCATGTGCCATGTCAGTATTAAAATACACCCCCGC?ACAACACCATATCAGCTCAACATACAATACTCTATTAATGCCCTATGTACGTCGTGCATTAAATTGTTTGCCCCATGAATAATAAGCATGTGCATAATATTATTTATCTTACATAAGTACATTATATTATTGGTCGTACATACCCCATCCAAGTCAAATCATTTCCAGTC?AACACGCATATCACCACCCATATTCCACGAGCTTAATCACCAAGCCGCGG
PP083	PP083	EUB102	B001	Pérez-Pardal et al., 2014; AG	B	JX472942	479	domestic donkey	Europe	Europe Balkans	Greece	AAACGACAGCAATTTATCCTCATGTGCTATGTCAGTATTAAAATACACCCCCGC?ACAACACCATATCAGCTCAACATACAATACTCTATTAATACCCTATGTACATCGTGCATTAAATTGTTCGCCCCATGAATAATAAGCATGTACATAATATTATTTATCTTACATGAGTACATCATATTATTGATCGTACATACCCCATCCAAGTCAAATCATTTCCAGCC?AACACGCATATCACCACCCATATTCCACGAGCTTAATCACCAAGCCGCGG
PP084	PP084	EUB103	B001	Pérez-Pardal et al., 2014; AG	B	JX472942	479	domestic donkey	Europe	Europe Balkans	Greece	AAACGACAGCAATTTATCCTCATGTGCTATGTCAGTATTAAAATACACCCCCGC?ACAACACCATATCAGCTCAACATACAATACTCTATTAATACCCTATGTACATCGTGCATTAAATTGTTCGCCCCATGAATAATAAGCATGTACATAATATTATTTATCTTACATGAGTACATCATATTATTGATCGTACATACCCCATCCAAGTCAAATCATTTCCAGCC?AACACGCATATCACCACCCATATTCCACGAGCTTAATCACCAAGCCGCGG
PP085	PP085	EUB104	B001	Pérez-Pardal et al., 2014; AG	B	JX472942	479	domestic donkey	Europe	Europe Balkans	Greece	AAACGACAGCAATTCATCCTCATGTGCTATGTCAGTATTAAAATACACCCCCGC?ACAACACCATATCAGCTCAACATACAATACTCTATTAATACCCTATGTACATCGTGCATTAAATTGTTCGCCCCATGAATAATAAGCATGTACATAATATTATTTATCTTACATGAGTACATCATATTATTGATCGTACATACCCCATCCAAGTCAAATCATTTCCAGCC?AACACGCATATCACCACCCATATTCCACGAGCTTAATCACCAAGCCGCGG
PP086	PP086	EUB105	B001	Pérez-Pardal et al., 2014; AG	B	JX472942	479	domestic donkey	Europe	Europe Balkans	Greece	AAACGACAGCAATTCATCCTCATGTGCTATGTCAGTATTAAAATACACCCCCGC?ACAACACCATATCAGCTCAACATACAATACTCTATTAATACCCTATGTACATCGTGCATTAAATTGTTCGCCCCATGAATAATAAGCATGTACATAATATTATTTATCTTACATGAGTACATCATATTATTGATCGTACATACCCCATCCAAGTCAAATCATTTCCAGCC?AACACGCATATCACCACCCATATTCCACGAGCTTAATCACCAAGCCGCGG
PP087	PP087	EUB106	B001	Pérez-Pardal et al., 2014; AG	B	JX472942	479	domestic donkey	Europe	Europe Balkans	Greece	AAACGACAGCAATTCATCCTCATGTGCTATGTCAGTATTAAAATACACCCCCGC?ACAACACCATATCAGCTCAACATACAATACTCTATTAATACCCTATGTACATCGTGCATTAAATTGTTCGCCCCATGAATAATAAGCATGTACATAATATTATTTATCTTACATGAGTACATCATATTATTGATCGTACATACCCCATCCAAGTCAAATCATTTCCAGCC?AACACGCATATCACCACCCATATTCCACGAGCTTAATCACCAAGCCGCGG
PP088	PP088	EUB107	B001	Pérez-Pardal et al., 2014; AG	B	JX472942	479	domestic donkey	Europe	Europe Balkans	Greece	AAACGACAGCAATTCATCCTCATGTGCTATGTCAGTATTAAAATACACCCCCGC?ACAACACCATATCAGCTCAACATACAATACTCTATTAATACCCTATGTACATCGTGCATTAAATTGTTCGCCCCATGAATAATAAGCATGTACATAATATTATTTATCTTACATGAGTACATCATATTATTGATCGTACATACCCCATCCAAGTCAAATCATTTCCAGCC?AACACGCATATCACCACCCATATTCCACGAGCTTAATCACCAAGCCGCGG
PP089	PP089	EUB108	B001	Pérez-Pardal et al., 2014; AG	B	JX472942	479	domestic donkey	Europe	Europe Balkans	Greece	AAACGACAGCAATTCATCCTCATGTGCTATGTCAGTATTAAAATACACCCCCGC?ACAACACCATATCAGCTCAACATACAATACTCTATTAATACCCTATGTACATCGTGCATTAAATTGTTCGCCCCATGAATAATAAGCATGTACATAATATTATTTATCTTACATGAGTACATCATATTATTGATCGTACATACCCCATCCAAGTCAAATCATTTCCAGCC?AACACGCATATCACCACCCATATTCCACGAGCTTAATCACCAAGCCGCGG
PP090	PP090	EUB141	B001	Pérez-Pardal et al., 2014; AG	B	JX472942	479	domestic donkey	Europe	Europe Balkans	Montenegro	AAACGACAACAATTTATCCTCATGTGCCATGTCAGTATTAAAATACACCCCCGC?ACAACACCATATCAGCTCAACATACAATACTCTATTAATGCCCTATGTACGTCGTGCATTAAATTGTTTGCCCCATGAATAATAAGCATGTGCATAATATTATTTATCTTACATAAGTACATTATATTATTGGTCGTACATACCCCATCCAAGTCAAATCATTTCCAGTC?AACACGCATATCACCACCCATATTCCACGAGCTTAATCACCAAGCCGCGG
PP091	PP091	EUB142	B001	Pérez-Pardal et al., 2014; AG	B	JX472942	479	domestic donkey	Europe	Europe Balkans	Montenegro	AAACGACAACAATTTATCCTCATGTGCCATGTCAGTATTAAAATACACCCCCGC?ACAACACCATATCAGCTCAACATACAATACTCTATTAATGCCCTATGTACGTCGTGCATTAAATTGTTTGCCCCATGAATAATAAGCATGTGCATAATATTATTTATCTTACATAAGTACATTATATTATTGGTCGTACATACCCCATCCAAGTCAAATCATTTCCAGTC?AACACGCATATCACCACCCATATTCCACGAGCTTAATCACCAAGCCGCGG
PP093	PP093	EUB081	A001	Pérez-Pardal et al., 2014; AG	A	JX472943	479	domestic donkey	Europe	Europe Balkans	Croatia	AAACGACAGCAATTCATCCTCATGTGCTATGTCAGTATTAAAATACACCCCCGC?ACAACACCATATCAGCTCAACATACAATACTCTATTAATACCCTATGTACATCGTGCATTAAATTGTTCACCCCATGAATAATAAGCATGTACATAATATTATTTATCTTACATGAGTACATCATATTATTGATCGTACATACCCCATCCAAGTCAAATCATTTCCAGCC?AACACGCATATCACCACCCATATTCCACGAGCTTAATCACCAAGCCGCGG
PP094	PP094	EUB082	A001	Pérez-Pardal et al., 2014; AG	A	JX472943	479	domestic donkey	Europe	Europe Balkans	Croatia	AAACAACAGCAATTCATCCTCATGTGCTATGTCAGTATTAAAATACACCCCCGC?ACAACACCATATCAGCTCAACATACAATACTCTATTAATACCCTATGTACATCGTGCATTAAATTGTTCACCCCATGAATAATAAGCATGTACATAATATTATTTATCTTACATGAGTACATCATATTATTGATCGTACATACCCCATCCAAGTCAAATCATTTCCAGCC?AACACGCATATCACCACCCATATTCCACGAGCTTAATCACCAAGCCGCGG
PP095	PP095	EUB134	A001	Pérez-Pardal et al., 2014; AG	A	JX472943	479	domestic donkey	Europe	Europe Balkans	Macedonia	AAACGACAACAATTTATCCTCATGTGCCATGTCAGTATTAAAATACACCCCCGC?ACAACACCATATCAGCTCAACATACAATACTCTATTAATGCCCTATGTACGTCGTGCATTAAATTGTTTGCCCCATGAATAATAAGCATGTGCATAATATTATTTATCTTACATAAGTACATTATATTATTGGTCGTACATACCCCATCCAAGTCAAATCATTTCCAGTC?AACACGCATATCACCACCCATATTCCACGAGCTTAATCACCAAGCCGCGG
PP096	PP096	EUB135	A001	Pérez-Pardal et al., 2014; AG	A	JX472943	479	domestic donkey	Europe	Europe Balkans	Macedonia	AAACGACAACAATTTATCCTCATGTGCAATGTCAGTATTAAAATACACCCCCGC?ACAACACCATATCAGCTCAACATACAATACTCTATTAATGCCCTATGTACGTCGTGCATTAAATTGTTTGCCCCATGAATAATAAGCATGTGCATAATATTATTTATCTTACATAAGTACATTATATTATTGGTCGTACATACCCCATCCAAGTCAAATCATTTCCAGTC?AACACGCATATCACCACCCATATTCCACGAGCTTAATCACCAAGCCGCGG
PP097	PP097	EUB143	A001	Pérez-Pardal et al., 2014; AG	A	JX472943	479	domestic donkey	Europe	Europe Balkans	Montenegro	AAACGACAACAATTTATCCTCATGTGCCATGTCAGTATTAAAATACACCCCCGC?ACAACACCATATCAGCTCAACATACAATACTCTATTAATGCCCTATGTACGTCGTGCATTAAATTGTTTGCCCCATGAATAATAAGCATGTACATAATATTATTTATCTTACATAAGTACATCATATTATTGGTCGTACATACCCCATCCAAGTCAAATCATTTCCAGTC?AACACGCATATCACCACCCATATTCCACGAGCTTAATCACCAAGCCGCGG
PP098	PP098	EUB144	A001	Pérez-Pardal et al., 2014; AG	A	JX472943	479	domestic donkey	Europe	Europe Balkans	Montenegro	AAACGACAACAATTTATCCTCATGTGCAATGTCAGTATTAAAATACACCCCCGC?ACAACACCATATCAGCTCAACATACAATACTCTATTAATGCCCTATGTACGTCGTGCATTAAATTGTTTGCCCCATGAATAATAAGCATGTGCATAATATTATTTATCTTACATAAGTACATTATATTATTGGTCGTACATACCCCATCCAAGTCAAATCATTTCCAGTC?AACACGCATATCACCACCCATATTCCACGAGCTTAATCACCAAGCCGCGG
PP099	PP099	AFW035	A001	Pérez-Pardal et al., 2014; AG	A	JX472943	479	domestic donkey	Africa	Africa west	Burkina Faso	AAACGACAACAATTTATCCTCATGTGCCATGTCAGTATTAAAATACACCCCCGC?ACAACACCATATCAGCTCAACATACAATACTCTATTAATGCCCTATGTACGTCGTGCATTAAATTGTTTGCCCCATGAATAATAAGCATGTGCATAATATTATTTATCTTACATAAGTACATTATATTATTGGTCGTACATACCCCATCCAAGTCAAATCATTTCCAGTC?AACACGCATATCACCACCCATATTCCACGAGCTTAATCACCAAGCCGCGG
PP100	PP100	AFW036	A001	Pérez-Pardal et al., 2014; AG	A	JX472943	479	domestic donkey	Africa	Africa west	Burkina Faso	AAACGACAACAATTTATCCTCATGTGCCATGTCAGTATTAAAATACACCCCCGC?ACAACACCATATCAGCTCAACATACAATACTCTATTAATGCCCTATGTACGTCGTGCATTAAATTGTTTGCCCCATGAATAATAAGCATGTGCATAATATTATTTATCTTACATAAGTACATTATATTATTGGTCGTACATACCCCATCCAAGTCAAATCATTTCCAGTC?AACACGCATATCACCACCCATATTCCACGAGCTTAATCACCAAGCCGCGG
PP101	PP101	EUB031	B005	Pérez-Pardal et al., 2014; AG	B	JX472944	479	domestic donkey	Europe	Europe Balkans	Bulgaria	AAACGACAACAATTTATCCTCATGTGCCATGTCAGTATTAAAATACACCCCCGC?ACAACACCATATCAGCTCAACATACAATACTCTATTAATGCCCTATGTACGTCGTGCATTAAATTGTTTGCCCCATGAATAATAAGCATGTACATAATATTATTTATCTTACATGAGTACATTATATTATTGGTCGTACATACCCCATCCAAGTCAAATCATTTCCAGTC?AACACGCATATCACCACCCATATTCCACGAGCTTAATCACCAAGCCGCGG
PP102	PP102	EUB032	A002	Pérez-Pardal et al., 2014; AG	A	JX472945	479	domestic donkey	Europe	Europe Balkans	Bulgaria	AAACGACAACAATTTATCCTCATGTGCCATGTCAGTATTAAAATACACCCCCGC?ACAACACCATATCAGCTCAACATACAATACTCTATTAATGCCCTATGTACGTCGTGCATTAAATTGTTTGCCCCATGAATAATAAGCATGTACATAATATTATTTATCTTACATAAGTACATTATATTATTGATCGTACATACCCCATCCAAGTCAAATCATTTCCAGTC?AACACGCATATCACCACCCATATTCCACGAGCTTAATCACCAAGCCGCGG
PP103	PP103	EUB033	B005	Pérez-Pardal et al., 2014; AG	B	JX472946	479	domestic donkey	Europe	Europe Balkans	Bulgaria	AAACGACAACAATTTATCCTCATGTGCCATGTCAGTATTAAAATACACCCCCGC?ACAACACCATATCAGCTCAACATACAATACTCTATTAATACCCTATGTACGTCGTGCATTAAATTGTTTGCCCCATGAATAATAAGCATGTACATAATATTATTTATCTTACATGAGTACATTATATTATTGATCGTACATACCCCATCCAAGTCAAATCATTTCCAGCC?AACACGCATATCACCACCCATATTCCACGAGCTTAATCACCAAGCCGCGG
PP104	PP104	EUB034	B005	Pérez-Pardal et al., 2014; AG	B	JX472946	479	domestic donkey	Europe	Europe Balkans	Bulgaria	AAACGACAGCAATTCATCCTCATGTGCTATGTCAGTATTAAAATACACCCCCGC?ACAACACCATATCAGCTCAACATACAATACTCTATTAATACCCTATGTACATCGTGCATTAAATTGTTCGCCCCATGAATAATAAGCATGTACATAATATTATTTATCTTACATGAGTACATCATATTATTGATCGTACATACCCCATCCAAGTCAAATCATTTCCAGCC?AACACGCATATCACCACCTATATTCCACGAGCTTAATCACCAAGCCGCGG
PP105	PP105	EUB083	B005	Pérez-Pardal et al., 2014; AG	B	JX472946	479	domestic donkey	Europe	Europe Balkans	Croatia	AAACGACAGCAATTCATCCTCATGTGCTATGTCAGTATTAAAATACACCCCCGC?ACAACACCATATCAGCTCAACATACAATACTCTATTAATACCCTATGTACATCGTGCATTAAATTGTTCGCCCCATGAATAATAAGCATGTACATAATATTATTTATCTTACATGAGTACATCATATTATTGATCGTACATACCCCATCCAAGTCAAATCATTTCCAGCC?AACACGCATATCACCACCCATATTCCACGAGCTTAATCACCAAGCCGCGG
PP106	PP106	EUB084	B005	Pérez-Pardal et al., 2014; AG	B	JX472946	479	domestic donkey	Europe	Europe Balkans	Croatia	AAACGACAGCAATTCATCCTCATGTGCTATGTCAGTATTAAAATACACCCCCGC?ACAACACCATATCAGCTCAACATACAATACTCTATTAATACCCTATGTACATCGTGCATTAAATTGTTCGCCCCATGAATAATAAGCATGTACATAACATTATTTATCTTACATGAGTACATCATATTATTGATCGTACATACCCCATCCAAGTCAAATCATTTCCAGCC?AACACGCATATCACCACCCATATTCCACGAGCTTAATCACCAAGCCGCGG
PP107	PP107	EUE027	B005	Pérez-Pardal et al., 2014; AG	B	JX472946	479	domestic donkey	Europe	Europe east	Ukraine	AAACGACAGCAATTCATCCTCATGTGCTATGTCAGTATTAAAATACACCCCCGC?ACAACACCATATCAGCTCAACATACAATACTCTATTAATACCCTATGTACGTCGTGCATTAAATTGTTCGCCCCATGAATAATAAGCATGTACATAATATTATTTATCTTACATGAGTACATCATATTATTGATCGTACATACCCCATCCAAGTCAAATCATTTCCAGCC?AACACGCATATCACCACCCATATTCCACGAGCTTAATCACCAAGCCGCGG
PP108	PP108	EUE028	B005	Pérez-Pardal et al., 2014; AG	B	JX472946	479	domestic donkey	Europe	Europe east	Ukraine	AAACGACAGCAATTCATCCTCATGTGCTATGTCAGTATTAAAATACACCCCCGC?ACAACACCATATCAGCTCAACATACAATACTCTATTAATACCCTATGTACGTCGTGCATTAAATTGTTCGCCCCATGAATAATAAGCATGTACATAATATTATTTATCTTACATGAGTACATCATATTATTGATCGTACATACCCCATCCAAGTCAAATCATTTCCAGCC?AACACGCATATCACCACCCATATTCCACGAGCTTAATCACCAAGCCGCGG
PP109	PP109	EUB035	A006	Pérez-Pardal et al., 2014; AG	A	JX472947	479	domestic donkey	Europe	Europe Balkans	Bulgaria	AAACGACAGCAATTCATCCTCATGTGCTATGTCAGTATTAAAATACACCCCCGC?ACAACACCATATCAGCTCAACATACAATACTCTATTAATACCCTATGTACATCGTGCATTAAATTGTTCGCCCCATGAATAATAAGCATGTACATAATATTATTTATCTTACATGAGTACATCATATTATTGATCGTACATACCCCATCCAAGTCAAATCATTTCCAGCC?AACACGCATATCACCACCTATATTCCACGAGCTTAATCACCAAGCCGCGG
PP110	PP110	EUB036	B001	Pérez-Pardal et al., 2014; AG	B	JX472948	479	domestic donkey	Europe	Europe Balkans	Bulgaria	AAACGACAGCAATTCATCCTCATGTGCTATGTCAGTATTAAAATACACCCCCGC?ACAACACCATATCAGCTCAACATACAATACTCTATTAATACCCTATGTACGTCGTGCATTAAATTGTTCGCCCCATGAATAATAAGCATGTACATAATATTATTTATCTTACATGAGTACATCATATTATTGATCGTACATACCCCATCCAAGTCAAATCATTTCCAGCC?AACACGCATATCACCACCCATATTCCACGAGCTTAATCACCAAGCCGCGG
PP111	PP111	EUB037	B042	Pérez-Pardal et al., 2014; AG	B	JX472949	479	domestic donkey	Europe	Europe Balkans	Bulgaria	AAACGACAGCAATTCATCCTCATGTGCTATGTCAGTATTAAAATACACCCCCGC?ACAACACCATATCAGCTCAACATACAATACTCTATTAATACCCTATGTACGTCGTGCATTAAATTGTTCGCCCCATGAATAATAAGCATGTACATAATATTATTTATCTTACATGAGTACATCATATTATTGATCGTACATACCCCATCCAAGTCAAATCATTTCCAGCC?AACACGCATATCACCACCCATATTCCACGAGCTTAATCACCAAGCCGCGG
PP112	PP112	EUB038	A064	Pérez-Pardal et al., 2014; AG	A	JX472950	479	domestic donkey	Europe	Europe Balkans	Bulgaria	AAACGACAGCAATTCATCCTCATGTGCTATGTCAGTATTAAAATACACCCCCGC?ACAACACCATATCAGCTCAACATACAATACTCTATTAATACCCTATGTACGTCGTGCATTAAATTGTTCGCCCCATGAATAATAAGCATGTACATAATATTATTTATCTTACATGAGTACATCATATTATTGATCGTACATACCCCATCCAAGTCAAATCATTTCCAGCC?AACACGCATATCACCACCCATATTCCACGAGCTTAATCACCAAGCCGCGG
PP113	PP113	EUB039	B005	Pérez-Pardal et al., 2014; AG	B	JX472951	479	domestic donkey	Europe	Europe Balkans	Bulgaria	AAACGACAGCAATTCATCCTCATGTGCTATGTCAGTATTAAAATACACCCCCGC?ACAACACCATATCAGCTCAACATACAATACTCTATTAATACCCTATGTACATCGTGCATTAAATTGTTCGCCCCATGAATAATAAGCATGTACATAATATTATTTATCTTACATGAGTACATCATATTATTGATCGTACATACCCCATCCAAGTCAAATCATTTCCAGCC?AACACGCATATCACCACCCATATTCCACGAGCTTAATCACCAAGCCGCGG
PP114	PP114	EUB040	A038	Pérez-Pardal et al., 2014; AG	A	JX472952	479	domestic donkey	Europe	Europe Balkans	Bulgaria	AAACGACAGCAATTCATCCTCATGTGCTATGTCAGTATTAAAATACACCCCCGC?ACAACACCATATCAGCTCAACATACAATACTCTATTAATGCCCTATGTACGTCGTGCATTAAATTGTTCGCCCCATGAATAATAAGCATGTACATAATATTATTTATCTTACATGAGTACATTATATTATTGATCGTACATACCCCATCCAAGTCAAATCATTTCCAGCC?AACACGCATATCACCACCCATATTCCACGAGCTTAATCACCAAGCCGCGG
PP115	PP115	EUB041	A065	Pérez-Pardal et al., 2014; AG	A	JX472953	479	domestic donkey	Europe	Europe Balkans	Bulgaria	AAACGACAGCAATTCATCCTCATGTGCTATGTCAGTATTAAAATACACCCCCGC?ACAACACCATATCAGCTCAACATACAATACTCTATTAATACCCTATGTACGTCGTGCATTAAATTGTTCGCCCCATGAATAATAAGCATGTACATAATATTATTTATCTTACATGAGTACATCATATTATTGATCGTACATACCCCATCCAAGTCAAATCATTTCCAGCC?AACACGCATATCACCACCCATATTCCACGAGCTTAATCACCAAGCCGCGG
PP118	PP118	EUB085	B016	Pérez-Pardal et al., 2014; AG	B	JX472955	479	domestic donkey	Europe	Europe Balkans	Croatia	AAACGACAGCAATTCATCCTCATGTGCTATGTCAGTATTAAAATACACCCCCGC?ACAACACCATATCAGCTCAACATACAATACTCTATTAATACCCTATGTACATCGTGCATTAAATTGTTCACCCCATGAATAATAAGCATGTACATAATATTATTTATCTTACATGAGTACATCATATTATTGATCGTACATACCCCATCCAAGTCAAATCATTTCCAGCC?AACACGCATATCACCACCCATATTCCACGAGCTTAATCACCAAGCCGCGG
PP119	PP119	AFW037	B016	Pérez-Pardal et al., 2014; AG	B	JX472955	479	domestic donkey	Africa	Africa west	Burkina Faso	AAACGACAGCAATTCATCCTCATGTGCTATGTCAGTATTAAAATACACCCCCGC?ACAACACCATATCAGCTCAACATACAATACTCTATTAATGCCCTATGTACGTCGTGCATTAAATTGTTCGCCCCATGAATAATAAGCATGTACATAATATTATTTATCTTACATGAGTACATCATATTATTGATCGTACATACCCCATCCAAGTCAAATCATTTCCAGCC?AACACGCATATCACCACCCATATTCCACGAGCTTAATCACCAAGCCGCGG
PP120	PP120	EUB086	A009	Pérez-Pardal et al., 2014; AG	A	JX472956	479	domestic donkey	Europe	Europe Balkans	Croatia	AAACGACAGCAATTCATCCTCATGTGCTATGTCAGTATTAAAATACACCCCCGC?ACAACACCATATCAGCTCAACATACAATACTCTATTAATACCCTATGTACATCGTGCATTAAATTGTTCGCCCCATGAATAATAAGCATGTACATAATATTATTTATCTTACATGAGTACATCATATTATTGATCGTACATACCCCATCCAAGTCAAATCATTTCCAGCC?AACACGCATATCACCACCCATATTCCACGAGCTTAATCACCAAGCCGCGG
PP121	PP121	EUB087	A009	Pérez-Pardal et al., 2014; AG	A	JX472956	479	domestic donkey	Europe	Europe Balkans	Croatia	AAACGACAGCAATTCATCCTCATGTGCTATGTCAGTATTAAAATACACCCCCGC?ACAACACCATATCAGCTCAACATACAATACTCTATTAATACCCTATGTACATCGTGCATTAAATTGTTCGCCCCATGAATAATAAGCATGTACATAATATTATTTATCTTACATGAGTACATCATATTATTGATCGTACATACCCCATCCAAGTCAAATCATTTCCAGCC?AACACGCATATCACCACCCATATTCCACGAGCTTAATCACCAAGCCGCGG
PP122	PP122	EUB088	B016	Pérez-Pardal et al., 2014; AG	B	JX472957	479	domestic donkey	Europe	Europe Balkans	Croatia	AAACGACAGCAATTCATCCTCATGTGCTATGTCAGTATTAAAATACACCCCCGC?ACAACACCATATCAGCTCAACATACAATACTCTATTAATACCCTATGTACGTCGTGCATTAAATTGTTCGCCCCATGAATAATAAGCATGTACATAATATTATTTATCTTACATGAGTACATCATATTATTGATCGTACATACCCCATCCAAGTCAAATCATTTCCAGCC?AACACGCATATCACCACCCATATTCCACGAGCTTAATCACCAAGCCGCGG
PP123	PP123	EUB089	B001	Pérez-Pardal et al., 2014; AG	B	JX472958	479	domestic donkey	Europe	Europe Balkans	Croatia	AAACGACAGCAATTCATCCTCATGTGCTATGTCAGTATTAAAATACACCCCCGC?ACAACACCATATCAGCTCAACATACAATACTCTATTAATACCCTATGTACGTCGTGCATTAAATTGTTCGCCCCATGAATAATAAGCATGTACATAATATTATTTATCTTACATGAGTACATCATATTATTGATCGTACATACCCCATCCAAGTCAAATCATTTCCAGCC?AACACGCATATCACCACCCATATTCCACGAGCTTAATCACCAAGCCGCGG
PP124	PP124	EUB090	A035	Pérez-Pardal et al., 2014; AG	A	JX472959	479	domestic donkey	Europe	Europe Balkans	Croatia	AAACGACAGCAATTCATCCTCATGTGCTATGTCAGTATTAAAATACACCCCCGC?ACAACACCATATCAGCTCAACATACAATACTCTATTAATGCCCTATGTACGTCGTGCATTAAATTGTTCGCCCCATGAATAATAAGCATGTACATAATATTATTTATCTTACATGAGTACATCATATTATTGATCGTACATACCCCATCCAAGTCAAATCATTTCCAGCC?AACACGCATATCACCACCCATATTCCACGAGCTTAATCACCAAGCCGCGG
PP125	PP125	EUB091	A001	Pérez-Pardal et al., 2014; AG	A	JX472960	479	domestic donkey	Europe	Europe Balkans	Croatia	AAACGACAGCAATTCATCCTCATGTGCTATGTCAGTATTAAAATACACCCCCGC?ACAACACCATATCAGCTCAACATACAATACTCTATTAATGCCCTATGTACGTCGTGCATTAAATTGTTCGCCCCATGAATAATAAGCATGTACATAATATTATTTATCTTACATGAGTACATCATATTATTGATCGTACATACCCCATCCAAGTCAAATCATTTCCAGCC?AACACGCATATCACCACCCATATTCCACGAGCTTAATCACCAAGCCGCGG
PP126	PP126	EUB092	A009	Pérez-Pardal et al., 2014; AG	A	JX472961	479	domestic donkey	Europe	Europe Balkans	Croatia	AAACGACAGCAATTCATCCTCATGTGCTATGTCAGTATTAAAATACACCCCCGC?ACAACACCATATCAGCTCAACATACAATACTCTATTAATACCCTATGTACATCGTGCATTAAATTGTTCGCCCCATGAATAATAAGCATGTACATAATATTATTTATCTTACATGAGTACATCATATTATTGATCGTACATACCCCATCCAAGTCAAATCATTTCCAGCC?AACACGCATATCACCACCCATATTCCACGAGCTTAATCACCAAGCCGCGG
PP127	PP127	AFW038	A009	Pérez-Pardal et al., 2014; AG	A	JX472961	479	domestic donkey	Africa	Africa west	Burkina Faso	AAACGACAACAATTTATCCTCATGTGCAATGTCAGTATTAAAATACACCCCCGC?ACAACACCATATCAGCTCAACATACAATACTCTATTAATGCCCTATGTACGTCGTGCATTAAATTGTTTGCCCCATGAATAATAAGCATGTGCATAATATTATTTATCTTACATAAGTACATTATATTATTGGTCGTACATACCCCATCCAAGTCAAATCATTTCCAGTC?AACACGCATATCACCACCCATATTCCACGAGCTTAATCACCAAGCCGCGG
PP130	PP130	EUB109	B001	Pérez-Pardal et al., 2014; AG	B	JX472963	479	domestic donkey	Europe	Europe Balkans	Greece	AAACGACAGCAATTCATCCTCATGTGCTATGTCAGTATTAAAATACACCCCCGC?ACAACACCATATCAGCTCAACATACAATACTCTATTAATACCCTATGTACATCGTGCATTAAATTGTTCGCCCCATGAATAATAAGCATGTACATAATATTATTTATCTTACATGAGTACATCATATTATTGATCGTACATACCCCATCCAAGTCAAATCATTTCCAGCC?AACACGCATATCACCACCCATATTCCACGAGCTTAATCACCAAGCCGCGG
PP134	PP134	EUB136	A009	Pérez-Pardal et al., 2014; AG	A	JX472967	479	domestic donkey	Europe	Europe Balkans	Macedonia	AAACGACAACAATTTATCCTCATGTGCCATGTCAGTATTAAAATACACCCCCGC?ACAACACCATATCAGCTCAACATACAATACTCTATTAATGCCCTATGTACGTCGTGCATTAAATTGTTTGCCCCATGAATAATAAGCATGTGCATAATATTATTTATCTTACATAAGTACATTATATTATTGGTCGTACATACCCCATCCAAGTCAAATCATTTCCAGTC?AACACGCATATCACCACCCATATTCCACGAGCTTAATCACCAAGCCGCGG
PP135	PP135	EUB137	A001	Pérez-Pardal et al., 2014; AG	A	JX472968	479	domestic donkey	Europe	Europe Balkans	Macedonia	AAACGACAACAATTTATCCTCATGTGCCATGTCAGTATTAAAATACACCCCCGC?ACAACACCATATCAGCTCAACATACAATACTCTATTAATGCCCTATGTACGTCGTGCATTAAATTGTTTGCCCCATGAATAATAAGCATGTGCATAATATTATTTATCTTACATAAGTACATTATATTATTGGTCGTACATACCCCATCCAAGTCAAATCATTTCCAGTC?AACACGCATATCACCACCCATATTCCACGAGCTTAATCACCAAGCCGCGG
PP136	PP136	AFW039	A001	Pérez-Pardal et al., 2014; AG	A	JX472968	479	domestic donkey	Africa	Africa west	Burkina Faso	AAACGACAACAATTTATCCTCATGTGCCATGTCAGTATTAAAATACACCCCCGC?ACAACACCATATCAGCTCAACATACAATACTCTATTAATGCCCTATGTACGTCGTGCATTAAATTGTTTGCCCCATGAATAATAAGCATGTGCATAATATTATTTATCTTACATAAGTACATTATATTATTGGTCGTACATACCCCATCCAAGTCAAATCATTTCCAGTC?AACACGCATATCACCACCCATATTCCACGAGCTTAATCACCAAGCCGCGG
PP137	PP137	AFW040	A001	Pérez-Pardal et al., 2014; AG	A	JX472968	479	domestic donkey	Africa	Africa west	Burkina Faso	AAACGACAACAATTTATCCTCATGTGCCATGTCAGTATTAAAATACACCCCCGC?ACAACACCATATCAGCTCAACATACAATACTCTATTAATGCCCTATGTACGTCGTGCATTAAATTGTTTGCCCCATGAATAATAAGCATGTGCATAATATTATTTATCTTACATAAGTACATTATATTATTGGTCGTACATACCCCATCCAAGTCAAATCATTTCCAGTC?AACACGCATATCACCACCCATATTCCACGAGCTTAATCACCAAGCCGCGG
PP138	PP138	AFW041	A001	Pérez-Pardal et al., 2014; AG	A	JX472968	479	domestic donkey	Africa	Africa west	Burkina Faso	AAACGACAACAATTTATCCTCATGTGCCATGTCAGTATTAAAATACACCCCCGC?ACAACACCATATCAGCTCAACATACAATACTCTATTAATGCCCTATGTACGTCGTGCATTAAATTGTTTGCCCCATGAATAATAAGCATGTGCATAATATTATTTATCTTACATAAGTACATTATATTATTGGTCGTACATACCCCATCCAAGTCAAATCATTTCCAGTC?AACACGCATATCACCACCCATATTCCACGAGCTTAATCACCAAGCCGCGG
PP139	PP139	AFW042	A001	Pérez-Pardal et al., 2014; AG	A	JX472968	479	domestic donkey	Africa	Africa west	Burkina Faso	AAACGACAACAATTTATCCTCATGTGCCATGTCAGTATTAAAATACACCCCCGC?ACAACACCATATCAGCTCAACATACAATACTCTATTAATGCCCTATGTACGTCGTGCATTAAATTGTTTGCCCCATGAATAATAAGCATGTGCATAATATTATTTATCTTACATAAGTACATTATATTATTGGTCGTACATACCCCATCCAAGTCAAATCATTTCCAGTC?AACACGCATATCACCACCCATATTCCACGAGCTTAATCACCAAGCCGCGG
PP140	PP140	EUB138	A001	Pérez-Pardal et al., 2014; AG	A	JX472969	479	domestic donkey	Europe	Europe Balkans	Macedonia	AAACGACAGCAATTCATCCTCATGTGCTATGTCAGTATTAAAATACACCCCCGC?ACAACACCATATCAGCTCAACATACAATACTCTATTAATACCCTATGTACATCGTGCATTAAATTGTTCGCCCCATGAATAATAAGCATGTACATAATATTATTTATCTTACATGAGTACATCATATTATTGATCGTACATACCCCATCCAAGTCAAATCATTTCCAGCC?AACACGCATATCACCACCCATATTCCACGAGCTTAATCACCAAGCCGCGG
PP141	PP141	EUB110	A001	Pérez-Pardal et al., 2014; AG	A	JX472969	479	domestic donkey	Europe	Europe Balkans	Greece	AAACGACAGCAATTCATCCTCATGTGCTATGTCAGTATTAAAATACACCCCCGC?ACAACACCATATCAGCTCAACATACAATACTCTATTAATACCCTATGTACATCGTGCATTAAATTGTTCGCCCCATGAATAATAAGCATGTACATAATATTATTTATCTTACATGAGTACATCATATTATTGATCGTACATACCCCATCCAAGTCAAATCATTTCCAGCC?AACACGCATATCACCACCCATATTCCACGAGCTTAATCACCAAGCCGCGG
PP142	PP142	EUB145	A066	Pérez-Pardal et al., 2014; AG	A	JX472970	479	domestic donkey	Europe	Europe Balkans	Montenegro	AAACGACAACAATTTATCCTCATGTGCCATGTCAGTATTAAAATACACCCCCGC?ACAACACCATATCAGCTCAACATACAATACTCTATTAATGCCCTATGTACGTCGTGCATTAGATTGTTTGCCCCATGAATAATAAGCATGTGCATAATATTATTTATCTTACATAAGTACATTATATTATTGGTCGTACATACCCCATCCAAGTCAAATCATTTCCAGTC?AACACGCATATCACCACCCATATTCCACGAGCTTAATCACCAAGCCGCGG
PP143	PP143	EUB111	B017	Pérez-Pardal et al., 2014; AG	B	JX472971	479	domestic donkey	Europe	Europe Balkans	Greece	AAACGACAGCAATTCATCCTCATGTGCTATGTCAGTATTAAAATACACCCCCGC?ACAACACCATATCAGCTCAACATACAATACTCTATTAATACCCTATGTACATCGTGCATTAAATTGTTCGCCCCATGAATAATAAGCATGTACATAATATTATTTATCTTACATGAGTACATCATATTATTGATCGTACATACCCCATCCAAGTCAAATCATTTCCAGCC?AACACGCATATCACCACCCATATTCCACGAGCTTAATCACCAAGCCGCGG
PP144	PP144	EUB146	B017	Pérez-Pardal et al., 2014; AG	B	JX472971	479	domestic donkey	Europe	Europe Balkans	Montenegro	AAACGACAACAATTTATCCTCATGTGCTATGTCAGTATTAAAATACACCCCCGC?ACAACACCATATCAGCTCAACATACAATACTCTATTAATGCCCTATGTACGTCGTGCATTAAATTGTTTGCCCCATGAATAATAAGCATGTGCATAATATTATTTATCTTACATAAGTACATTATATTATTGGTCGTACATACCCCATCCAAGTCAAATCATTTCCAGTC?AACACGCATATCACCACCCATATTCCACGAGCTTAATCACCAAGCCGCGG
PP145	PP145	EUB147	B010	Pérez-Pardal et al., 2014; AG	B	JX472972	479	domestic donkey	Europe	Europe Balkans	Montenegro	AAACGACAGCAATTCATCCTCATGTGCTATGTCAGTATTAAAATACACCCCCGC?ACAACACCATATCAGCTCAACATACAATACTCTATTAATACCCTATGTACATCGTGCATTAAATTGTTCGCCCCATGAATAATAAGCATGTACATAATATTATTTATCTTACATGAGTACATCATATTATTGATCGTACATACCCCATCCAAGTCAAATCATTTCCAGCC?AACACGCATATCACCACCCATATTCCACGAGCTTAATCACCAAGCCGCGG
PP146	PP146	EUB148	B001	Pérez-Pardal et al., 2014; AG	B	JX472973	479	domestic donkey	Europe	Europe Balkans	Montenegro	AAACGACAGCAATTCATCCTCATGTGCTATGTCAGTATTAAAATACACCCCCGC?ACAACACCATATCAGCTCAACATACAATACTCTATTAATACCCTATGTACATCGTGCATTAAATTGTTCGCCCCATGAATAATAAGCATGTACATAATATTATTTATCTTACATGAGTACATCATATTATTGATCGTACATACCCCATCCAAGTCAAATCATTTCCAGCC?AACACGCATATCACCACCCATATTCCACGAGCTTAATCACCAAGCCGCGG
PP147	PP147	EUB149	A009	Pérez-Pardal et al., 2014; AG	A	JX472974	479	domestic donkey	Europe	Europe Balkans	Montenegro	AAACGACAACAATTCATCCTCATGTGCTATGTCAGTATTAAAATACACCCCCGC?ACAACACCATATCAGCTCAACATACAATACTCTATTAATACCCTATGTACATCGTGCATTAAATTGTTCGCCCCATGAATAATAAGCATGTACATAATATTATTTATCTTACATGAGTACATCATATTATTGATCGTACATACCCCATCCAAGTCAAATCATTTCCAGCC?AACACGCATATCACCACCCATATTCCACGAGCTTAATCACCAAGCCGCGG
PP148	PP148	EUB150	A016	Pérez-Pardal et al., 2014; AG	A	JX472975	479	domestic donkey	Europe	Europe Balkans	Montenegro	AAACGACAGCAATTCATCCTCATGTGCTATGTCAGTATTAAAATACACCCCCGC?ACAACACCATATCAGCTCAACATACAATACTCTATTAATACCCTATGTACATCGTGCATTAAATTGTTCGCCCCATGAATAATAAGCATGTACATAATATTATTTATCTTACATGAGTACATCATATTATTGGTCGTACATACCCCATCCAAGTCAAATCATTTCCAGCC?AACACGCATATCACCACCCATATTCCACGAGCTTAATCACCAAGCCGCGG
PP149	PP149	AFW043	A016	Pérez-Pardal et al., 2014; AG	A	JX472975	479	domestic donkey	Africa	Africa west	Burkina Faso	AAACGACAACAATTTATCCTCATGTGCCATGTCAGTATTAAAATACACCCCCGC?ACAACACCATATCAGCTCAACATACAATACTCTATTAATGCCCTATGTACGTCGTGCATTAGATTGTTTGCCCCATGAATAATAAGCATGTGCATAATATTATTTATCTTACATAAGTACATTATATTATTGGTCGTACATACCCCATCCAAGTCAAATCATTTCCAGTC?AACACGCATATCACCACCCATATTCCACGAGCTTAATCACCAAGCCGCGG
PP150	PP150	EUB151	B001	Pérez-Pardal et al., 2014; AG	B	JX472976	479	domestic donkey	Europe	Europe Balkans	Montenegro	AAACGACAGCAATTCATCCTCATGTGCTATGTCAGTATTAAAATACACCCCCGC?ACAACACCATATCAGCTCAACATACAATACTCTATTAATACCCTATGTACATCGTGCATTAAATTGTTCGCCCCATGAATAATAAGCATGTACATAATATTATTTATCTTACATGAGTACATCATATTATTGATCGTACATACCCCATCCAAGTCAAATCATTTCCAGCC?AACACGCATATCACCACCCATATTCCACGAGCTTAATCACCAAGCCGCGG
PP151	PP151	EUB152	A067	Pérez-Pardal et al., 2014; AG	A	JX472977	479	domestic donkey	Europe	Europe Balkans	Montenegro	AAACGACAGCAATTCATCCTCATGTGCTATGTCAGTATTAAAATACACCCCCGC?ACAACACCATATCAGCTCAACATACAATACTCTATTAATACCCTATGTACATCGTGCATTAAATTGTTCGCCCCATGAATAATAAGCATGTACATAATATTATTTATCTTACATGAGTACATCATATTATTGATCGTACATACCCCATCCAAGTCAAATCATTTCCAGCC?AACACGCATATCACCACCCATATTCCACGAGCTTAATCACCAAGCCGCGG
PP152	PP152	EUB112	B001	Pérez-Pardal et al., 2014; AG	B	JX472978	479	domestic donkey	Europe	Europe Balkans	Greece	AAACGACAACAATTCATCCTCATGTGCTATGTCAGTATTAAAATACACCCCCGC?ACAACACCATATCAGCTCAACATACAATACTCTATTAATACCCTATGTACATCGTGCATTAAATTGTTCGCCCCATGAATAATAAGCATGTACATAATATTATTTATCTTACATGAGTACATCATATTATTGATCGTACATACCCCATCCAAGTCAAATCATTTCCAGCC?AACACGCATATCACCACCCATATTCCACGAGCTTAATCACCAAGCCGCGG
PP153	PP153	EUB113	A015	Pérez-Pardal et al., 2014; AG	A	JX472979	479	domestic donkey	Europe	Europe Balkans	Greece	AAACGACAGCAATTCATCCTCATGTGCTATGTCAGTATTAAAATACACCCCCGC?ACAACACCATATCAGCTCAACATACAATACTCTATTAATACCCTATGTACATCGTGCATTAAATTGTTCGCCCCATGAATAATAAGCATGTACATAATATTATTTATCTTACATGAGTACATCATATTATTGATCGTACATACCCCATCCAAGTCAAATCATTTCCAGCC?AACACGCATATCACCACCCATATTCCACGAGCTTAATCACCAAGCCGCGG
PP154	PP154	EUB123	A015	Pérez-Pardal et al., 2014; AG	A	JX472979	479	domestic donkey	Europe	Europe Balkans	Kosovo	AAACGACAACAATTTATCCTCATGTGCCATGTCAGTATTAAAATACACCCCCGC?ACAACACCATATCAGCTCAACATACAATACTCTATTAATGCCCTATGTACGTCGTGCATTAAATTGTTTGCCCCATGAATAATAAGCATGTGCATAATATTATTTATCTTACATAAGTACATTACATTATTGGTCGTACATACCCCATCCAAGTCAAATCATTTCCAGTC?AACACGCATATCACCACCCATATTCCACGAGCTTAATCACCAAGCCGCGG
PP155	PP155	EUB161	A015	Pérez-Pardal et al., 2014; AG	A	JX472979	479	domestic donkey	Europe	Europe Balkans	Romania	AAACGACAACAATTTATCCTCATGTGCCATGTCAGTATTAAAATACACCCCCGC?ACAACACCATATCAGCTCAACATACAATACTCTATTAATGCCCTATGTACGTCGTGCATTAAATTGTTTGCCCCATGAATAATAAGCATGTGCATGATATTATTTATCTTACATAAGTACATTATATTATTGGTCGTACATACCCCATCCAAGTCAAATCATTTCCAGTC?AACACGCATATCACCACCCATATTCCACGAGCTTAATCACCAAGCCGCGG
PP156	PP156	EUB114	B001	Pérez-Pardal et al., 2014; AG	B	JX472980	479	domestic donkey	Europe	Europe Balkans	Greece	AAACGACAGCAATTCATCCTCATGTGCTATGTCAGTATTAAAATACACCCCCGC?ACAACACCATATCAGCTCAACATACAATACTCTATTAATACCCTATGTACATCGTGCATTAAATTGTTCGCCCCATGAATAATAAGCATGTACATAATATTATTTATCTTACATGAGTACATCATATTATTGATCGTACATACCCCATCCAAGTCAAATCATTTCCAGCC?AACACGCATATCACCACCCATATTCCACGAGCTTAATCACCAAGCCGCGG
PP157	PP157	EUB115	B007	Pérez-Pardal et al., 2014; AG	B	JX472981	479	domestic donkey	Europe	Europe Balkans	Greece	AAACGACAGCAATTTATCCTCATGTGCTATGTCAGTATTAAAATACACCCCCGC?ACAACACCATATCAGCTCAACATACAATACTCTATTAATACCCTATGTACATCGTGCATTAAATTGTTCGCCCCATGAATAATAAGCATGTACATAATATTATTTATCTTACATGAGTACATCATATTATTGATCGTACATACCCCATCCAAGTCAAATCATTTCCAGCC?AACACGCATATCACCACCCATATTCCACGAGCTTAATCACCAAGCCGCGG
PP160	PP160	EUB124	B007	Pérez-Pardal et al., 2014; AG	B	JX472982	479	domestic donkey	Europe	Europe Balkans	Kosovo	AAACGACAGCAATTTATCCTCATGTGCTATGTCAGTATTAAAATACACCCCCGC?ACAACACCATATCAGCTCAACATACAATACTCTATTAATACCCTATGTACATCGTGCATTAAATTGTTCGCCCCATGAATAATAAGCATGTACATAATATTATTTATCTTACATGAGTACATCATATTATTGATCGTACATACCCCATCCAAGTCAAATCATTTCCAGCC?AACACGCATATCACCACCCATATTCCACGAGCTTAATCACCAAGCCGCGG
PP161	PP161	EUB170	B007	Pérez-Pardal et al., 2014; AG	B	JX472982	479	domestic donkey	Europe	Europe Balkans	Serbia	AAACGACAACAATTTATCCTCATGTGCCATGTCAGTATTAAAATACACCCCCGC?ACAACACCATATCAGCTCAACATACAATACTCTATTAATGCCCTATGTACGTCGTGCATTAAATTGTTTGCCCCATGAATAATAAGCATGTGCATAATATTATTTATCTTACATAAGTACATTACATTATTGGTCGTACATACCCCATCCAAGTCAAATCATTTCCAGTC?AACACGCATATCACCACCCATATTCCACGAGCTTAATCACCAAGCCGCGG
PP162	PP162	EUB125	A020	Pérez-Pardal et al., 2014; AG	A	JX472983	479	domestic donkey	Europe	Europe Balkans	Kosovo	AAACGACAGCAATTTATCCTCATGTGCTATGTCAGTATTAAAATACACCCCCGC?ACAACACCATATCAGCTCAACATACAATACTCTATTAATACCCTATGTACATCGTGCATTAAATTGTTCGCCCCATGAATAATAAGCATGTACATAATATTATTTATCTTACATGAGTACATCATATTATTGATCGTACATACCCCATCCAAGTCAAATCATTTCCAGCC?AACACGCATATCACCACCCATATTCCACGAGCTTAATCACCAAGCCGCGG
PP163	PP163	EUB171	A020	Pérez-Pardal et al., 2014; AG	A	JX472983	479	domestic donkey	Europe	Europe Balkans	Serbia	AAACGACAGCAATTTATCCTCATGTGCTATGTCAGTATTAAAATACACCCCCGC?ACAACACCATATCAGCTCAACATACAATACTCTATTAATACCCTATGTACATCGTGCATTAAATTGTTCGCCCCATGAATAATAAGCATGTACATAATATTATTTATCTTACATGAGTACATCATATTATTGATCGTACATACCCCATCCAAGTCAAATCATTTCCAGCC?AACACGCATATCACCACCCATATTCCACGAGCTTAATCACCAAGCCGCGG
PP164	PP164	EUB172	A020	Pérez-Pardal et al., 2014; AG	A	JX472983	479	domestic donkey	Europe	Europe Balkans	Serbia	AAACGACAGCAATTTATCCTCATGTGCTATGTCAGTATTAAAATACACCCCCGC?ACAACACCATATCAGCTCAACATACAATACTCTATTAATACCCTATGTACATCGTGCATTAAATTGTTCGCCCCATGAATAATAAGCATGTACATAATATTATTTATCTTACATGAGTACATCATATTATTGATCGTACATACCCCATCCAAGTCAAATCATTTCCAGCC?AACACGCATATCACCACCCATATTCCACGAGCTTAATCACCAAGCCGCGG
PP165	PP165	EUB162	A002	Pérez-Pardal et al., 2014; AG	A	JX472984	479	domestic donkey	Europe	Europe Balkans	Romania	AAACGACAACAATTTATCCTCATGTGCCATGTCAGTATTAAAATACACCCCCGC?ACAACACCATATCAGCTCAACATACAATACTCTATTAATGCCCTATGTACGTCGTGCATTAAATTGTTTGCCCCATGAATAATAAGCATGTACATAATATTATTTATCTTACATAAGTACATTATATTATTGGTCGTACATACCCCATCCAAGTCAAATCATTTCCAGTC?AACACGCATATCACCACCCATATTCCACGAGCTTAATCACCAAGCCGCGG
PP166	PP166	AFW044	A037	Pérez-Pardal et al., 2014; AG	A	JX472985	479	domestic donkey	Africa	Africa west	Burkina Faso	AAACGACAACAATTTATCCTCATGTGCCATGTCAGTATTAAAATACACCCCCGC?ACAACACCATATCAGCTCAACATACAATACTCTATTAATGCCCTATGTACGTCGTGCATTAAGTTGTTTGCCCCATGAATAATAAGCATGTGCATAATATTATTTATCTTACATAGGTACATTATATTATTGGTCGTACATACCCCATCCAAGTCAAATCATTTCCAGTC?AACACGCATATCACCACCCATATTCCACGAGCTTAATCACCAAGCCGCGG
PP167	PP167	AFW045	A001	Pérez-Pardal et al., 2014; AG	A	JX472986	479	domestic donkey	Africa	Africa west	Burkina Faso	AAACGACAACAATTTATCCTCATGTGCCATGTCAGTATTAAAATACACCCCCGC?ACAACACCATATCAGCTCAACATACAATACTCTATTAATGCCCTATGTACGTCGTGCATTAAATTGTTTGCCCCATGAATAATAAGCATGTGCATAATATTATTTATCTTACATAAGTACATTATATTATTGGTCGTACATACCCCATCCAAGTCAAATCATTTCCAGTC?AACACGCATATCACCACCCATATTCCACGAGCTTAATCACCAAGCCGCGG
PP168	PP168	AFW046	A007	Pérez-Pardal et al., 2014; AG	A	JX472987	479	domestic donkey	Africa	Africa west	Burkina Faso	AAACGACAACAATTTATCCTCATGTGCCATGTCAGTATTAAAATACACCCCCGC?ACAACACCATATCAGCTCAACATACAATACTCTATTAATGCCCTATGTACGTCGTGCATTAAATTGTTTGCCCCATGAATAATAAGCATGCGCATAATATTATTTATCTTACATAAGTACATTATATTATTGGTCGTACATACCCCATCCAAGTCAAATCATTTCCAGTC?AACACGCATATCACCACCCATATTCCACGAGCTTAATCACCAAGCCGCGG
PP169	PP169	AFW047	A007	Pérez-Pardal et al., 2014; AG	A	JX472988	479	domestic donkey	Africa	Africa west	Burkina Faso	AAACGACAACAATTTATCCTCATGTGCCATGTCAGTATTAAAATACACCCCCGC?ACAACACCATATCAGCTCAACATACAATACTCTATTAATGCCCTATGTACGTCGTGCATTAAATTGTTTGCCCCATGAATAATAAGCATGCGCATAATATTATTTATCTTACATAAGTACATTATATTATTGGTCGTACATACCCCATCCAAGTCAAATCATTTCCAGTC?AACACGCATATCACCACCCATATTCCACGAGCTTAATCACCAAGCCGCGG
PP170	PP170	AFW048	A048	Pérez-Pardal et al., 2014; AG	A	JX472989	479	domestic donkey	Africa	Africa west	Burkina Faso	AAACGACAACAATTTATCCTCATGTGCCATGTCAGTATTAAAATACACCCCCGC?ACAACACCATATCAGCTCAACATACAATACTCTATTAATGCCCTATGTACGTCGTGCATTAGATTGTTTGCCCCATGAATAATAAGCATGTACATAATATTATTTATCTTACATAGGTACATTATATTATTGGTCGTACATACCCCATCCAAGTCAAATCATTTCCAGTC?AACACGCATATCACCACCTATATTCCACGAGCTTAATCACCAAGCCGCGG
PP171	PP171	AFW049	A038	Pérez-Pardal et al., 2014; AG	A	JX472990	479	domestic donkey	Africa	Africa west	Burkina Faso	AAACGACAACAATTTATCCTCATGTGCCATGTCAGTATTAAAATACACCCCCGC?ACAACACCATATCAGCTCAACATACAATACTCTATTAATGCCCTATGTACGTCGTGCATTAAATTGTTTGCCCCATGAATAATAAGCATGTACATAATATTATTTATCTTACATAAGTACATTATATTATTGATCGTACATACCCCATCCAAGTCAAATCATTTCCAGTC?AACACGCATATCACCACCCATATTCCACGAGCTTAATCACCAAGCCGCGG
PP172	PP172	AFW050	A001	Pérez-Pardal et al., 2014; AG	A	JX472991	479	domestic donkey	Africa	Africa west	Burkina Faso	AAACGACAACAATTTATCCTCATGTGCCATGTCAGTATTAAAATACACCCCCGC?ACAACACCATATCAGCTCAACATACAATACTCTATTAATGCCCTATGTACGTCGTGCATTAAATTGTTTGCCCCATGAATAATAAGCATGTGCATAATATTATTTATCTTACATAAGTACATTATATTATTGGTCGTACATACCCCATCCAAGTCAAATCATTTCCAGTC?AACACGCATATCACCACCCATATTCCACGAGCTTAATCACCAAGCCGCGG
AB01	AB01	EUI007	B001	Present work	B	OK431095	286	Asinara	Europe	Europe Italy	Italy	AAACGACAGCAATTCATCCTCATGTGCTATGTCAGTATTAAAATACACCCCCGC?ACAACACCATATCAGCTCAACATACAATACTCTATTAATACCCTATGTACATCGTGCATTAAATTGTTCGCCCCATGAATAATAAGCATGTACATAATATTATTTATCTTACATGAGTACATCATATTATTGATCGTACATACCCCATCCAAGTCAAATCATTTCCAGCC?AACACGCATATCACCACCCATATTCCACGAGCTTAATCACCAAGCCGCGG
AB02	AB02	EUI008	B001	Present work	B	OK431096	286	Asinara	Europe	Europe Italy	Italy	AAACGACAGCAATTCATCCTCATGTGCTATGTCAGTATTAAAATACACCCCCGC?ACAACACCATATCAGCTCAACATACAATACTCTATTAATACCCTATGTACATCGTGCATTAAATTGTTCGCCCCATGAATAATAAGCATGTACATAATATTATTTATCTTACATGAGTACATCATATTATTGATCGTACATACCCCATCCAAGTCAAATCATTTCCAGCC?AACACGCATATCACCACCCATATTCCACGAGCTTAATCACCAAGCCGCGG
AB03	AB03	EUI009	B001	Present work	B	OK431097	286	Asinara	Europe	Europe Italy	Italy	AAACGACAGCAATTCATCCTCATGTGCTATGTCAGTATTAAAATACACCCCCGC?ACAACACCATATCAGCTCAACATACAATACTCTATTAATACCCTATGTACATCGTGCATTAAATTGTTCGCCCCATGAATAATAAGCATGTACATAATATTATTTATCTTACATGAGTACATCATATTATTGATCGTACATACCCCATCCAAGTCAAATCATTTCCAGCC?AACACGCATATCACCACCCATATTCCACGAGCTTAATCACCAAGCCGCGG
AB04	AB04	EUI010	B001	Present work	B	OK431098	286	Asinara	Europe	Europe Italy	Italy	AAACGACAGCAATTCATCCTCATGTGCTATGTCAGTATTAAAATACACCCCCGC?ACAACACCATATCAGCTCAACATACAATACTCTATTAATACCCTATGTACATCGTGCATTAAATTGTTCGCCCCATGAATAATAAGCATGTACATAATATTATTTATCTTACATGAGTACATCATATTATTGATCGTACATACCCCATCCAAGTCAAATCATTTCCAGCC?AACACGCATATCACCACCCATATTCCACGAGCTTAATCACCAAGCCGCGG
AB05	AB05	EUI011	A004	Present work	A	OK431099	286	Asinara	Europe	Europe Italy	Italy	AAACGACAACAATTTATCCTCATGTGCCATGTCAGTATTAAAATACACCCCCGC?ACAACACCATATCAGCTCAACATACAATACTCTATTAATGCCCTATGTACATCGTGCATTAAATTGTTTGCCCCATGAATAATAAGCATGTGCATAATATTATTTATCTTACATAAGTACATTATATTATTGGTCGTACATACCCCATCCAAGTCAAATCATTTCCAGTC?AACACGCATATCACCACCCATATTCCACGAGCTTAATCACCAAGCCGCGG
AB06	AB06	EUI012	B001	Present work	B	OK431100	286	Asinara	Europe	Europe Italy	Italy	AAACGACAGCAATTCATCCTCATGTGCTATGTCAGTATTAAAATACACCCCCGC?ACAACACCATATCAGCTCAACATACAATACTCTATTAATACCCTATGTACATCGTGCATTAAATTGTTCGCCCCATGAATAATAAGCATGTACATAATATTATTTATCTTACATGAGTACATCATATTATTGATCGTACATACCCCATCCAAGTCAAATCATTTCCAGCC?AACACGCATATCACCACCCATATTCCACGAGCTTAATCACCAAGCCGCGG
AB07	AB07	EUI013	B001	Present work	B	OK431101	286	Asinara	Europe	Europe Italy	Italy	AAACGACAGCAATTCATCCTCATGTGCTATGTCAGTATTAAAATACACCCCCGC?ACAACACCATATCAGCTCAACATACAATACTCTATTAATACCCTATGTACATCGTGCATTAAATTGTTCGCCCCATGAATAATAAGCATGTACATAATATTATTTATCTTACATGAGTACATCATATTATTGATCGTACATACCCCATCCAAGTCAAATCATTTCCAGCC?AACACGCATATCACCACCCATATTCCACGAGCTTAATCACCAAGCCGCGG
AB08	AB08	EUI014	B001	Present work	B	OK431102	286	Asinara	Europe	Europe Italy	Italy	AAACGACAGCAATTCATCCTCATGTGCTATGTCAGTATTAAAATACACCCCCGC?ACAACACCATATCAGCTCAACATACAATACTCTATTAATACCCTATGTACATCGTGCATTAAATTGTTCGCCCCATGAATAATAAGCATGTACATAATATTATTTATCTTACATGAGTACATCATATTATTGATCGTACATACCCCATCCAAGTCAAATCATTTCCAGCC?AACACGCATATCACCACCCATATTCCACGAGCTTAATCACCAAGCCGCGG
AB09	AB09	EUI015	B001	Present work	B	OK431103	286	Asinara	Europe	Europe Italy	Italy	AAACGACAGCAATTCATCCTCATGTGCTATGTCAGTATTAAAATACACCCCCGC?ACAACACCATATCAGCTCAACATACAATACTCTATTAATACCCTATGTACATCGTGCATTAAATTGTTCGCCCCATGAATAATAAGCATGTACATAATATTATTTATCTTACATGAGTACATCATATTATTGATCGTACATACCCCATCCAAGTCAAATCATTTCCAGCC?AACACGCATATCACCACCCATATTCCACGAGCTTAATCACCAAGCCGCGG
AB10	AB10	EUI016	B001	Present work	B	OK431104	286	Asinara	Europe	Europe Italy	Italy	AAACGACAGCAATTCATCCTCATGTGCTATGTCAGTATTAAAATACACCCCCGC?ACAACACCATATCAGCTCAACATACAATACTCTATTAATACCCTATGTACATCGTGCATTAAATTGTTCGCCCCATGAATAATAAGCATGTACATAATATTATTTATCTTACATGAGTACATCATATTATTGATCGTACATACCCCATCCAAGTCAAATCATTTCCAGCC?AACACGCATATCACCACCCATATTCCACGAGCTTAATCACCAAGCCGCGG
AB11	AB11	EUI017	B001	Present work	B	OK431105	286	Asinara	Europe	Europe Italy	Italy	AAACGACAGCAATTCATCCTCATGTGCTATGTCAGTATTAAAATACACCCCCGC?ACAACACCATATCAGCTCAACATACAATACTCTATTAATACCCTATGTACATCGTGCATTAAATTGTTCGCCCCATGAATAATAAGCATGTACATAATATTATTTATCTTACATGAGTACATCATATTATTGATCGTACATACCCCATCCAAGTCAAATCATTTCCAGCC?AACACGCATATCACCACCCATATTCCACGAGCTTAATCACCAAGCCGCGG
AB12	AB12	EUI018	B002	Present work	B	OK431106	286	Asinara	Europe	Europe Italy	Italy	AAACGACAGCAATTCATCCTCATGTGCTATGTCAGTATTAAAATACACCCCCGC?ACAACACCATATCAGCTCAACATACAATACTCTATTAATACCCTATGTACATCGTGCATTAAATTGTCCGCCCCATGAATAATAAGCATGTACATAATATTATTTATCTTACATGAGTACATCATATTATTGATCGTACATACCCCATCCAAGTCAAATCATTTCCAGCC?AACACGCATATCACCACCCATATTCCACGAGCTTAATCACCAAGCCGCGG
AB13	AB13	EUI019	B002	Present work	B	OK431107	286	Asinara	Europe	Europe Italy	Italy	AAACGACAGCAATTCATCCTCATGTGCTATGTCAGTATTAAAATACACCCCCGC?ACAACACCATATCAGCTCAACATACAATACTCTATTAATACCCTATGTACATCGTGCATTAAATTGTCCGCCCCATGAATAATAAGCATGTACATAATATTATTTATCTTACATGAGTACATCATATTATTGATCGTACATACCCCATCCAAGTCAAATCATTTCCAGCC?AACACGCATATCACCACCCATATTCCACGAGCTTAATCACCAAGCCGCGG
AB14	AB14	EUI020	B002	Present work	B	OK431108	286	Asinara	Europe	Europe Italy	Italy	AAACGACAGCAATTCATCCTCATGTGCTATGTCAGTATTAAAATACACCCCCGC?ACAACACCATATCAGCTCAACATACAATACTCTATTAATACCCTATGTACATCGTGCATTAAATTGTCCGCCCCATGAATAATAAGCATGTACATAATATTATTTATCTTACATGAGTACATCATATTATTGATCGTACATACCCCATCCAAGTCAAATCATTTCCAGCC?AACACGCATATCACCACCCATATTCCACGAGCTTAATCACCAAGCCGCGG
AB15	AB15	EUI021	B002	Present work	B	OK431109	286	Asinara	Europe	Europe Italy	Italy	AAACGACAGCAATTCATCCTCATGTGCTATGTCAGTATTAAAATACACCCCCGC?ACAACACCATATCAGCTCAACATACAATACTCTATTAATACCCTATGTACATCGTGCATTAAATTGTCCGCCCCATGAATAATAAGCATGTACATAATATTATTTATCTTACATGAGTACATCATATTATTGATCGTACATACCCCATCCAAGTCAAATCATTTCCAGCC?AACACGCATATCACCACCCATATTCCACGAGCTTAATCACCAAGCCGCGG
AB16	AB16	EUI022	B002	Present work	B	OK431110	286	Asinara	Europe	Europe Italy	Italy	AAACGACAGCAATTCATCCTCATGTGCTATGTCAGTATTAAAATACACCCCCGC?ACAACACCATATCAGCTCAACATACAATACTCTATTAATACCCTATGTACATCGTGCATTAAATTGTCCGCCCCATGAATAATAAGCATGTACATAATATTATTTATCTTACATGAGTACATCATATTATTGATCGTACATACCCCATCCAAGTCAAATCATTTCCAGCC?AACACGCATATCACCACCCATATTCCACGAGCTTAATCACCAAGCCGCGG
AB17	AB17	EUI023	B002	Present work	B	OK431111	286	Asinara	Europe	Europe Italy	Italy	AAACGACAGCAATTCATCCTCATGTGCTATGTCAGTATTAAAATACACCCCCGC?ACAACACCATATCAGCTCAACATACAATACTCTATTAATACCCTATGTACATCGTGCATTAAATTGTCCGCCCCATGAATAATAAGCATGTACATAATATTATTTATCTTACATGAGTACATCATATTATTGATCGTACATACCCCATCCAAGTCAAATCATTTCCAGCC?AACACGCATATCACCACCCATATTCCACGAGCTTAATCACCAAGCCGCGG
AB18	AB18	EUI024	B002	Present work	B	OK431112	286	Asinara	Europe	Europe Italy	Italy	AAACGACAGCAATTCATCCTCATGTGCTATGTCAGTATTAAAATACACCCCCGC?ACAACACCATATCAGCTCAACATACAATACTCTATTAATACCCTATGTACATCGTGCATTAAATTGTCCGCCCCATGAATAATAAGCATGTACATAATATTATTTATCTTACATGAGTACATCATATTATTGATCGTACATACCCCATCCAAGTCAAATCATTTCCAGCC?AACACGCATATCACCACCCATATTCCACGAGCTTAATCACCAAGCCGCGG
AF01	AF01	EUI025	A008	Present work	A	OK431113	286	Asinara	Europe	Europe Italy	Italy	AAACGACAACAATTTATCCTCATGTGCCATGTCAGTATTAAAATACACCCCCGC?ACAACACCATATCAGCTCAACATACAATACTCTATTAATGCCCTATGTACGTCGTGCATTGAATTGTTTGCCCCATGAATAATAAGCATGTGCATAATATTATTTATCTTACATAAGTACATTATATTATTGGTCGTACATACCCCATCCAAGTCAAATCATTTCCAGTC?AACACGCATATCACCACCCATATTCCACGAGCTTAATCACCAAGCCGCGG
AF02	AF02	EUI026	A008	Present work	A	OK431114	286	Asinara	Europe	Europe Italy	Italy	AAACGACAACAATTTATCCTCATGTGCCATGTCAGTATTAAAATACACCCCCGC?ACAACACCATATCAGCTCAACATACAATACTCTATTAATGCCCTATGTACGTCGTGCATTGAATTGTTTGCCCCATGAATAATAAGCATGTGCATAATATTATTTATCTTACATAAGTACATTATATTATTGGTCGTACATACCCCATCCAAGTCAAATCATTTCCAGTC?AACACGCATATCACCACCCATATTCCACGAGCTTAATCACCAAGCCGCGG
AF03	AF03	EUI027	A008	Present work	A	OK431115	286	Asinara	Europe	Europe Italy	Italy	AAACGACAACAATTTATCCTCATGTGCCATGTCAGTATTAAAATACACCCCCGC?ACAACACCATATCAGCTCAACATACAATACTCTATTAATGCCCTATGTACGTCGTGCATTGAATTGTTTGCCCCATGAATAATAAGCATGTGCATAATATTATTTATCTTACATAAGTACATTATATTATTGGTCGTACATACCCCATCCAAGTCAAATCATTTCCAGTC?AACACGCATATCACCACCCATATTCCACGAGCTTAATCACCAAGCCGCGG
AF04	AF04	EUI028	A008	Present work	A	OK431116	286	Asinara	Europe	Europe Italy	Italy	AAACGACAACAATTTATCCTCATGTGCCATGTCAGTATTAAAATACACCCCCGC?ACAACACCATATCAGCTCAACATACAATACTCTATTAATGCCCTATGTACGTCGTGCATTGAATTGTTTGCCCCATGAATAATAAGCATGTGCATAATATTATTTATCTTACATAAGTACATTATATTATTGGTCGTACATACCCCATCCAAGTCAAATCATTTCCAGTC?AACACGCATATCACCACCCATATTCCACGAGCTTAATCACCAAGCCGCGG
AF06	AF06	EUI029	A008	Present work	A	OK431117	286	Asinara	Europe	Europe Italy	Italy	AAACGACAACAATTTATCCTCATGTGCCATGTCAGTATTAAAATACACCCCCGC?ACAACACCATATCAGCTCAACATACAATACTCTATTAATGCCCTATGTACGTCGTGCATTGAATTGTTTGCCCCATGAATAATAAGCATGTGCATAATATTATTTATCTTACATAAGTACATTATATTATTGGTCGTACATACCCCATCCAAGTCAAATCATTTCCAGTC?AACACGCATATCACCACCCATATTCCACGAGCTTAATCACCAAGCCGCGG
AF07	AF07	EUI030	B001	Present work	B	OK431118	286	Asinara	Europe	Europe Italy	Italy	AAACGACAGCAATTCATCCTCATGTGCTATGTCAGTATTAAAATACACCCCCGC?ACAACACCATATCAGCTCAACATACAATACTCTATTAATACCCTATGTACATCGTGCATTAAATTGTTCGCCCCATGAATAATAAGCATGTACATAATATTATTTATCTTACATGAGTACATCATATTATTGATCGTACATACCCCATCCAAGTCAAATCATTTCCAGCC?AACACGCATATCACCACCCATATTCCACGAGCTTAATCACCAAGCCGCGG
AF08	AF08	EUI031	A008	Present work	A	OK431119	286	Asinara	Europe	Europe Italy	Italy	AAACGACAACAATTTATCCTCATGTGCCATGTCAGTATTAAAATACACCCCCGC?ACAACACCATATCAGCTCAACATACAATACTCTATTAATGCCCTATGTACGTCGTGCATTGAATTGTTTGCCCCATGAATAATAAGCATGTGCATAATATTATTTATCTTACATAAGTACATTATATTATTGGTCGTACATACCCCATCCAAGTCAAATCATTTCCAGTC?AACACGCATATCACCACCCATATTCCACGAGCTTAATCACCAAGCCGCGG
AF09	AF09	EUI032	B001	Present work	B	OK431120	286	Asinara	Europe	Europe Italy	Italy	AAACGACAGCAATTCATCCTCATGTGCTATGTCAGTATTAAAATACACCCCCGC?ACAACACCATATCAGCTCAACATACAATACTCTATTAATACCCTATGTACATCGTGCATTAAATTGTTCGCCCCATGAATAATAAGCATGTACATAATATTATTTATCTTACATGAGTACATCATATTATTGATCGTACATACCCCATCCAAGTCAAATCATTTCCAGCC?AACACGCATATCACCACCCATATTCCACGAGCTTAATCACCAAGCCGCGG
AF10	AF10	EUI033	A008	Present work	A	OK431121	286	Asinara	Europe	Europe Italy	Italy	AAACGACAACAATTTATCCTCATGTGCCATGTCAGTATTAAAATACACCCCCGC?ACAACACCATATCAGCTCAACATACAATACTCTATTAATGCCCTATGTACGTCGTGCATTGAATTGTTTGCCCCATGAATAATAAGCATGTGCATAATATTATTTATCTTACATAAGTACATTATATTATTGGTCGTACATACCCCATCCAAGTCAAATCATTTCCAGTC?AACACGCATATCACCACCCATATTCCACGAGCTTAATCACCAAGCCGCGG
AF12	AF12	EUI034	A008	Present work	A	OK431122	286	Asinara	Europe	Europe Italy	Italy	AAACGACAACAATTTATCCTCATGTGCCATGTCAGTATTAAAATACACCCCCGC?ACAACACCATATCAGCTCAACATACAATACTCTATTAATGCCCTATGTACGTCGTGCATTGAATTGTTTGCCCCATGAATAATAAGCATGTGCATAATATTATTTATCTTACATAAGTACATTATATTATTGGTCGTACATACCCCATCCAAGTCAAATCATTTCCAGTC?AACACGCATATCACCACCCATATTCCACGAGCTTAATCACCAAGCCGCGG
AG01	AG01	EUI071	B001	Present work	B	OK431159	286	Grigio sardo	Europe	Europe Italy	Italy	AAACGACAGCAATTCATCCTCATGTGCTATGTCAGTATTAAAATACACCCCCGC?ACAACACCATATCAGCTCAACATACAATACTCTATTAATACCCTATGTACATCGTGCATTAAATTGTTCGCCCCATGAATAATAAGCATGTACATAATATTATTTATCTTACATGAGTACATCATATTATTGATCGTACATACCCCATCCAAGTCAAATCATTTCCAGCC?AACACGCATATCACCACCCATATTCCACGAGCTTAATCACCAAGCCGCGG
AG02	AG02	EUI072	B001	Present work	B	OK431160	286	Grigio sardo	Europe	Europe Italy	Italy	AAACGACAGCAATTCATCCTCATGTGCTATGTCAGTATTAAAATACACCCCCGC?ACAACACCATATCAGCTCAACATACAATACTCTATTAATACCCTATGTACATCGTGCATTAAATTGTTCGCCCCATGAATAATAAGCATGTACATAATATTATTTATCTTACATGAGTACATCATATTATTGATCGTACATACCCCATCCAAGTCAAATCATTTCCAGCC?AACACGCATATCACCACCCATATTCCACGAGCTTAATCACCAAGCCGCGG
AG03	AG03	EUI073	B001	Present work	B	OK431161	286	Grigio sardo	Europe	Europe Italy	Italy	AAACGACAGCAATTCATCCTCATGTGCTATGTCAGTATTAAAATACACCCCCGC?ACAACACCATATCAGCTCAACATACAATACTCTATTAATACCCTATGTACATCGTGCATTAAATTGTTCGCCCCATGAATAATAAGCATGTACATAATATTATTTATCTTACATGAGTACATCATATTATTGATCGTACATACCCCATCCAAGTCAAATCATTTCCAGCC?AACACGCATATCACCACCCATATTCCACGAGCTTAATCACCAAGCCGCGG
AG04	AG04	EUI074	B001	Present work	B	OK431162	286	Grigio sardo	Europe	Europe Italy	Italy	AAACGACAGCAATTCATCCTCATGTGCTATGTCAGTATTAAAATACACCCCCGC?ACAACACCATATCAGCTCAACATACAATACTCTATTAATACCCTATGTACATCGTGCATTAAATTGTTCGCCCCATGAATAATAAGCATGTACATAATATTATTTATCTTACATGAGTACATCATATTATTGATCGTACATACCCCATCCAAGTCAAATCATTTCCAGCC?AACACGCATATCACCACCCATATTCCACGAGCTTAATCACCAAGCCGCGG
AG05	AG05	EUI075	B001	Present work	B	OK431163	286	Grigio sardo	Europe	Europe Italy	Italy	AAACGACAGCAATTCATCCTCATGTGCTATGTCAGTATTAAAATACACCCCCGC?ACAACACCATATCAGCTCAACATACAATACTCTATTAATACCCTATGTACATCGTGCATTAAATTGTTCGCCCCATGAATAATAAGCATGTACATAATATTATTTATCTTACATGAGTACATCATATTATTGATCGTACATACCCCATCCAAGTCAAATCATTTCCAGCC?AACACGCATATCACCACCCATATTCCACGAGCTTAATCACCAAGCCGCGG
AG06	AG06	EUI076	B001	Present work	B	OK431164	286	Grigio sardo	Europe	Europe Italy	Italy	AAACGACAGCAATTCATCCTCATGTGCTATGTCAGTATTAAAATACACCCCCGC?ACAACACCATATCAGCTCAACATACAATACTCTATTAATACCCTATGTACATCGTGCATTAAATTGTTCGCCCCATGAATAATAAGCATGTACATAATATTATTTATCTTACATGAGTACATCATATTATTGATCGTACATACCCCATCCAAGTCAAATCATTTCCAGCC?AACACGCATATCACCACCCATATTCCACGAGCTTAATCACCAAGCCGCGG
AG07	AG07	EUI077	B001	Present work	B	OK431165	286	Grigio sardo	Europe	Europe Italy	Italy	AAACGACAGCAATTCATCCTCATGTGCTATGTCAGTATTAAAATACACCCCCGC?ACAACACCATATCAGCTCAACATACAATACTCTATTAATACCCTATGTACATCGTGCATTAAATTGTTCGCCCCATGAATAATAAGCATGTACATAATATTATTTATCTTACATGAGTACATCATATTATTGATCGTACATACCCCATCCAAGTCAAATCATTTCCAGCC?AACACGCATATCACCACCCATATTCCACGAGCTTAATCACCAAGCCGCGG
AG08	AG08	EUI078	B001	Present work	B	OK431166	286	Grigio sardo	Europe	Europe Italy	Italy	AAACGACAGCAATTCATCCTCATGTGCTATGTCAGTATTAAAATACACCCCCGC?ACAACACCATATCAGCTCAACATACAATACTCTATTAATACCCTATGTACATCGTGCATTAAATTGTTCGCCCCATGAATAATAAGCATGTACATAATATTATTTATCTTACATGAGTACATCATATTATTGATCGTACATACCCCATCCAAGTCAAATCATTTCCAGCC?AACACGCATATCACCACCCATATTCCACGAGCTTAATCACCAAGCCGCGG
AG09	AG09	EUI079	B001	Present work	B	OK431167	286	Grigio sardo	Europe	Europe Italy	Italy	AAACGACAGCAATTCATCCTCATGTGCTATGTCAGTATTAAAATACACCCCCGC?ACAACACCATATCAGCTCAACATACAATACTCTATTAATACCCTATGTACATCGTGCATTAAATTGTTCGCCCCATGAATAATAAGCATGTACATAATATTATTTATCTTACATGAGTACATCATATTATTGATCGTACATACCCCATCCAAGTCAAATCATTTCCAGCC?AACACGCATATCACCACCCATATTCCACGAGCTTAATCACCAAGCCGCGG
AG10	AG10	EUI080	B001	Present work	B	OK431168	286	Grigio sardo	Europe	Europe Italy	Italy	AAACGACAGCAATTCATCCTCATGTGCTATGTCAGTATTAAAATACACCCCCGC?ACAACACCATATCAGCTCAACATACAATACTCTATTAATACCCTATGTACATCGTGCATTAAATTGTTCGCCCCATGAATAATAAGCATGTACATAATATTATTTATCTTACATGAGTACATCATATTATTGATCGTACATACCCCATCCAAGTCAAATCATTTCCAGCC?AACACGCATATCACCACCCATATTCCACGAGCTTAATCACCAAGCCGCGG
AG11	AG11	EUI081	B001	Present work	B	OK431169	286	Grigio sardo	Europe	Europe Italy	Italy	AAACGACAGCAATTCATCCTCATGTGCTATGTCAGTATTAAAATACACCCCCGC?ACAACACCATATCAGCTCAACATACAATACTCTATTAATACCCTATGTACATCGTGCATTAAATTGTTCGCCCCATGAATAATAAGCATGTACATAATATTATTTATCTTACATGAGTACATCATATTATTGATCGTACATACCCCATCCAAGTCAAATCATTTCCAGCC?AACACGCATATCACCACCCATATTCCACGAGCTTAATCACCAAGCCGCGG
AG12	AG12	EUI082	B001	Present work	B	OK431170	286	Grigio sardo	Europe	Europe Italy	Italy	AAACGACAGCAATTCATCCTCATGTGCTATGTCAGTATTAAAATACACCCCCGC?ACAACACCATATCAGCTCAACATACAATACTCTATTAATACCCTATGTACATCGTGCATTAAATTGTTCGCCCCATGAATAATAAGCATGTACATAATATTATTTATCTTACATGAGTACATCATATTATTGATCGTACATACCCCATCCAAGTCAAATCATTTCCAGCC?AACACGCATATCACCACCCATATTCCACGAGCTTAATCACCAAGCCGCGG
AG13	AG13	EUI083	B001	Present work	B	OK431171	286	Grigio sardo	Europe	Europe Italy	Italy	AAACGACAGCAATTCATCCTCATGTGCTATGTCAGTATTAAAATACACCCCCGC?ACAACACCATATCAGCTCAACATACAATACTCTATTAATACCCTATGTACATCGTGCATTAAATTGTTCGCCCCATGAATAATAAGCATGTACATAATATTATTTATCTTACATGAGTACATCATATTATTGATCGTACATACCCCATCCAAGTCAAATCATTTCCAGCC?AACACGCATATCACCACCCATATTCCACGAGCTTAATCACCAAGCCGCGG
AG14	AG14	EUI084	B001	Present work	B	OK431172	286	Grigio sardo	Europe	Europe Italy	Italy	AAACGACAGCAATTCATCCTCATGTGCTATGTCAGTATTAAAATACACCCCCGC?ACAACACCATATCAGCTCAACATACAATACTCTATTAATACCCTATGTACATCGTGCATTAAATTGTTCGCCCCATGAATAATAAGCATGTACATAATATTATTTATCTTACATGAGTACATCATATTATTGATCGTACATACCCCATCCAAGTCAAATCATTTCCAGCC?AACACGCATATCACCACCCATATTCCACGAGCTTAATCACCAAGCCGCGG
AG15	AG15	EUI085	B001	Present work	B	OK431173	286	Grigio sardo	Europe	Europe Italy	Italy	AAACGACAGCAATTCATCCTCATGTGCTATGTCAGTATTAAAATACACCCCCGC?ACAACACCATATCAGCTCAACATACAATACTCTATTAATACCCTATGTACATCGTGCATTAAATTGTTCGCCCCATGAATAATAAGCATGTACATAATATTATTTATCTTACATGAGTACATCATATTATTGATCGTACATACCCCATCCAAGTCAAATCATTTCCAGCC?AACACGCATATCACCACCCATATTCCACGAGCTTAATCACCAAGCCGCGG
AG16	AG16	EUI086	A002	Present work	A	OK431174	286	Grigio sardo	Europe	Europe Italy	Italy	AAACGACAACAATTTATCCTCATGTGCCATGTCAGTATTAAAATACACCCCCGC?ACAACACCATATCAGCTCAACATACAATACTCTATTAATGCCCTATGTACGTCGTGCATTAAATTGTTTGCCCCATGAATAATAAGCATGTACATAATATTATTTATCTTACATAAGTACATTATATTATTGGTCGTACATACCCCATCCAAGTCAAATCATTTCCAGTC?AACACGCATATCACCACCCATATTCCACGAGCTTAATCACCAAGCCGCGG
AG17	AG17	EUI087	B024	Present work	B	OK431175	286	Grigio sardo	Europe	Europe Italy	Italy	AAACGGCAGCAATTCATCCTCATGTGCTATGTCAGTATTAAAATACACCCCCGC?ACAACACCATATCAGCTCAACATACAATACTCTATTAATACCCTATGTACATCGTGCATTAAATTGTTCGCCCCATGAATAATAAGCATGTACATAATATTATTTATCTTACATGAGTACATCATATTATTGATCGTACATACCCCATCCAAGTCAAATCATTTCCAGCC?AACACGCATATCACCACCCATATTCCACGAGCTTAATCACCAAGCCGCGG
AG18	AG18	EUI088	B001	Present work	B	OK431176	286	Grigio sardo	Europe	Europe Italy	Italy	AAACGACAGCAATTCATCCTCATGTGCTATGTCAGTATTAAAATACACCCCCGC?ACAACACCATATCAGCTCAACATACAATACTCTATTAATACCCTATGTACATCGTGCATTAAATTGTTCGCCCCATGAATAATAAGCATGTACATAATATTATTTATCTTACATGAGTACATCATATTATTGATCGTACATACCCCATCCAAGTCAAATCATTTCCAGCC?AACACGCATATCACCACCCATATTCCACGAGCTTAATCACCAAGCCGCGG
AG19	AG19	EUI089	B024	Present work	B	OK431177	286	Grigio sardo	Europe	Europe Italy	Italy	AAACGGCAGCAATTCATCCTCATGTGCTATGTCAGTATTAAAATACACCCCCGC?ACAACACCATATCAGCTCAACATACAATACTCTATTAATACCCTATGTACATCGTGCATTAAATTGTTCGCCCCATGAATAATAAGCATGTACATAATATTATTTATCTTACATGAGTACATCATATTATTGATCGTACATACCCCATCCAAGTCAAATCATTTCCAGCC?AACACGCATATCACCACCCATATTCCACGAGCTTAATCACCAAGCCGCGG
AG20	AG20	EUI090	B024	Present work	B	OK431178	286	Grigio sardo	Europe	Europe Italy	Italy	AAACGGCAGCAATTCATCCTCATGTGCTATGTCAGTATTAAAATACACCCCCGC?ACAACACCATATCAGCTCAACATACAATACTCTATTAATACCCTATGTACATCGTGCATTAAATTGTTCGCCCCATGAATAATAAGCATGTACATAATATTATTTATCTTACATGAGTACATCATATTATTGATCGTACATACCCCATCCAAGTCAAATCATTTCCAGCC?AACACGCATATCACCACCCATATTCCACGAGCTTAATCACCAAGCCGCGG
AG21	AG21	EUI091	A002	Present work	A	OK431179	286	Grigio sardo	Europe	Europe Italy	Italy	AAACGACAACAATTTATCCTCATGTGCCATGTCAGTATTAAAATACACCCCCGC?ACAACACCATATCAGCTCAACATACAATACTCTATTAATGCCCTATGTACGTCGTGCATTAAATTGTTTGCCCCATGAATAATAAGCATGTACATAATATTATTTATCTTACATAAGTACATTATATTATTGGTCGTACATACCCCATCCAAGTCAAATCATTTCCAGTC?AACACGCATATCACCACCCATATTCCACGAGCTTAATCACCAAGCCGCGG
AG22	AG22	EUI092	A002	Present work	A	OK431180	286	Grigio sardo	Europe	Europe Italy	Italy	AAACGACAACAATTTATCCTCATGTGCCATGTCAGTATTAAAATACACCCCCGC?ACAACACCATATCAGCTCAACATACAATACTCTATTAATGCCCTATGTACGTCGTGCATTAAATTGTTTGCCCCATGAATAATAAGCATGTACATAATATTATTTATCTTACATAAGTACATTATATTATTGGTCGTACATACCCCATCCAAGTCAAATCATTTCCAGTC?AACACGCATATCACCACCCATATTCCACGAGCTTAATCACCAAGCCGCGG
AG23	AG23	EUI093	A001	Present work	A	OK431181	286	Grigio sardo	Europe	Europe Italy	Italy	AAACGACAACAATTTATCCTCATGTGCCATGTCAGTATTAAAATACACCCCCGC?ACAACACCATATCAGCTCAACATACAATACTCTATTAATGCCCTATGTACGTCGTGCATTAAATTGTTTGCCCCATGAATAATAAGCATGTGCATAATATTATTTATCTTACATAAGTACATTATATTATTGGTCGTACATACCCCATCCAAGTCAAATCATTTCCAGTC?AACACGCATATCACCACCCATATTCCACGAGCTTAATCACCAAGCCGCGG
AG24	AG24	EUI094	A031	Present work	A	OK431182	286	Grigio sardo	Europe	Europe Italy	Italy	AAACGACAACAATTTATCCTCATGTGCCATGTCAGTATTAAAATACACCCCCGC?ACAACACCATATCAGCTCAACATACAATACTCTATTAATGCCCTATGTACGTCGTGCATTAAATTGTTTACCCCATGAATAATAAGCATGTACATAATATTATTTATCTTACATAAGTACATTACATTATTGGTCGTACATACCCCATCCAAGTCAAATCATTTCCAGTC?AACACGCATATCACCACCCATATTCCACGAGCTTAATCACCAAGCCGCGG
AG25	AG25	EUI095	A002	Present work	A	OK431183	286	Grigio sardo	Europe	Europe Italy	Italy	AAACGACAACAATTTATCCTCATGTGCCATGTCAGTATTAAAATACACCCCCGC?ACAACACCATATCAGCTCAACATACAATACTCTATTAATGCCCTATGTACGTCGTGCATTAAATTGTTTGCCCCATGAATAATAAGCATGTACATAATATTATTTATCTTACATAAGTACATTATATTATTGGTCGTACATACCCCATCCAAGTCAAATCATTTCCAGTC?AACACGCATATCACCACCCATATTCCACGAGCTTAATCACCAAGCCGCGG
AG26	AG26	EUI096	A001	Present work	A	OK431184	286	Grigio sardo	Europe	Europe Italy	Italy	AAACGACAACAATTTATCCTCATGTGCCATGTCAGTATTAAAATACACCCCCGC?ACAACACCATATCAGCTCAACATACAATACTCTATTAATGCCCTATGTACGTCGTGCATTAAATTGTTTGCCCCATGAATAATAAGCATGTGCATAATATTATTTATCTTACATAAGTACATTATATTATTGGTCGTACATACCCCATCCAAGTCAAATCATTTCCAGTC?AACACGCATATCACCACCCATATTCCACGAGCTTAATCACCAAGCCGCGG
AG27	AG27	EUI097	A001	Present work	A	OK431185	286	Grigio sardo	Europe	Europe Italy	Italy	AAACGACAACAATTTATCCTCATGTGCCATGTCAGTATTAAAATACACCCCCGC?ACAACACCATATCAGCTCAACATACAATACTCTATTAATGCCCTATGTACGTCGTGCATTAAATTGTTTGCCCCATGAATAATAAGCATGTGCATAATATTATTTATCTTACATAAGTACATTATATTATTGGTCGTACATACCCCATCCAAGTCAAATCATTTCCAGTC?AACACGCATATCACCACCCATATTCCACGAGCTTAATCACCAAGCCGCGG
AG29	AG29	EUI098	A001	Present work	A	OK431186	286	Grigio sardo	Europe	Europe Italy	Italy	AAACGACAACAATTTATCCTCATGTGCCATGTCAGTATTAAAATACACCCCCGC?ACAACACCATATCAGCTCAACATACAATACTCTATTAATGCCCTATGTACGTCGTGCATTAAATTGTTTGCCCCATGAATAATAAGCATGTGCATAATATTATTTATCTTACATAAGTACATTATATTATTGGTCGTACATACCCCATCCAAGTCAAATCATTTCCAGTC?AACACGCATATCACCACCCATATTCCACGAGCTTAATCACCAAGCCGCGG
AG31	AG31	EUI099	A001	Present work	A	OK431187	286	Grigio sardo	Europe	Europe Italy	Italy	AAACGACAACAATTTATCCTCATGTGCCATGTCAGTATTAAAATACACCCCCGC?ACAACACCATATCAGCTCAACATACAATACTCTATTAATGCCCTATGTACGTCGTGCATTAAATTGTTTGCCCCATGAATAATAAGCATGTGCATAATATTATTTATCTTACATAAGTACATTATATTATTGGTCGTACATACCCCATCCAAGTCAAATCATTTCCAGTC?AACACGCATATCACCACCCATATTCCACGAGCTTAATCACCAAGCCGCGG
AG32	AG32	EUI100	A001	Present work	A	OK431188	286	Grigio sardo	Europe	Europe Italy	Italy	AAACGACAACAATTTATCCTCATGTGCCATGTCAGTATTAAAATACACCCCCGC?ACAACACCATATCAGCTCAACATACAATACTCTATTAATGCCCTATGTACGTCGTGCATTAAATTGTTTGCCCCATGAATAATAAGCATGTGCATAATATTATTTATCTTACATAAGTACATTATATTATTGGTCGTACATACCCCATCCAAGTCAAATCATTTCCAGTC?AACACGCATATCACCACCCATATTCCACGAGCTTAATCACCAAGCCGCGG
AM05	AM05	EUI035	A008	Present work	A	OK431123	286	Asinara	Europe	Europe Italy	Italy	AAACGACAACAATTTATCCTCATGTGCCATGTCAGTATTAAAATACACCCCCGC?ACAACACCATATCAGCTCAACATACAATACTCTATTAATGCCCTATGTACGTCGTGCATTGAATTGTTTGCCCCATGAATAATAAGCATGTGCATAATATTATTTATCTTACATAAGTACATTATATTATTGGTCGTACATACCCCATCCAAGTCAAATCATTTCCAGTC?AACACGCATATCACCACCCATATTCCACGAGCTTAATCACCAAGCCGCGG
AM11	AM11	EUI036	B001	Present work	B	OK431124	286	Asinara	Europe	Europe Italy	Italy	AAACGACAGCAATTCATCCTCATGTGCTATGTCAGTATTAAAATACACCCCCGC?ACAACACCATATCAGCTCAACATACAATACTCTATTAATACCCTATGTACATCGTGCATTAAATTGTTCGCCCCATGAATAATAAGCATGTACATAATATTATTTATCTTACATGAGTACATCATATTATTGATCGTACATACCCCATCCAAGTCAAATCATTTCCAGCC?AACACGCATATCACCACCCATATTCCACGAGCTTAATCACCAAGCCGCGG
AM13	AM13	EUI037	B001	Present work	B	OK431125	286	Asinara	Europe	Europe Italy	Italy	AAACGACAGCAATTCATCCTCATGTGCTATGTCAGTATTAAAATACACCCCCGC?ACAACACCATATCAGCTCAACATACAATACTCTATTAATACCCTATGTACATCGTGCATTAAATTGTTCGCCCCATGAATAATAAGCATGTACATAATATTATTTATCTTACATGAGTACATCATATTATTGATCGTACATACCCCATCCAAGTCAAATCATTTCCAGCC?AACACGCATATCACCACCCATATTCCACGAGCTTAATCACCAAGCCGCGG
AM14	AM14	EUI038	A008	Present work	A	OK431126	286	Asinara	Europe	Europe Italy	Italy	AAACGACAACAATTTATCCTCATGTGCCATGTCAGTATTAAAATACACCCCCGC?ACAACACCATATCAGCTCAACATACAATACTCTATTAATGCCCTATGTACGTCGTGCATTGAATTGTTTGCCCCATGAATAATAAGCATGTGCATAATATTATTTATCTTACATAAGTACATTATATTATTGGTCGTACATACCCCATCCAAGTCAAATCATTTCCAGTC?AACACGCATATCACCACCCATATTCCACGAGCTTAATCACCAAGCCGCGG
AM15	AM15	EUI039	B001	Present work	B	OK431127	286	Asinara	Europe	Europe Italy	Italy	AAACGACAGCAATTCATCCTCATGTGCTATGTCAGTATTAAAATACACCCCCGC?ACAACACCATATCAGCTCAACATACAATACTCTATTAATACCCTATGTACATCGTGCATTAAATTGTTCGCCCCATGAATAATAAGCATGTACATAATATTATTTATCTTACATGAGTACATCATATTATTGATCGTACATACCCCATCCAAGTCAAATCATTTCCAGCC?AACACGCATATCACCACCCATATTCCACGAGCTTAATCACCAAGCCGCGG
AM16	AM16	EUI040	A008	Present work	A	OK431128	286	Asinara	Europe	Europe Italy	Italy	AAACGACAACAATTTATCCTCATGTGCCATGTCAGTATTAAAATACACCCCCGC?ACAACACCATATCAGCTCAACATACAATACTCTATTAATGCCCTATGTACGTCGTGCATTGAATTGTTTGCCCCATGAATAATAAGCATGTGCATAATATTATTTATCTTACATAAGTACATTATATTATTGGTCGTACATACCCCATCCAAGTCAAATCATTTCCAGTC?AACACGCATATCACCACCCATATTCCACGAGCTTAATCACCAAGCCGCGG
AM17	AM17	EUI041	A008	Present work	A	OK431129	286	Asinara	Europe	Europe Italy	Italy	AAACGACAACAATTTATCCTCATGTGCCATGTCAGTATTAAAATACACCCCCGC?ACAACACCATATCAGCTCAACATACAATACTCTATTAATGCCCTATGTACGTCGTGCATTGAATTGTTTGCCCCATGAATAATAAGCATGTGCATAATATTATTTATCTTACATAAGTACATTATATTATTGGTCGTACATACCCCATCCAAGTCAAATCATTTCCAGTC?AACACGCATATCACCACCCATATTCCACGAGCTTAATCACCAAGCCGCGG
AMB01	AMB01	EUI101	B012	Present work	B	OK431189	286	Unknown	Europe	Europe Italy	Italy	AAACGACAGCAATTCATCCTCATGTGCTATGTCAGTATTAAAATACACCCCCGC?ACAACACCATATCAGCTCAACATACAATACTCTATTAATACCCTATGTACATCGTGCATTAAATTGTTTGCCCCATGAATAATAAGCATGTACATAATATTATTTATCTTACATGAGTACATCATATTATTGATCGTACATACCCCATCCAAGTCAAATCATTTCCAGCC?AACACGCATATCACCACCCATATTCCACGAGCTTAATCACCAAGCCGCGG
AMB02	AMB02	EUI102	A001	Present work	A	OK431190	286	Unknown	Europe	Europe Italy	Italy	AAACGACAACAATTTATCCTCATGTGCCATGTCAGTATTAAAATACACCCCCGC?ACAACACCATATCAGCTCAACATACAATACTCTATTAATGCCCTATGTACGTCGTGCATTAAATTGTTTGCCCCATGAATAATAAGCATGTGCATAATATTATTTATCTTACATAAGTACATTATATTATTGGTCGTACATACCCCATCCAAGTCAAATCATTTCCAGTC?AACACGCATATCACCACCCATATTCCACGAGCTTAATCACCAAGCCGCGG
AMB03	AMB03	EUI103	A001	Present work	A	OK431191	286	Unknown	Europe	Europe Italy	Italy	AAACGACAACAATTTATCCTCATGTGCCATGTCAGTATTAAAATACACCCCCGC?ACAACACCATATCAGCTCAACATACAATACTCTATTAATGCCCTATGTACGTCGTGCATTAAATTGTTTGCCCCATGAATAATAAGCATGTGCATAATATTATTTATCTTACATAAGTACATTATATTATTGGTCGTACATACCCCATCCAAGTCAAATCATTTCCAGTC?AACACGCATATCACCACCCATATTCCACGAGCTTAATCACCAAGCCGCGG
AMB04	AMB04	EUI104	A001	Present work	A	OK431192	286	Unknown	Europe	Europe Italy	Italy	AAACGACAACAATTTATCCTCATGTGCCATGTCAGTATTAAAATACACCCCCGC?ACAACACCATATCAGCTCAACATACAATACTCTATTAATGCCCTATGTACGTCGTGCATTAAATTGTTTGCCCCATGAATAATAAGCATGTGCATAATATTATTTATCTTACATAAGTACATTATATTATTGGTCGTACATACCCCATCCAAGTCAAATCATTTCCAGTC?AACACGCATATCACCACCCATATTCCACGAGCTTAATCACCAAGCCGCGG
AMB05	AMB05	EUI105	A001	Present work	A	OK431193	286	Unknown	Europe	Europe Italy	Italy	AAACGACAACAATTTATCCTCATGTGCCATGTCAGTATTAAAATACACCCCCGC?ACAACACCATATCAGCTCAACATACAATACTCTATTAATGCCCTATGTACGTCGTGCATTAAATTGTTTGCCCCATGAATAATAAGCATGTGCATAATATTATTTATCTTACATAAGTACATTATATTATTGGTCGTACATACCCCATCCAAGTCAAATCATTTCCAGTC?AACACGCATATCACCACCCATATTCCACGAGCTTAATCACCAAGCCGCGG
AMB06	AMB06	EUI106	B001	Present work	B	OK431194	286	Unknown	Europe	Europe Italy	Italy	AAACGACAGCAATTCATCCTCATGTGCTATGTCAGTATTAAAATACACCCCCGC?ACAACACCATATCAGCTCAACATACAATACTCTATTAATACCCTATGTACATCGTGCATTAAATTGTTCGCCCCATGAATAATAAGCATGTACATAATATTATTTATCTTACATGAGTACATCATATTATTGATCGTACATACCCCATCCAAGTCAAATCATTTCCAGCC?AACACGCATATCACCACCCATATTCCACGAGCTTAATCACCAAGCCGCGG
AMB07	AMB07	EUI107	B001	Present work	B	OK431195	286	Unknown	Europe	Europe Italy	Italy	AAACGACAGCAATTCATCCTCATGTGCTATGTCAGTATTAAAATACACCCCCGC?ACAACACCATATCAGCTCAACATACAATACTCTATTAATACCCTATGTACATCGTGCATTAAATTGTTCGCCCCATGAATAATAAGCATGTACATAATATTATTTATCTTACATGAGTACATCATATTATTGATCGTACATACCCCATCCAAGTCAAATCATTTCCAGCC?AACACGCATATCACCACCCATATTCCACGAGCTTAATCACCAAGCCGCGG
AMB08	AMB08	EUI108	A068	Present work	A	OK431196	286	Unknown	Europe	Europe Italy	Italy	AAACGACAACAATTTATCCTCATGTGCCATGTCAGTATTAAAATACACCCCCGC?ACAACACCATATCAGCTCAACATACAATACTCTATTAATGCCCTATGTACGTCGTGCATTAAATTGTTTGCCCCATGAATAATAAGCATGTACATAATGTTATTTATCTTACATAGGTACATTATATTATTGGTCGTACATACCCCATCCAAGTCAAATCATTTCCAGTC?AACACGCATATCACCACCCATATTCCACGAGCTTAATCACCAAGCCGCGG
AMB09	AMB09	EUI109	B001	Present work	B	OK431197	286	Unknown	Europe	Europe Italy	Italy	AAACGACAGCAATTCATCCTCATGTGCTATGTCAGTATTAAAATACACCCCCGC?ACAACACCATATCAGCTCAACATACAATACTCTATTAATACCCTATGTACATCGTGCATTAAATTGTTCGCCCCATGAATAATAAGCATGTACATAATATTATTTATCTTACATGAGTACATCATATTATTGATCGTACATACCCCATCCAAGTCAAATCATTTCCAGCC?AACACGCATATCACCACCCATATTCCACGAGCTTAATCACCAAGCCGCGG
AMB10	AMB10	EUI110	B001	Present work	B	OK431198	286	Unknown	Europe	Europe Italy	Italy	AAACGACAGCAATTCATCCTCATGTGCTATGTCAGTATTAAAATACACCCCCGC?ACAACACCATATCAGCTCAACATACAATACTCTATTAATACCCTATGTACATCGTGCATTAAATTGTTCGCCCCATGAATAATAAGCATGTACATAATATTATTTATCTTACATGAGTACATCATATTATTGATCGTACATACCCCATCCAAGTCAAATCATTTCCAGCC?AACACGCATATCACCACCCATATTCCACGAGCTTAATCACCAAGCCGCGG
AMB11	AMB11	EUI111	A031	Present work	A	OK431199	286	Unknown	Europe	Europe Italy	Italy	AAACGACAACAATTTATCCTCATGTGCCATGTCAGTATTAAAATACACCCCCGC?ACAACACCATATCAGCTCAACATACAATACTCTATTAATGCCCTATGTACGTCGTGCATTAAATTGTTTACCCCATGAATAATAAGCATGTACATAATATTATTTATCTTACATAAGTACATTACATTATTGGTCGTACATACCCCATCCAAGTCAAATCATTTCCAGTC?AACACGCATATCACCACCCATATTCCACGAGCTTAATCACCAAGCCGCGG
AMB12	AMB12	EUI112	B001	Present work	B	OK431200	286	Unknown	Europe	Europe Italy	Italy	AAACGACAGCAATTCATCCTCATGTGCTATGTCAGTATTAAAATACACCCCCGC?ACAACACCATATCAGCTCAACATACAATACTCTATTAATACCCTATGTACATCGTGCATTAAATTGTTCGCCCCATGAATAATAAGCATGTACATAATATTATTTATCTTACATGAGTACATCATATTATTGATCGTACATACCCCATCCAAGTCAAATCATTTCCAGCC?AACACGCATATCACCACCCATATTCCACGAGCTTAATCACCAAGCCGCGG
AMB13	AMB13	EUI113	A001	Present work	A	OK431201	286	Unknown	Europe	Europe Italy	Italy	AAACGACAACAATTTATCCTCATGTGCCATGTCAGTATTAAAATACACCCCCGC?ACAACACCATATCAGCTCAACATACAATACTCTATTAATGCCCTATGTACGTCGTGCATTAAATTGTTTGCCCCATGAATAATAAGCATGTGCATAATATTATTTATCTTACATAAGTACATTATATTATTGGTCGTACATACCCCATCCAAGTCAAATCATTTCCAGTC?AACACGCATATCACCACCCATATTCCACGAGCTTAATCACCAAGCCGCGG
[truncated: 368 more rows]
