# Supplementary material for: Mitochondrial DNA control-region and coding-region data highlight geographically structured diversity and post-domestication population dynamics in worldwide donkeys
Source: PLoS One. 2024 Aug 28;19(8):e0307511. doi: 10.1371/journal.pone.0307511 (PMC11356394; doi:10.1371/journal.pone.0307511)
Supplement: S4 Table — This file contains the database of the complete mtDNA sequences used to assemble the datasets of the coding-region analyses. (XLSX) [file pone.0307511.s004.xlsx]

## Sheet: complete_mtDNA_sequences_used
Additional file 5 Table S4: List of complete mtDNA sequences from GenBank and SRA databases used in the present work.
GenBank/SRA_ID	Preliminary_dataset	Selected_for_final_analyses	Species	Type	Original_ID	Original_ID_2	Geographic_Origin	ID_Used_For_Trees	Reference
KM881681	Yes	Yes	Equus africanus somaliensis	African wild ass - Somali	NA	NA	Africa	KM881681	Jónsson et al. (2014). DOI: 10.1073/pnas.1412627111
MK650234	Yes	Yes	Equus asinus	Domestic donkey	9131	Donk_N2	China_Yunnan	#4_China_Yunnan	Ma et al. (2020). DOI: 10.24272/j.issn.2095-8137.2020.007
MK650235	Yes	Yes	Equus asinus	Domestic donkey	9135	Donk_N3	China_Yunnan	#5_China_Yunnan	Ma et al. (2020). DOI: 10.24272/j.issn.2095-8137.2020.007
MK650238	Yes	Yes	Equus asinus	Domestic donkey	9142	Donk_N6	China_Yunnan	#6_China_Yunnan	Ma et al. (2020). DOI: 10.24272/j.issn.2095-8137.2020.007
MK650239	Yes	Yes	Equus asinus	Domestic donkey	9143	Donk_N7	China_Yunnan	#7_China_Yunnan	Ma et al. (2020). DOI: 10.24272/j.issn.2095-8137.2020.007
MK650240	Yes	Yes	Equus asinus	Domestic donkey	9144	Donk_N8	China_Yunnan	#8_China_Yunnan	Ma et al. (2020). DOI: 10.24272/j.issn.2095-8137.2020.007
MK650241	Yes	Yes	Equus asinus	Domestic donkey	9145	Donk_N9	China_Yunnan	#9_China_Yunnan	Ma et al. (2020). DOI: 10.24272/j.issn.2095-8137.2020.007
MK650242	Yes	Yes	Equus asinus	Domestic donkey	9146	Donk_N10	China_Yunnan	#10_China_Yunnan	Ma et al. (2020). DOI: 10.24272/j.issn.2095-8137.2020.007
MK650243	Yes	Yes	Equus asinus	Domestic donkey	9148	Donk_N11	China_Yunnan	#11_China_Yunnan	Ma et al. (2020). DOI: 10.24272/j.issn.2095-8137.2020.007
MK650244	Yes	Yes	Equus asinus	Domestic donkey	9151	Donk_N12	China_Yunnan	#12_China_Yunnan	Ma et al. (2020). DOI: 10.24272/j.issn.2095-8137.2020.007
MK650247	Yes	Yes	Equus asinus	Domestic donkey	9176	Donk_N15	China_Shangxi	#13_China_Shangxi	Ma et al. (2020). DOI: 10.24272/j.issn.2095-8137.2020.007
MK650248	Yes	Yes	Equus asinus	Domestic donkey	9274	Donk_N16	China_Yunnan	#14_China_Yunnan	Ma et al. (2020). DOI: 10.24272/j.issn.2095-8137.2020.007
MK650251	Yes	Yes	Equus asinus	Domestic donkey	9279	Donk_N19	China_Yunnan	#15_China_Yunnan	Ma et al. (2020). DOI: 10.24272/j.issn.2095-8137.2020.007
MK650252	Yes	Yes	Equus asinus	Domestic donkey	9280	Donk_N20	China_Yunnan	#16_China_Yunnan	Ma et al. (2020). DOI: 10.24272/j.issn.2095-8137.2020.007
MK650253	Yes	Yes	Equus asinus	Domestic donkey	9281	Donk_N21	China_Yunnan	#17_China_Yunnan	Ma et al. (2020). DOI: 10.24272/j.issn.2095-8137.2020.007
MK650254	Yes	Yes	Equus asinus	Domestic donkey	9282	Donk_N22	China_Yunnan	#18_China_Yunnan	Ma et al. (2020). DOI: 10.24272/j.issn.2095-8137.2020.007
MK650256	Yes	Yes	Equus asinus	Domestic donkey	9613	Donk_N24	China_Qinghai	#19_China_Qinghai	Ma et al. (2020). DOI: 10.24272/j.issn.2095-8137.2020.007
MK650258	Yes	Yes	Equus asinus	Domestic donkey	9620	Donk_N26	China_Qinghai	#20_China_Qinghai	Ma et al. (2020). DOI: 10.24272/j.issn.2095-8137.2020.007
MK650259	Yes	Yes	Equus asinus	Domestic donkey	9625	Donk_N27	China_Qinghai	#21_China_Qinghai	Ma et al. (2020). DOI: 10.24272/j.issn.2095-8137.2020.007
MK650260	Yes	Yes	Equus asinus	Domestic donkey	9627	Donk_N28	China_Qinghai	#22_China_Qinghai	Ma et al. (2020). DOI: 10.24272/j.issn.2095-8137.2020.007
MK650261	Yes	Yes	Equus asinus	Domestic donkey	9628	Donk_N29	China_Qinghai	#23_China_Qinghai	Ma et al. (2020). DOI: 10.24272/j.issn.2095-8137.2020.007
MK650263	Yes	Yes	Equus asinus	Domestic donkey	9634	Donk_N32	China_Qinghai	#24_China_Qinghai	Ma et al. (2020). DOI: 10.24272/j.issn.2095-8137.2020.007
MK650264	Yes	Yes	Equus asinus	Domestic donkey	9635	Donk_N33	China_Qinghai	#25_China_Qinghai	Ma et al. (2020). DOI: 10.24272/j.issn.2095-8137.2020.007
MK650265	Yes	Yes	Equus asinus	Domestic donkey	9636	Donk_N34	China_Qinghai	#26_China_Qinghai	Ma et al. (2020). DOI: 10.24272/j.issn.2095-8137.2020.007
MK650266	Yes	Yes	Equus asinus	Domestic donkey	9638	Donk_N35	China_Qinghai	#27_China_Qinghai	Ma et al. (2020). DOI: 10.24272/j.issn.2095-8137.2020.007
MK650267	Yes	Yes	Equus asinus	Domestic donkey	XJ26	Donk_N36	China_Qinghai	#28_China_Qinghai	Ma et al. (2020). DOI: 10.24272/j.issn.2095-8137.2020.007
MK650268	Yes	Yes	Equus asinus	Domestic donkey	XJ5	Donk_N37	China_Qinghai	#29_China_Qinghai	Ma et al. (2020). DOI: 10.24272/j.issn.2095-8137.2020.007
MK650269	Yes	Yes	Equus asinus	Domestic donkey	9127	Donk_S1	China_Yunnan	#30_China_Yunnan	Ma et al. (2020). DOI: 10.24272/j.issn.2095-8137.2020.007
MK650271	Yes	Yes	Equus asinus	Domestic donkey	9136	Donk_S3	Nigeria	#31_Nigeria	Ma et al. (2020). DOI: 10.24272/j.issn.2095-8137.2020.007
MK650272	Yes	Yes	Equus asinus	Domestic donkey	9160	Donk_S4	Nigeria	#32_Nigeria	Ma et al. (2020). DOI: 10.24272/j.issn.2095-8137.2020.007
MK650273	Yes	Yes	Equus asinus	Domestic donkey	9269	Donk_S5	China_Yunnan	#33_China_Yunnan	Ma et al. (2020). DOI: 10.24272/j.issn.2095-8137.2020.007
MK650275	Yes	Yes	Equus asinus	Domestic donkey	9271	Donk_S7	Kyrgyzstan	#34_Kyrgyzstan	Ma et al. (2020). DOI: 10.24272/j.issn.2095-8137.2020.007
MK650276	Yes	Yes	Equus asinus	Domestic donkey	9273	Donk_S8	Kyrgyzstan	#35_Kyrgyzstan	Ma et al. (2020). DOI: 10.24272/j.issn.2095-8137.2020.007
MK650278	Yes	Yes	Equus asinus	Domestic donkey	9355	Donk_S11	China_Yunnan	#36_China_Yunnan	Ma et al. (2020). DOI: 10.24272/j.issn.2095-8137.2020.007
MK650279	Yes	Yes	Equus asinus	Domestic donkey	9612	Donk_S12	China_Yunnan	#37_China_Yunnan	Ma et al. (2020). DOI: 10.24272/j.issn.2095-8137.2020.007
MK650280	Yes	Yes	Equus asinus	Domestic donkey	9615	Donk_S13	China_Yunnan	#38_China_Yunnan	Ma et al. (2020). DOI: 10.24272/j.issn.2095-8137.2020.007
MK650281	Yes	Yes	Equus asinus	Domestic donkey	9622	Donk_S14	China_Shangxi	#39_China_Shangxi	Ma et al. (2020). DOI: 10.24272/j.issn.2095-8137.2020.007
MK650282	Yes	Yes	Equus asinus	Domestic donkey	9624	Donk_S15	China_Yunnan	#40_China_Yunnan	Ma et al. (2020). DOI: 10.24272/j.issn.2095-8137.2020.007
MK650283	Yes	Yes	Equus asinus	Domestic donkey	9632	Donk_S16	China_Yunnan	#41_China_Yunnan	Ma et al. (2020). DOI: 10.24272/j.issn.2095-8137.2020.007
MK650285	Yes	Yes	Equus asinus	Domestic donkey	XJ51	Donk_S18	China_Yunnan	#42_China_Yunnan	Ma et al. (2020). DOI: 10.24272/j.issn.2095-8137.2020.007
MK896291	Yes	Yes	Equus asinus	Domestic donkey	YPO216	NA	China_Hebei	#43_China_Hebei	Ma et al. (2020). DOI: 10.24272/j.issn.2095-8137.2020.007
MK896292	Yes	Yes	Equus asinus	Domestic donkey	YPO65	NA	China_Hebei	#44_China_Hebei	Ma et al. (2020). DOI: 10.24272/j.issn.2095-8137.2020.007
MK896293	Yes	Yes	Equus asinus	Domestic donkey	YPO66	NA	China_Qinghai	#45_China_Qinghai	Ma et al. (2020). DOI: 10.24272/j.issn.2095-8137.2020.007
MK896294	Yes	Yes	Equus asinus	Domestic donkey	YPO92	NA	China_Qinghai	#46_China_Qinghai	Ma et al. (2020). DOI: 10.24272/j.issn.2095-8137.2020.007
MK896295	Yes	Yes	Equus asinus	Domestic donkey	YPO111	NA	China_Qinghai	#47_China_Qinghai	Ma et al. (2020). DOI: 10.24272/j.issn.2095-8137.2020.007
MK896296	Yes	Yes	Equus asinus	Domestic donkey	YPO116	NA	China_Qinghai	#48_China_Qinghai	Ma et al. (2020). DOI: 10.24272/j.issn.2095-8137.2020.007
MK896297	Yes	Yes	Equus asinus	Domestic donkey	YPO122	NA	China_Qinghai	#49_China_Qinghai	Ma et al. (2020). DOI: 10.24272/j.issn.2095-8137.2020.007
MK896298	Yes	Yes	Equus asinus	Domestic donkey	YPO125	NA	China_Qinghai	#50_China_Qinghai	Ma et al. (2020). DOI: 10.24272/j.issn.2095-8137.2020.007
MK896299	Yes	Yes	Equus asinus	Domestic donkey	YPO136	NA	China_Xinjiang	#51_China_Xinjiang	Ma et al. (2020). DOI: 10.24272/j.issn.2095-8137.2020.007
MK896300	Yes	Yes	Equus asinus	Domestic donkey	YPO138	NA	China_Xinjiang	#52_China_Xinjiang	Ma et al. (2020). DOI: 10.24272/j.issn.2095-8137.2020.007
MK896301	Yes	Yes	Equus asinus	Domestic donkey	YPO142	NA	Kenya	#53_Kenya	Ma et al. (2020). DOI: 10.24272/j.issn.2095-8137.2020.007
MK896302	Yes	Yes	Equus asinus	Domestic donkey	YPO144	NA	Kenya	#54_Kenya	Ma et al. (2020). DOI: 10.24272/j.issn.2095-8137.2020.007
MK896303	Yes	Yes	Equus asinus	Domestic donkey	YPO210	NA	Tadzhikistan	#55_Tadzhikistan	Ma et al. (2020). DOI: 10.24272/j.issn.2095-8137.2020.007
MK896304	Yes	Yes	Equus asinus	Domestic donkey	YPO211	NA	Tadzhikistan	#56_Tadzhikistan	Ma et al. (2020). DOI: 10.24272/j.issn.2095-8137.2020.007
MK896305	Yes	Yes	Equus asinus	Domestic donkey	YPO212	NA	Tadzhikistan	#57_Tadzhikistan	Ma et al. (2020). DOI: 10.24272/j.issn.2095-8137.2020.007
MK896306	Yes	Yes	Equus asinus	Domestic donkey	YPO133	NA	Tadzhikistan	#58_Tadzhikistan	Ma et al. (2020). DOI: 10.24272/j.issn.2095-8137.2020.007
MK896307	Yes	Yes	Equus asinus	Domestic donkey	YPO218	NA	Tadzhikistan	#59_Tadzhikistan	Ma et al. (2020). DOI: 10.24272/j.issn.2095-8137.2020.007
MK896308	Yes	Yes	Equus asinus	Domestic donkey	9348	NA	Kyrgyzstan	#60_Kyrgyzstan	Ma et al. (2020). DOI: 10.24272/j.issn.2095-8137.2020.007
KX669267	Yes	Yes	Equus africanus africanus	Nubian wild ass	NA	NA	NA	#162_Unknown	Schubert et al. (2017). https://DOI.org/10.1016/j.jas.2016.12.005
KT182635	Yes	Yes	Equus asinus	Domestic donkey	NA	NA	China_Dezhou	#1_China_Dezhou	Sun et al. (2015). DOI: 10.1007/s00294-015-0531-9
KX683425	Yes	Yes	Equus asinus	Domestic donkey	QYL20160504	NA	China_Qingyang	#2_China_Qingyang	Unpublished
MG885769	Yes	Yes	Equus africanus somaliensis	African wild ass - Somali	Gina	NA	Africa	MG885769	Unpublished
MG931481	Yes	Yes	Equus asinus	Domestic donkey	LZL20180210	NA	China_Liangzhou	#3_China_Liangzhou	unpublished
MK982180	Yes	Yes	Equus asinus	Domestic donkey	NA	NA	Turkey	#61_Turkey	Unpublished
SRS3167349	No	No	Equus asinus	Domestic donkey	Eg-6	NA	Egypt	NA	Wang et al. (2020). DOI: 10.1038/s41467-020-19813-7
SRS3167350	No	Yes	Equus asinus	Domestic donkey	Ch-gl4	NA	China_Guangling	#62_China_Guangling	Wang et al. (2020). DOI: 10.1038/s41467-020-19813-7
SRS3167351	No	Yes	Equus asinus	Domestic donkey	Ke-2	NA	Kenya	#63_Kenya	Wang et al. (2020). DOI: 10.1038/s41467-020-19813-7
SRS3167352	No	Yes	Equus asinus	Domestic donkey	Ch-gl3	NA	China_Guangling	#64_China_Guangling	Wang et al. (2020). DOI: 10.1038/s41467-020-19813-7
SRS3167353	No	No	Equus asinus	Domestic donkey	Eg-7	NA	Egypt	NA	Wang et al. (2020). DOI: 10.1038/s41467-020-19813-7
SRS3167354	No	Yes	Equus asinus	Domestic donkey	Ch-ht2	NA	China_Pishan	#65_China_Pishan	Wang et al. (2020). DOI: 10.1038/s41467-020-19813-7
SRS3167355	No	Yes	Equus asinus	Domestic donkey	Ni-6	NA	Nigeria	#66_Nigeria	Wang et al. (2020). DOI: 10.1038/s41467-020-19813-7
SRS3167356	No	Yes	Equus asinus	Domestic donkey	Ch-ht1	NA	China_Pishan	#67_China_Pishan	Wang et al. (2020). DOI: 10.1038/s41467-020-19813-7
SRS3167357	No	Yes	Equus asinus	Domestic donkey	Ch-gl2	NA	China_Guangling	#68_China_Guangling	Wang et al. (2020). DOI: 10.1038/s41467-020-19813-7
SRS3167358	No	Yes	Equus asinus	Domestic donkey	Eg-5	NA	Egypt	#69_Egypt	Wang et al. (2020). DOI: 10.1038/s41467-020-19813-7
SRS3167359	No	Yes	Equus asinus	Domestic donkey	Eg-8	NA	Egypt	#70_Egypt	Wang et al. (2020). DOI: 10.1038/s41467-020-19813-7
SRS3167360	No	Yes	Equus asinus	Domestic donkey	Ke-3	NA	Kenya	#71_Kenya	Wang et al. (2020). DOI: 10.1038/s41467-020-19813-7
SRS3167361	No	Yes	Equus asinus	Domestic donkey	Ch-ht3	NA	China_Pishan	#72_China_Pishan	Wang et al. (2020). DOI: 10.1038/s41467-020-19813-7
SRS3167362	No	Yes	Equus asinus	Domestic donkey	Ke-7	NA	Kenya	#73_Kenya	Wang et al. (2020). DOI: 10.1038/s41467-020-19813-7
SRS3167363	No	Yes	Equus asinus	Domestic donkey	Ke-8	NA	Kenya	#74_Kenya	Wang et al. (2020). DOI: 10.1038/s41467-020-19813-7
SRS3167364	No	Yes	Equus asinus	Domestic donkey	Ke-4	NA	Kenya	#75_Kenya	Wang et al. (2020). DOI: 10.1038/s41467-020-19813-7
SRS3167365	No	Yes	Equus asinus	Domestic donkey	Ke-5	NA	Kenya	#76_Kenya	Wang et al. (2020). DOI: 10.1038/s41467-020-19813-7
SRS3167366	No	Yes	Equus asinus	Domestic donkey	Ke-6	NA	Kenya	#77_Kenya	Wang et al. (2020). DOI: 10.1038/s41467-020-19813-7
SRS3167367	No	No	Equus asinus	Domestic donkey	Sp-3	NA	Spain_Andalusia	NA	Wang et al. (2020). DOI: 10.1038/s41467-020-19813-7
SRS3167368	No	No	Equus asinus	Domestic donkey	Sp-2	NA	Spain_Andalusia	NA	Wang et al. (2020). DOI: 10.1038/s41467-020-19813-7
SRS3167369	No	Yes	Equus asinus	Domestic donkey	Ch-yn2	NA	China_Yunnan	#78_China_Yunnan	Wang et al. (2020). DOI: 10.1038/s41467-020-19813-7
SRS3167370	No	Yes	Equus asinus	Domestic donkey	Ch-yn3	NA	China_Yunnan	#79_China_Yunnan	Wang et al. (2020). DOI: 10.1038/s41467-020-19813-7
SRS3167371	No	Yes	Equus asinus	Domestic donkey	Ch-yn1	NA	China_Yunnan	#80_China_Yunnan	Wang et al. (2020). DOI: 10.1038/s41467-020-19813-7
SRS3167372	No	No	Equus asinus	Domestic donkey	Sp-1	NA	Spain_Andalusia	NA	Wang et al. (2020). DOI: 10.1038/s41467-020-19813-7
SRS3167375	No	Yes	Equus asinus	Domestic donkey	Ke-1	NA	Kenya	#81_Kenya	Wang et al. (2020). DOI: 10.1038/s41467-020-19813-7
SRS3167377	No	Yes	Equus asinus	Domestic donkey	Ch-jm4	NA	China_Jia	#82_China_Jia	Wang et al. (2020). DOI: 10.1038/s41467-020-19813-7
SRS3167378	No	Yes	Equus asinus	Domestic donkey	Ch-jm3	NA	China_Jia	#83_China_Jia	Wang et al. (2020). DOI: 10.1038/s41467-020-19813-7
SRS3167379	No	Yes	Equus asinus	Domestic donkey	Ch-jm2	NA	China_Jia	#84_China_Jia	Wang et al. (2020). DOI: 10.1038/s41467-020-19813-7
SRS3167380	No	Yes	Equus asinus	Domestic donkey	Ch-jm1	NA	China_Jia	#85_China_Jia	Wang et al. (2020). DOI: 10.1038/s41467-020-19813-7
SRS3167381	No	Yes	Equus asinus	Domestic donkey	Ch-ht4	NA	China_Pishan	#86_China_Pishan	Wang et al. (2020). DOI: 10.1038/s41467-020-19813-7
SRS3167382	No	Yes	Equus asinus	Domestic donkey	Eg-4	NA	Egypt	#87_Egypt	Wang et al. (2020). DOI: 10.1038/s41467-020-19813-7
SRS3167383	No	Yes	Equus asinus	Domestic donkey	Au-1	NA	Australia	#88_Australia	Wang et al. (2020). DOI: 10.1038/s41467-020-19813-7
SRS3167384	No	Yes	Equus asinus	Domestic donkey	Au-2	NA	Australia	#89_Australia	Wang et al. (2020). DOI: 10.1038/s41467-020-19813-7
SRS3167385	No	No	Equus asinus	Domestic donkey	Sp-17	NA	Spain_Zamora	NA	Wang et al. (2020). DOI: 10.1038/s41467-020-19813-7
SRS3167386	No	No	Equus asinus	Domestic donkey	Sp-18	NA	Spain_Baleares	NA	Wang et al. (2020). DOI: 10.1038/s41467-020-19813-7
SRS3167387	No	Yes	Equus asinus	Domestic donkey	Au-3	NA	Australia	#90_Australia	Wang et al. (2020). DOI: 10.1038/s41467-020-19813-7
SRS3167388	No	Yes	Equus asinus	Domestic donkey	Ch-kl4	NA	China_Hure Banner	#91_China_Hure Banner	Wang et al. (2020). DOI: 10.1038/s41467-020-19813-7
SRS3167389	No	Yes	Equus asinus	Domestic donkey	Ch-kl2	NA	China_Hure Banner	#92_China_Hure Banner	Wang et al. (2020). DOI: 10.1038/s41467-020-19813-7
SRS3167390	No	Yes	Equus asinus	Domestic donkey	Ch-kl3	NA	China_Hure Banner	#93_China_Hure Banner	Wang et al. (2020). DOI: 10.1038/s41467-020-19813-7
SRS3167391	No	Yes	Equus asinus	Domestic donkey	Ch-kl1	NA	China_Hure Banner	#94_China_Hure Banner	Wang et al. (2020). DOI: 10.1038/s41467-020-19813-7
SRS3167392	No	Yes	Equus asinus	Domestic donkey	Ch-jm5	NA	China_Jia	#95_China_Jia	Wang et al. (2020). DOI: 10.1038/s41467-020-19813-7
SRS3167393	No	Yes	Equus asinus	Domestic donkey	Ke-17	NA	Kenya	#96_Kenya	Wang et al. (2020). DOI: 10.1038/s41467-020-19813-7
SRS3167394	No	Yes	Equus asinus	Domestic donkey	Ke-16	NA	Kenya	#97_Kenya	Wang et al. (2020). DOI: 10.1038/s41467-020-19813-7
SRS3167395	No	Yes	Equus asinus	Domestic donkey	Ke-15	NA	Kenya	#98_Kenya	Wang et al. (2020). DOI: 10.1038/s41467-020-19813-7
SRS3167396	No	Yes	Equus asinus	Domestic donkey	Ke-14	NA	Kenya	#99_Kenya	Wang et al. (2020). DOI: 10.1038/s41467-020-19813-7
SRS3167397	No	No	Equus asinus	Domestic donkey	Ke-13	NA	Kenya	NA	Wang et al. (2020). DOI: 10.1038/s41467-020-19813-7
SRS3167398	No	Yes	Equus asinus	Domestic donkey	Et-1	NA	Ethiopia	#100_Ethiopia	Wang et al. (2020). DOI: 10.1038/s41467-020-19813-7
SRS3167399	No	No	Equus asinus	Domestic donkey	Sp-13	NA	Spain_Baque	NA	Wang et al. (2020). DOI: 10.1038/s41467-020-19813-7
SRS3167400	No	No	Equus asinus	Domestic donkey	Sp-12	NA	Spain_Baque	NA	Wang et al. (2020). DOI: 10.1038/s41467-020-19813-7
SRS3167401	No	No	Equus asinus	Domestic donkey	Sp-11	NA	Spain_Baque	NA	Wang et al. (2020). DOI: 10.1038/s41467-020-19813-7
SRS3167402	No	Yes	Equus asinus	Domestic donkey	Sp-10	NA	Spain_Baque	#101_Spain_Baque	Wang et al. (2020). DOI: 10.1038/s41467-020-19813-7
SRS3167403	No	Yes	Equus asinus	Domestic donkey	Sp-15	NA	Spain_Zamora	#102_Spain_Zamora	Wang et al. (2020). DOI: 10.1038/s41467-020-19813-7
SRS3167404	No	No	Equus asinus	Domestic donkey	Sp-14	NA	Spain_Zamora	NA	Wang et al. (2020). DOI: 10.1038/s41467-020-19813-7
SRS3167405	No	No	Equus asinus	Domestic donkey	Sp-16	NA	Spain_Zamora	NA	Wang et al. (2020). DOI: 10.1038/s41467-020-19813-7
SRS3167406	No	Yes	Equus asinus	Domestic donkey	Au-6	NA	Australia	#103_Australia	Wang et al. (2020). DOI: 10.1038/s41467-020-19813-7
SRS3167407	No	Yes	Equus asinus	Domestic donkey	Au-7	NA	Australia	#104_Australia	Wang et al. (2020). DOI: 10.1038/s41467-020-19813-7
SRS3167408	No	Yes	Equus asinus	Domestic donkey	Au-4	NA	Australia	#105_Australia	Wang et al. (2020). DOI: 10.1038/s41467-020-19813-7
SRS3167409	No	Yes	Equus asinus	Domestic donkey	Au-5	NA	Australia	#106_Australia	Wang et al. (2020). DOI: 10.1038/s41467-020-19813-7
SRS3167410	No	Yes	Equus asinus	Domestic donkey	Au-8	NA	Australia	#107_Australia	Wang et al. (2020). DOI: 10.1038/s41467-020-19813-7
SRS3167411	No	Yes	Equus asinus	Domestic donkey	Ch-qy4	NA	China_Qingyang	#108_China_Qingyang	Wang et al. (2020). DOI: 10.1038/s41467-020-19813-7
SRS3167412	No	Yes	Equus asinus	Domestic donkey	Ch-tlf1	NA	China_Tulufan	#109_China_Tulufan	Wang et al. (2020). DOI: 10.1038/s41467-020-19813-7
SRS3167413	No	Yes	Equus asinus	Domestic donkey	Ch-qy1	NA	China_Qingyang	#110_China_Qingyang	Wang et al. (2020). DOI: 10.1038/s41467-020-19813-7
SRS3167414	No	Yes	Equus asinus	Domestic donkey	Ch-qy2	NA	China_Qingyang	#111_China_Qingyang	Wang et al. (2020). DOI: 10.1038/s41467-020-19813-7
SRS3167415	No	Yes	Equus asinus	Domestic donkey	Ch-qy3	NA	China_Qingyang	#112_China_Qingyang	Wang et al. (2020). DOI: 10.1038/s41467-020-19813-7
SRS3167416	No	Yes	Equus asinus	Domestic donkey	Ke-9	NA	Kenya	#113_Kenya	Wang et al. (2020). DOI: 10.1038/s41467-020-19813-7
SRS3167417	No	No	Equus asinus	Domestic donkey	Ke-10	NA	Kenya	NA	Wang et al. (2020). DOI: 10.1038/s41467-020-19813-7
SRS3167418	No	Yes	Equus asinus	Domestic donkey	Ke-11	NA	Kenya	#114_Kenya	Wang et al. (2020). DOI: 10.1038/s41467-020-19813-7
SRS3167419	No	Yes	Equus asinus	Domestic donkey	Ke-12	NA	Kenya	#115_Kenya	Wang et al. (2020). DOI: 10.1038/s41467-020-19813-7
SRS3167420	No	No	Equus asinus	Domestic donkey	Ir-5	NA	Iran	NA	Wang et al. (2020). DOI: 10.1038/s41467-020-19813-7
SRS3167421	No	Yes	Equus asinus	Domestic donkey	Ch-tlf5	NA	China_Tulufan	#116_China_Tulufan	Wang et al. (2020). DOI: 10.1038/s41467-020-19813-7
SRS3167422	No	Yes	Equus asinus	Domestic donkey	Ch-tlf4	NA	China_Tulufan	#117_China_Tulufan	Wang et al. (2020). DOI: 10.1038/s41467-020-19813-7
SRS3167423	No	Yes	Equus asinus	Domestic donkey	Ch-tlf3	NA	China_Tulufan	#118_China_Tulufan	Wang et al. (2020). DOI: 10.1038/s41467-020-19813-7
SRS3167424	No	Yes	Equus asinus	Domestic donkey	Ch-tlf2	NA	China_Tulufan	#119_China_Tulufan	Wang et al. (2020). DOI: 10.1038/s41467-020-19813-7
SRS3167425	No	Yes	Equus asinus	Domestic donkey	Ti-1	NA	China_Tibet	#120_China_Tibet	Wang et al. (2020). DOI: 10.1038/s41467-020-19813-7
SRS3167426	No	Yes	Equus asinus	Domestic donkey	Ni-3	NA	Nigeria	#121_Nigeria	Wang et al. (2020). DOI: 10.1038/s41467-020-19813-7
SRS3167427	No	No	Equus asinus	Domestic donkey	Ir-4	NA	Iran	NA	Wang et al. (2020). DOI: 10.1038/s41467-020-19813-7
SRS3167428	No	Yes	Equus asinus	Domestic donkey	Et-8	NA	Ethiopia	#122_Ethiopia	Wang et al. (2020). DOI: 10.1038/s41467-020-19813-7
SRS3167429	No	No	Equus asinus	Domestic donkey	Ir-1	NA	Iran	NA	Wang et al. (2020). DOI: 10.1038/s41467-020-19813-7
SRS3167430	No	Yes	Equus asinus	Domestic donkey	Et-6	NA	Ethiopia	#123_Ethiopia	Wang et al. (2020). DOI: 10.1038/s41467-020-19813-7
SRS3167431	No	Yes	Equus asinus	Domestic donkey	Et-9	NA	Ethiopia	#124_Ethiopia	Wang et al. (2020). DOI: 10.1038/s41467-020-19813-7
SRS3167432	No	Yes	Equus asinus	Domestic donkey	Et-10	NA	Ethiopia	#125_Ethiopia	Wang et al. (2020). DOI: 10.1038/s41467-020-19813-7
SRS3167433	No	No	Equus asinus	Domestic donkey	Et-7	NA	Ethiopia	NA	Wang et al. (2020). DOI: 10.1038/s41467-020-19813-7
SRS3167434	No	Yes	Equus asinus	Domestic donkey	Ir-3	NA	Iran	#126_Iran	Wang et al. (2020). DOI: 10.1038/s41467-020-19813-7
SRS3167435	No	Yes	Equus asinus	Domestic donkey	Ir-7	NA	Iran	#127_Iran	Wang et al. (2020). DOI: 10.1038/s41467-020-19813-7
SRS3167436	No	Yes	Equus asinus	Domestic donkey	Ir-8	NA	Iran	#128_Iran	Wang et al. (2020). DOI: 10.1038/s41467-020-19813-7
SRS3167437	No	No	Equus asinus	Domestic donkey	Ir-6	NA	Iran	NA	Wang et al. (2020). DOI: 10.1038/s41467-020-19813-7
SRS3167438	No	No	Equus asinus	Domestic donkey	Ky-1	NA	Kyrgyzstan	NA	Wang et al. (2020). DOI: 10.1038/s41467-020-19813-7
SRS3167439	No	Yes	Equus asinus	Domestic donkey	Ky-2	NA	Kyrgyzstan	#129_Kyrgyzstan	Wang et al. (2020). DOI: 10.1038/s41467-020-19813-7
SRS3167440	No	Yes	Equus asinus	Domestic donkey	Ky-3	NA	Kyrgyzstan	#130_Kyrgyzstan	Wang et al. (2020). DOI: 10.1038/s41467-020-19813-7
SRS3167441	No	yes	Equus asinus	Domestic donkey	Sp-7	NA	Spain_Islas Canarias	#131_Spain_Islas Canarias	Wang et al. (2020). DOI: 10.1038/s41467-020-19813-7
SRS3167442	No	Yes	Equus asinus	Domestic donkey	Et-4	NA	Ethiopia	#132_Ethiopia	Wang et al. (2020). DOI: 10.1038/s41467-020-19813-7
SRS3167443	No	Yes	Equus asinus	Domestic donkey	Et-5	NA	Ethiopia	#133_Ethiopia	Wang et al. (2020). DOI: 10.1038/s41467-020-19813-7
SRS3167444	No	No	Equus asinus	Domestic donkey	Et-3	NA	Ethiopia	NA	Wang et al. (2020). DOI: 10.1038/s41467-020-19813-7
SRS3167445	No	No	Equus asinus	Domestic donkey	Et-2	NA	Ethiopia	NA	Wang et al. (2020). DOI: 10.1038/s41467-020-19813-7
SRS3167446	No	Yes	Equus asinus	Domestic donkey	Ky-4	NA	Kyrgyzstan	#134_Kyrgyzstan	Wang et al. (2020). DOI: 10.1038/s41467-020-19813-7
SRS3167447	No	Yes	Equus asinus	Domestic donkey	Ky-5	NA	Kyrgyzstan	#135_Kyrgyzstan	Wang et al. (2020). DOI: 10.1038/s41467-020-19813-7
SRS3167448	No	Yes	Equus asinus	Domestic donkey	Ky-6	NA	Kyrgyzstan	#136_Kyrgyzstan	Wang et al. (2020). DOI: 10.1038/s41467-020-19813-7
SRS3167449	No	Yes	Equus asinus	Domestic donkey	Ky-7	NA	Kyrgyzstan	#137_Kyrgyzstan	Wang et al. (2020). DOI: 10.1038/s41467-020-19813-7
SRS3167450	No	Yes	Equus asinus	Domestic donkey	Ch-by1	NA	China_Biyang	#138_China_Biyang	Wang et al. (2020). DOI: 10.1038/s41467-020-19813-7
SRS3167451	No	Yes	Equus asinus	Domestic donkey	Ni-2	NA	Nigeria	#139_Nigeria	Wang et al. (2020). DOI: 10.1038/s41467-020-19813-7
SRS3167452	No	Yes	Equus asinus	Domestic donkey	Eg-1	NA	Egypt	#140_Egypt	Wang et al. (2020). DOI: 10.1038/s41467-020-19813-7
SRS3167453	No	Yes	Equus asinus	Domestic donkey	Ti-4	NA	China_Tibet	#141_China_Tibet	Wang et al. (2020). DOI: 10.1038/s41467-020-19813-7
SRS3167454	No	Yes	Equus asinus	Domestic donkey	Ch-xj1	NA	China -Xinjiang	#142_China -Xinjiang	Wang et al. (2020). DOI: 10.1038/s41467-020-19813-7
SRS3167455	No	No	Equus asinus	Domestic donkey	Eg-3	NA	Egypt	NA	Wang et al. (2020). DOI: 10.1038/s41467-020-19813-7
SRS3167456	No	Yes	Equus asinus	Domestic donkey	Eg-2	NA	Egypt	#143_Egypt	Wang et al. (2020). DOI: 10.1038/s41467-020-19813-7
SRS3167457	No	Yes	Equus asinus	Domestic donkey	Ti-2	NA	China_Tibet	#144_China_Tibet	Wang et al. (2020). DOI: 10.1038/s41467-020-19813-7
SRS3167458	No	Yes	Equus asinus	Domestic donkey	Ti-3	NA	China_Tibet	#145_China_Tibet	Wang et al. (2020). DOI: 10.1038/s41467-020-19813-7
SRS3167459	No	No	Equus asinus	Domestic donkey	Ir-2	NA	Iran	NA	Wang et al. (2020). DOI: 10.1038/s41467-020-19813-7
SRS3167460	No	Yes	Equus asinus	Domestic donkey	Ch-gl1	NA	China_Guangling	#146_China_Guangling	Wang et al. (2020). DOI: 10.1038/s41467-020-19813-7
SRS3167461	No	Yes	Equus asinus	Domestic donkey	Ch-by3	NA	China_Biyang	#147_China_Biyang	Wang et al. (2020). DOI: 10.1038/s41467-020-19813-7
SRS3167462	No	Yes	Equus asinus	Domestic donkey	Ch-by4	NA	China_Biyang	#148_China_Biyang	Wang et al. (2020). DOI: 10.1038/s41467-020-19813-7
SRS3167463	No	Yes	Equus asinus	Domestic donkey	Ch-by2	NA	China_Biyang	#149_China_Biyang	Wang et al. (2020). DOI: 10.1038/s41467-020-19813-7
SRS3167464	No	Yes	Equus asinus	Domestic donkey	Sp-5	NA	Spain_Islas Canarias	#150_Spain_Islas Canarias	Wang et al. (2020). DOI: 10.1038/s41467-020-19813-7
SRS3167465	No	Yes	Equus asinus	Domestic donkey	Sp-4	NA	Spain_Islas Canarias	#151_Spain_Islas Canarias	Wang et al. (2020). DOI: 10.1038/s41467-020-19813-7
SRS3167466	No	Yes	Equus asinus	Domestic donkey	Ni-5	NA	Nigeria	#152_Nigeria	Wang et al. (2020). DOI: 10.1038/s41467-020-19813-7
SRS3167467	No	Yes	Equus asinus	Domestic donkey	Ni-4	NA	Nigeria	#153_Nigeria	Wang et al. (2020). DOI: 10.1038/s41467-020-19813-7
SRS3167468	No	Yes	Equus asinus	Domestic donkey	Ni-1	NA	Nigeria	#154_Nigeria	Wang et al. (2020). DOI: 10.1038/s41467-020-19813-7
SRS3167469	No	Yes	Equus asinus	Domestic donkey	Sp-8	NA	Spain_Islas Canarias	#155_Spain_Islas Canarias	Wang et al. (2020). DOI: 10.1038/s41467-020-19813-7
SRS3167470	No	Yes	Equus asinus	Domestic donkey	Ch-xj5	NA	China -Xinjiang	#156_China -Xinjiang	Wang et al. (2020). DOI: 10.1038/s41467-020-19813-7
SRS3167471	No	Yes	Equus asinus	Domestic donkey	Sp-9	NA	Spain_Islas Canarias	#157_Spain_Islas Canarias	Wang et al. (2020). DOI: 10.1038/s41467-020-19813-7
SRS3167472	No	Yes	Equus asinus	Domestic donkey	Sp-6	NA	Spain_Islas Canarias	#158_Spain_Islas Canarias	Wang et al. (2020). DOI: 10.1038/s41467-020-19813-7
SRS3167473	No	Yes	Equus asinus	Domestic donkey	Ch-xj2	NA	China -Xinjiang	#159_China -Xinjiang	Wang et al. (2020). DOI: 10.1038/s41467-020-19813-7
SRS3167474	No	Yes	Equus asinus	Domestic donkey	Ch-xj3	NA	China -Xinjiang	#160_China -Xinjiang	Wang et al. (2020). DOI: 10.1038/s41467-020-19813-7
SRS3167475	No	Yes	Equus asinus	Domestic donkey	Ch-xj4	NA	China -Xinjiang	#161_China -Xinjiang	Wang et al. (2020). DOI: 10.1038/s41467-020-19813-7
