# Supplementary material for: Mitochondrial DNA control-region and coding-region data highlight geographically structured diversity and post-domestication population dynamics in worldwide donkeys
Source: PLoS One. 2024 Aug 28;19(8):e0307511. doi: 10.1371/journal.pone.0307511 (PMC11356394; doi:10.1371/journal.pone.0307511)
Supplement: S6 Table — Tables summarizing the result of AMOVA analyses performed on the worldwide dataset at different hierarchical levels: a) global dataset: between geographical regions; b) global dataset: between countries; c) global dataset: between clades and between geographical areas within clade; d) global dataset: between clades and between countries within clade; e) haplogroup A: between geographical regions; f) haplogroup B: between geographical regions; g) haplogroup A: between countries; h) haplogroup B: between countries. (XLSX) [file pone.0307511.s006.xlsx]

## Sheet: Table_S6_AMOVA
Additional file 13 Table S6: Analysis of Molecular Variance (AMOVA) performed on the worldwide dataset.
Tables summarizing the result of AMOVA analyses performed on the worldwide dataset at different hierarchical levels: a) global dataset: between geographical regions; b) global dataset: between countries; c) global dataset: between clades and between geographical areas within clade; d) global dataset: between clades and between countries within clade; e) haplogroup A: between geographical regions;…
Additional file 11 Table S6a
Global dataset - Geographical regions
Source of variation	d.f.^	Sum of squares	Variance components	Percentage of variation
Between regions	12	563.889	0.44756	14.43
Within regions	1379	3659.491	2.65373	85.57
Total	1391	4223.380	3.10129	100.00
^ d.f. = degrees of freedom
Fst:	0.144***
***= P< 0.0001
Additional file 13 Table S6b
Global dataset - Countries
Source of variation	d.f.^	Sum of squares	Variance components	Percentage of variation
Between countries	65	1156.857	0.76912	22.55
Within countries	1375	3631993	2.64145	77.45
Total	1440	4788.850	3.41057	100.00
^ d.f. = degrees of freedom
Fst:	0.226***
***= P< 0.0001
Additional file 13 Table S6c
Global dataset (Haplogroup A vs B) - Geographical regions
Source of variation	d.f.^	Sum of squares	Variance components	Percentage of variation
Between haplogroups	1	3343.271	4.83340	88.25
Between regions within haplogroups	24	88.264	0.06382	1.17
Within regions	1366	791.845	0.57968	10.58
Total	1391	4223.380	5.47690	100.00
^ d.f. = degrees of freedom
Fst:	0.894***
***= P< 0.0001
Additional file 13 Table S6d
Global dataset (Haplogroup A vs B) - Countries
Source of variation	d.f.^	Sum of squares	Variance components	Percentage of variation
Between haplogroups	1	3343.271	4.82862	88.16
Between countries within haplogroups	115	205.298	0.11930	2.18
Within countries	1275	674.811	0.52926	9.66
Total	1391	4223.380	5.47718	100.00
^ d.f. = degrees of freedom
Fst:	0.903***
***= P< 0.0001
Additional file 13 Table S6e
Haplogroup A - Geographical regions
Source of variation	d.f.^	Sum of squares	Variance components	Percentage of variation
Between regions	12	64337	0.10006	10.89
Within regions	619	506.676	0.81854	89.11
Total	631	571013	0.91859	100.00
^ d.f. = degrees of freedom
Fst:	0.109***
***= P< 0.0001
Additional file 13 Table S6f
Haplogroup B - Geographical regions
Source of variation	d.f.^	Sum of squares	Variance components	Percentage of variation
Between regions	12	23927	0.03120	7.55
Within regions	747	285169	0.38175	92.45
Total	759	309.096	0.41295	100.00
^ d.f. = degrees of freedom
Fst:	0.076***
***= P< 0.0001
Additional file 13 Table S6g
Haplogroup A - Countries
Source of variation	d.f.^	Sum of squares	Variance components	Percentage of variation
Between countries	58	148031	0.18275	19.84
Within countries	573	422982	0.73819	80.16
Total	631	571013	0.92093	100.00
^ d.f. = degrees of freedom
Fst:	0.198***
***= P< 0.0001
Additional file 13 Table S6h
Haplogroup B - Countries
Source of variation	d.f.^	Sum of squares	Variance components	Percentage of variation
Between countries	57	57267	0.05799	13.92
Within countries	702	251.829	0.35873	86.08
Total	759	309.096	0.41672	100.00
^ d.f. = degrees of freedom
Fst:	0.139***
***= P< 0.005
