# Supplementary material for: Mitochondrial DNA control-region and coding-region data highlight geographically structured diversity and post-domestication population dynamics in worldwide donkeys
Source: PLoS One. 2024 Aug 28;19(8):e0307511. doi: 10.1371/journal.pone.0307511 (PMC11356394; doi:10.1371/journal.pone.0307511)
Supplement: S7 Table — Population expansion parameters based on Mismatch Distribution analysis results. Tau = time since expansion expressed in units of mutational time (Rogers, 1995), Fu’s FS = Fu’s FS index, P(FS) = P value for Fu’s FS index, SSD = Sum of Squared Deviations, P(SSD) = P value for SSD, HRI = Harpending’s Raggedness Index, P(HRI) = P value for Harpending’s Raggedness Index. (XLSX) [file pone.0307511.s007.xlsx]

## Sheet: Table_S7_Pop_expansion_param
Additional file 15 Table S7: Population expansion parameters based on Mismatch Distribution analysis results.
Tau= time since expansion expressed in units of mutational time (Rogers, 1995), Fu's FS= Fu's FS index, P(FS)=P value for Fu's FS index, SSD=Sum of Squared Deviations,P(SSD)= P value for SSD, HRI= Harpending's Raggedness Index, P(HRI)=P value for Harpending's Raggedness Index.
Region	Region acronym	overall							Haplogroup A							Haplogroup B
		tau	Fu's FS	P(FS)	SSD	P(SSD)	HRI	P(HRI)	tau	Fu's FS	P(FS)	SSD	P(SSD)	HRI	P(HRI)	tau	Fu's FS	P(FS)	SSD	P(SSD)	HRI	P(HRI)
Gobal dataset	ALL	88.000	0.000	0.578	0.063	0.079	0.038	0.394	1.826	-26.725	0.000	0.001	0.136	0.053	0.028*	0.834	-28.374	0.000	0.000	0.985	0.067	0.784
Eastern Africa	AFE	12.734	-24.994	0.000	0.028	0.169	0.021	0.511	2.814	-26.722	0.000	0.002	0.476	0.030	0.581	0.801	-28.494	0.000	0.027	0.052	0.037	0.987
Northern Africa	AFN	12.246	-25.506	0.000	0.059	0.234	0.044	0.665	1.207	-23.373	0.000	0.006	0.661	0.091	0.560	1.016	<-99999.00000	0.000	0.001	0.747	0.067	0.579
Southern Africa	AFS	3.000	-25.865	0.000	0.084	0.108	0.380	0.441	⎻	⎻	⎻	⎻	⎻	⎻	⎻	⎻	⎻	⎻	⎻	⎻	⎻	⎻
Western Africa	AFW	0.283	-26.498	0.000	0.008	0.717	0.026	0.920	0.447	-28.008	0.000	0.148	0.001***	0.033	1.000	⎻	⎻	⎻	⎻	⎻	⎻	⎻
Americas	AME	11.652	-25.344	0.000	0.088	0.037*	0.211	0.001***	⎻	⎻	⎻	⎻	⎻	⎻	⎻	⎻	⎻	⎻	⎻	⎻	⎻	⎻
Arabian Peninsula	ASA	12.453	-25.355	0.000	0.110	0.087	0.129	0.222	1.256	-31.584	0.000	0.000	0.968	0.039	0.983	⎻	⎻	⎻	⎻	⎻	⎻	⎻
Central-West Asia	ASC	0.000	-25.275	0.000	0.051	0.424	0.030	0.787	2.129	-27.079	0.000	0.002	0.568	0.038	0.615	0.902	<-99999.00000	0.000	0.000	0.922	0.080	0.800
Eastern Asia	ASE	0.000	-24.678	0.000	0.829	0.000***	0.053	1.000	1.793	-27.886	0.000	0.004	0.086	0.069	0.050	2.162	-29.800	0.000	0.013	0.550	0.110	0.661
Southern Asia	ASS	11.873	-20.169	0.000	0.117	0.040*	0.135	0.069	⎻	⎻	⎻	⎻	⎻	⎻	⎻	⎻	⎻	⎻	⎻	⎻	⎻	⎻
Balkan Europe	EUB	10.812	-25.198	0.000	0.052	0.111	0.054	0.191	1.514	-27.965	0.000	0.002	0.216	0.046	0.490	1.223	-29.194	0.000	0.005	0.229	0.092	0.118
Eastern Europe	EUE	11.998	-25.286	0.000	0.075	0.044*	0.069	0.177	⎻	⎻	⎻	⎻	⎻	⎻	⎻	⎻	⎻	⎻	⎻	⎻	⎻	⎻
Italy	EUI	11.766	-25.043	0.000	0.069	0.253	0.066	0.695	1.490	-28.361	0.000	0.008	0.040*	0.101	0.012*	0.631	-31.311	0.000	0.007	0.055	0.135	0.086
Western Europe	EUW	11.225	-25.554	0.000	0.101	0.121	0.101	0.421	0.795	<-99999.00000	0.000	0.030	0.052	0.215	0.043*	0.695	<-99999.00000	0.000	0.015	0.061	0.162	0.072
*= P<0.05
***=P<0.005
