# Supplementary material for: Mitochondrial DNA control-region and coding-region data highlight geographically structured diversity and post-domestication population dynamics in worldwide donkeys
Source: PLoS One. 2024 Aug 28;19(8):e0307511. doi: 10.1371/journal.pone.0307511 (PMC11356394; doi:10.1371/journal.pone.0307511)
Supplement: S8 Table — Population expansion times based on Mismatch Distribution analysis results. Tau = time since expansion expressed in units of mutational time (Rogers, 1995), C.I. 95% = 95% Confidence Interval. (XLSX) [file pone.0307511.s008.xlsx]

## Sheet: Table_S8_Expansion_times
Additional file 16 Table S8: Population expansion times based on Mismatch Distribution analysis results.
Tau= time since expansion expressed in units of mutational time (Rogers, 1995), C.I. 95%= 95% Confidence Interval.
Region	Region acronym	Haplogroup A				Haplogroup B
		tau	C.I. 95%	expansion time (ya)	exp. time C.I. 95% (ya)	tau	C.I. 95%	expansion time (ya)	exp. time C.I. 95% (ya)
Gobal dataset	ALL	1.826	1.629-2.191	7154	6382-8584	0.834	0.000-1.766	3267	0-6919
Eastern Africa	AFE	2.814	1.363-4.010	11024	5340-15710	0.801	0.301-1.426	3138	1179-5587
Northern Africa	AFN	1.207	0.000-2.354	4729	0-9222	1.016	0.266-1.768	3980	1042-6927
Southern Africa	AFS	⎻	⎻	⎻	⎻	⎻	⎻	⎻	⎻
Western Africa	AFW	0.447	0.186-0.902	1751	729-3534	⎻	⎻	⎻	⎻
Americas	AME	⎻	⎻	⎻	⎻	⎻	⎻	⎻	⎻
Arabian Peninsula	ASA	1.256	0.000-3.242	4921	0-12701	⎻	⎻	⎻	⎻
Central-West Asia	ASC	2.129	1.004-3.008	8341	3933-11785	0.902	0.000-2.432	3534	0-9528
Eastern Asia	ASE	1.793	1.320-2.217	7024	5171-8686	2.162	0.000-4.934	8470	0-19330
Southern Asia	ASS	⎻	⎻	⎻	⎻	⎻	⎻	⎻	⎻
Balkan Europe	EUB	1.514	1.135-2.016	5931	4447-7898	1.223	0.496-1.850	4791	1943-7248
Eastern Europe	EUE	⎻	⎻	⎻	⎻	⎻	⎻	⎻	⎻
Italy	EUI	1.490	1.047-2.045	5837	4102-8012	0.631	0.418-0.975	2472	1638-3820
Western Europe	EUW	0.795	0.287-1.504	3115	1124-5892	0.695	0.344-1.203	2723	1348-4713
