# Supplementary material for: Mitochondrial DNA control-region and coding-region data highlight geographically structured diversity and post-domestication population dynamics in worldwide donkeys
Source: PLoS One. 2024 Aug 28;19(8):e0307511. doi: 10.1371/journal.pone.0307511 (PMC11356394; doi:10.1371/journal.pone.0307511)
Supplement: S4 Fig — The tree encompasses 161 published sequences from domestic donkeys, and one published sequence from Nubian wild ass (Equus africanus africanus, KX669267.1), all compared with the donkey reference sequence (DRS, NC_001788.1), and it was rooted by using two published sequences from wild animals (Equus africanus somaliensis; MG885769 and KM881681). The control region (D-loop: np 15464–16670) was not considered. Mutations are shown on the branches and are numbered according to DRS. Mutations are transitions unless a base is explicitly indicated. Suffixes indicate transversions (to A, G, C, or T) or reversions (@). Heteroplasmy (het) is indicated. Recurrent mutations are underlined. Insertions and deletions were disregarded. The geographic origin of each sample is indicated with specific colours; wild samples are labelled in the sample name. (XLSX) [file pone.0307511.s012.xlsx]

## Sheet: Sheet1
				Additional file 9 Figure S4. A Maximum Parsimony tree of 164 mtDNA coding sequences from donkeys.The tree encompasses 161 published sequences from domestic donkeys, one published sequence from Nubian wild ass (Equus africanus africanus, KX669267.1), all compared with the donkey reference sequence (DRS, NC_001788.1), and it was rooted by using two published sequences from wild animals (Equus afric…
						Eastern Africa
						Western Africa
						Central-Western Asia
						Eastern Asia
						Western Europe
						Oceania
						Unknown
		6166(Y270 COX1)				13015@(T412 ND5)				8563(I201 ATP6)		4425(V164A ND2)		7282(S80 COX2)		3919/(tRNA-Met)		2819(V17 ND1)		6271(F305 COX1)		12217(G146 ND5)			14139/(tRNA-Glu)							6121(S255 COX1)												15341/(tRNA-Thr)
												8562(I201T ATP6)		11380G(I393M ND4)		7785/(tRNA-Lys)		11353(S384 ND4)		7863(I22V ATP8)
		A_#76_Kenya				A_#52_Xinjiang_China				A_#71_Kenya		13073(L432 ND5)		12104(H109Y ND5)		7905(H36Y ATP8)		13695(E139 ND6)		13325(P516S ND5)		A_#77_Kenya			A_#131_IslasCanarias_Spain
												13276C(T499 ND5)		14725(F181L CYTB)		8222(L88 ATP6)												3326(F186 ND1)								13375(I532 ND5)						3218T(L150 ND1)				4954@(P340 ND2)
												14469(F95 CYTB)				11270(A357T ND4)		A_#145_Tibet_China		A_#61_Turkey					A_#157_IslasCanarias_Spain																	7028@/(tRNA-Asp)
												14838(I218 CYTB)		A_#125_Ethiopia		11504(A435T ND4)												A_#154_Nigeria														9079(A147T COX3)
						13742C@(H124D ND6)								Note:het(Y)14289		12892(T371 ND5)																14661(T159 CYTB)						8515(S185 ATP6)		668A/(12S-rRNA)				8396(T146A ATP6)					5205
												A_#122_Ethiopia		het(Y)14725		13201(P474 ND5)																								4015(L27 ND2)		A_#14_Yunnan_China		11479(I426 ND4)
												Note:het(Y)13073				13360(G527 ND5)								14469(F95 CYTB)		843/(12S-rRNA)						A_#2_Qingyang_China						A_#16_Yunnan_China		9910T/(tRNA-Arg)				13995(V39 ND6)
				3044T(P92 ND1)		669/(12S-rRNA)		12217(G146 ND5)				het(Y)14469				13446(I556T ND5)										14592C(G136 CYTB)														11113@(Q304 ND4)						818/(12S-rRNA)		1372/(16S-rRNA)
				4162(I76 ND2)		2338/(16S-rRNA)						het(Y)14838				14883@(L233 CYTB)								A_#150_IslasCanarias_Spain																11818(S13 ND5)				A_#25_Qinghai_China		1836/(16S-rRNA)		4589(F219L ND2)
				7712(A224T COX2)		5666(L104 COX1)		A_#46_Qinghai_China																Note:het(Y)14469		A_#151_IslasCanarias_Spain												14661(T159 CYTB)		12907(G376 ND5)								5386(T10 COX1)
				8473(I171 ATP6)		10665(V155A ND4)										A_#120_Tibet_China										Note:het(Y)843				13808(M102V ND6)		10388(A63T ND4)			12346(F189 ND5)											A_#12_Yunnan_China		6643(H429 COX1)
				8775(L45 COX3)		12256(Y159 ND5)										Note:het(R)11504										het(M)14592				15341/(tRNA-Thr)								A_#78_Yunnan_China		A_#123_Ethiopia								11479(I426 ND4)
				9960(V17M ND4L)		13412(S545G ND5)										het(Y)13201																A_#156_Xinjiang_China								Note:het(W)668								14481(G99 CYTB)
						14013(L33 ND6)										het(R)13360														A_#7_Yunnan_China				14517(E111 CYTB)		8533(I191 ATP6)
				A_#59_Tadzhikistan		15084(I300 CYTB)																																										A_#8_Yunnan_China
																																4954@(P340 ND2)		A_#110_Qingyang_China		A_#84_Jia_China
						A_#57_Tadzhikistan																								5248@/(tRNA-Cys)		5205		Note:het(Y)12346		Note:het(Y)12346												A_#9_Yunnan_China
																														5761@(N135 COX1)		5566@(V70 COX1)		het(R)14517
																																6097@(I247 COX1)
																														A_#5_Yunnan_China		6100@(L248 COX1)
																																6121@(S255 COX1)
																																6712(T452 COX1)
																																9480/(tRNA-Gly)
																																A_#23_Qinghai_China
[truncated: 8 more columns]
